# Supplementary material for: miRNAs expression signature potentially associated with lymphatic dissemination in locally advanced prostate cancer
Source: BMC Med Genomics. 2020 Sep 18;13(Suppl 8):129. doi: 10.1186/s12920-020-00788-9 (PMC7500008; doi:10.1186/s12920-020-00788-9)
Supplement: Supplementary file 1 — Additional file 1 Table S1. Total of 301 miRNAs passed the read-counts-per-million (CPM) thresholds. [file 12920_2020_788_MOESM1_ESM.xlsx]

## Sheet: Total miRNAs
Gene ID	Symbol	Biotype	Name	RefSeq_Summary	Annotation	Score	LogCPM rank (%)	LogFC	trimmed LogFC	LogCPM	F	p (QLF test)	FDR (QLF test)	p (Mann-Wh.)	FDR (Mann-Wh.)	p (t-test)	Spearman r	Pearson r	p (Spearman)	p (Pearson)
hsa-miR-182-5p						89.2697	81.3953	0.889395	0.983528	10.3144	10.7944	0.00194056	0.0866459	0.00294371	0.220989	0.00324633	0.445709	0.449859	0.00242873	0.00218583
hsa-miR-1271-5p						81.4807	16.9435	-0.592912	-0.596882	4.63267	14.2033	0.000461561	0.0866459	7.20756e-05	0.0216948	5.79954e-05	-0.578703	-0.559761	3.87353e-05	7.79642e-05
hsa-miR-184						81.2647	16.2791	-2.27029	-2.28865	4.54395	11.9576	0.00117458	0.0866459	0.0361351	0.370312	0.0152569	-0.321362	-0.345844	0.0334129	0.0214772
hsa-miR-183-5p						79.6134	79.402	0.723473	0.82895	10.0663	8.3419	0.00586373	0.117609	0.00270543	0.220989	0.00756729	0.449303	0.403421	0.00221706	0.00661907
hsa-miR-222-3p						71.5238	87.7076	-0.70873	-0.702773	11.6896	8.77034	0.00480924	0.117609	0.00608067	0.220989	0.00591941	-0.413359	-0.397718	0.00528861	0.00750657
hsa-miR-7-5p						66.8664	77.4086	1.26361	0.958298	9.73301	11.1267	0.00167894	0.0866459	0.0156516	0.277125	0.088405	0.366631	0.286842	0.014371	0.0590523
hsa-miR-29a-3p						66.1877	89.3688	-0.480342	-0.482471	11.9439	11.0286	0.00175205	0.0866459	0.0024845	0.220989	0.0011642	-0.452898	-0.46629	0.00202184	0.0014215
hsa-miR-615-3p						65.0701	60.1329	1.23764	1.26771	7.71274	4.57966	0.0376315	0.30009	0.0064742	0.220989	0.0338445	0.417012	0.338402	0.00486167	0.024651
hsa-miR-221-5p						64.0322	51.495	-0.556082	-0.562067	6.97785	8.38741	0.00574092	0.117609	0.00520237	0.220989	0.00345313	-0.420548	-0.423035	0.0044774	0.00422325
hsa-miR-10b-5p						63.3733	91.6944	0.836027	0.765921	12.4446	10.7084	0.00201502	0.0866459	0.0319237	0.370312	0.0257514	0.327093	0.369928	0.0302172	0.0134524
hsa-miR-221-3p						59.7858	91.0299	-0.662778	-0.654593	12.1153	9.16955	0.00400621	0.117609	0.00409428	0.220989	0.00660664	-0.431331	-0.39357	0.00346426	0.00821496
hsa-miR-34a-5p						56.5494	64.4518	-0.410525	-0.381957	8.14406	10.1681	0.0025573	0.0962185	0.00886905	0.220989	0.00162976	-0.395387	-0.447907	0.00789783	0.00229727
hsa-miR-16-2-3p						56.1803	30.5648	0.468001	0.448402	5.3641	8.3575	0.00582131	0.117609	0.00886905	0.220989	0.00582838	0.395387	0.427234	0.00789783	0.00382267
hsa-miR-99a-5p						56.1174	99.3355	-0.42717	-0.429832	16.6201	8.07501	0.00664236	0.117609	0.0136345	0.273599	0.00688038	-0.37382	-0.393091	0.0124328	0.00830027
hsa-miR-381-3p						55.8694	66.4452	-0.494812	-0.554607	8.35412	5.36205	0.0250414	0.279166	0.0204637	0.324188	0.0416647	-0.352254	-0.302095	0.0190252	0.0462592
hsa-miR-455-3p						55.3649	57.4751	-0.641595	-0.596107	7.48831	8.85342	0.00462909	0.117609	0.00708674	0.220989	0.0053598	-0.40617	-0.400564	0.00622483	0.00705162
hsa-miR-625-3p						53.9015	9.96678	0.439863	0.430125	4.14828	7.19569	0.0100852	0.159772	0.00954436	0.220989	0.0078713	0.391792	0.410684	0.00853566	0.00562153
hsa-miR-582-3p						50.5165	34.8837	-0.645032	-0.743091	5.77621	4.00439	0.0512378	0.344779	0.0204637	0.324188	0.061143	-0.352254	-0.280911	0.0190252	0.0647327
hsa-miR-96-5p						48.8994	58.4718	0.817172	0.613338	7.5304	4.54563	0.0383161	0.30009	0.0406068	0.370312	0.173638	0.312715	0.223219	0.0387575	0.145256
hsa-miR-30d-3p						48.5373	32.5581	0.479915	0.433596	5.41227	5.70514	0.0210288	0.26394	0.0319237	0.370312	0.0338516	0.327093	0.334801	0.0302172	0.0263219
hsa-miR-143-5p						48.1013	83.0565	-0.533866	-0.487448	10.4428	6.95314	0.0113387	0.170647	0.0430596	0.370312	0.0166232	-0.309121	-0.345613	0.0411762	0.0215701
hsa-miR-1248						46.7023	3.32226	0.885989	0.591837	3.74245	8.14178	0.00643779	0.117609	0.0426511	0.370312	0.071453	0.310929	0.301131	0.0399445	0.046995
hsa-miR-93-5p						46.5676	73.4219	0.508724	0.480246	9.23413	7.46614	0.00885936	0.148148	0.0136345	0.273599	0.0160465	0.37382	0.376782	0.0124328	0.0117017
hsa-miR-671-5p						46.5156	9.63455	0.449532	0.400232	4.14005	4.03154	0.0504871	0.344779	0.0151899	0.277125	0.0369798	0.372036	0.330107	0.0128917	0.0286406
hsa-miR-181c-3p						46.0947	6.64452	-0.540212	-0.565499	3.99544	5.13095	0.0282044	0.292742	0.00773257	0.220989	0.0102443	-0.407982	-0.373311	0.00597629	0.0125623
hsa-miR-455-5p						45.5037	69.4352	-0.513571	-0.474737	8.6885	6.09781	0.0172653	0.247469	0.0319237	0.370312	0.0137542	-0.327093	-0.359008	0.0302172	0.0167012
hsa-miR-95-3p						45.135	40.5316	0.47127	0.426395	6.16955	5.77958	0.0202528	0.26394	0.0511619	0.374463	0.0395311	0.298337	0.327	0.0491802	0.0302669
hsa-miR-143-3p						44.7674	100	-0.44933	-0.407495	17.7813	5.56811	0.0225419	0.26394	0.184873	0.611081	0.0273762	-0.204882	-0.318568	0.182167	0.035069
hsa-miR-25-3p						43.0404	85.0498	0.50627	0.458338	11.0472	8.71735	0.004928	0.117609	0.0360479	0.370312	0.0253138	0.319904	0.363984	0.0342688	0.0151466
hsa-miR-424-3p						41.918	29.2359	-0.56093	-0.551393	5.23588	4.49215	0.0394194	0.30009	0.148483	0.603966	0.0342145	-0.222854	-0.306055	0.145932	0.0433352
hsa-miR-205-5p						41.8739	88.0399	-0.501925	-0.566415	11.7191	1.34912	0.251359	0.626741	0.22732	0.633549	0.183192	-0.18691	-0.204477	0.224416	0.183052
hsa-miR-324-5p						41.3043	21.9269	-0.289441	-0.38564	4.85942	1.43207	0.237492	0.61801	0.0572269	0.374463	0.286295	-0.291148	-0.166665	0.0551832	0.279569
hsa-miR-128-3p						40.3016	79.7342	0.431201	0.439826	10.0781	4.9844	0.0304317	0.30009	0.0749715	0.410299	0.0432942	0.273176	0.318227	0.0727845	0.0352758
hsa-miR-24-1-5p						40.2802	46.8439	-0.37607	-0.373834	6.58485	5.16358	0.0277329	0.292742	0.021847	0.328798	0.0181784	-0.348659	-0.349791	0.0203693	0.0199378
hsa-miR-582-5p						40.1925	3.65449	-0.477941	-0.838793	3.74571	1.26225	0.266993	0.642903	0.0402346	0.370312	0.304199	-0.314623	-0.163094	0.0375216	0.290146
hsa-miR-218-5p						40.0156	74.7508	-0.399513	-0.4255	9.32592	3.95354	0.0526769	0.344779	0.0430596	0.370312	0.0640549	-0.309121	-0.27635	0.0411762	0.0693899
hsa-miR-1-3p						39.252	90.3654	-0.458572	-0.438469	12.0379	4.08739	0.0489801	0.344779	0.0711094	0.410299	0.0367651	-0.276771	-0.307258	0.0689498	0.0424774
hsa-miR-375-3p						37.8827	97.01	0.724011	0.793812	14.3905	3.25448	0.0777081	0.417681	0.0674084	0.405799	0.0888694	0.280365	0.268398	0.0652768	0.0781401
hsa-miR-134-5p						37.8361	43.5216	-0.364574	-0.359295	6.33911	4.62021	0.0368331	0.30009	0.0572269	0.374463	0.0304381	-0.291148	-0.318375	0.0551832	0.0351855
hsa-miR-4454						37.3817	13.289	1.09065	0.449293	4.42256	4.47034	0.039879	0.30009	0.450541	0.797723	0.272897	-0.11686	0.186377	0.449985	0.225765
hsa-let-7e-3p						37.085	22.9236	-0.342229	-0.312059	4.89633	4.89503	0.0318825	0.30009	0.0339334	0.370312	0.0243383	-0.323498	-0.330346	0.0321904	0.0285184
hsa-miR-378a-3p/378c/378d/378e						36.8277	87.0432	-0.292034	-0.358075	11.5187	2.38016	0.129663	0.486154	0.038271	0.370312	0.13384	-0.316309	-0.234068	0.0364565	0.126198
hsa-miR-1275						36.8199	43.8538	0.834879	0.721789	6.34809	4.32763	0.0430352	0.315941	0.297487	0.69956	0.185651	0.161749	0.218229	0.294196	0.154703
hsa-miR-6510-3p						36.7754	42.8571	-0.659591	-0.909745	6.32626	1.50901	0.225471	0.607303	0.134332	0.601563	0.116544	-0.230124	-0.240332	0.132896	0.116086
hsa-miR-106b-3p						35.2354	71.0963	0.297866	0.376479	8.993	2.1359	0.150611	0.498176	0.0541251	0.374463	0.163352	0.294743	0.210316	0.0521121	0.170593
hsa-miR-450a-5p						34.5866	15.9468	-0.584638	-0.611531	4.53676	2.06339	0.157568	0.515522	0.220313	0.625607	0.2863	-0.188714	-0.157876	0.219894	0.306061
hsa-miR-133a-3p/133b						34.4866	68.4385	-0.444253	-0.515907	8.56536	3.13359	0.0832504	0.421193	0.0511619	0.374463	0.0901853	-0.298337	-0.259361	0.0491802	0.0891101
hsa-miR-429						33.7293	67.7741	0.557468	0.49695	8.46723	2.30569	0.135671	0.486154	0.169612	0.605839	0.192532	0.212071	0.207593	0.166971	0.176324
hsa-miR-941						33.5851	66.113	0.379383	0.386194	8.30614	2.93584	0.0932939	0.445737	0.0749715	0.410299	0.0851532	0.273176	0.263417	0.0727845	0.0840474
hsa-miR-187-3p						33.3748	36.8771	-0.885863	-0.735136	5.8549	2.31745	0.134702	0.486154	0.471331	0.815349	0.109416	-0.111648	-0.232028	0.470585	0.12963
hsa-miR-503-5p						33.3662	5.98007	-0.42229	-0.39386	3.96719	1.2065	0.277682	0.64294	0.206746	0.625607	0.19395	-0.194339	-0.194846	0.206202	0.204997
hsa-miR-196b-5p						32.9723	72.093	0.25097	0.223068	9.0737	2.74454	0.104321	0.448578	0.246069	0.644058	0.133627	0.179721	0.245289	0.243069	0.108527
hsa-miR-511-5p						32.8901	10.9635	0.505006	0.498629	4.30645	4.63653	0.036517	0.30009	0.129386	0.601563	0.0705579	0.233638	0.292895	0.126917	0.0536736
hsa-miR-20a-5p						32.8356	63.4551	0.428785	0.398011	8.09909	2.53947	0.117808	0.481401	0.169612	0.605839	0.184881	0.212071	0.212014	0.166971	0.167088
hsa-miR-142-3p						32.726	43.1894	0.282295	0.346815	6.33806	0.808297	0.373256	0.744041	0.192866	0.611081	0.430383	0.201288	0.120928	0.190124	0.434257
hsa-miR-4508						32.6474	39.5349	1.10231	0.800068	6.15151	3.03441	0.0881275	0.427845	0.595156	0.882555	0.158085	-0.0828354	0.2381	0.592947	0.119617
hsa-miR-21-5p						32.6267	98.3389	0.344399	0.33951	15.2985	3.78011	0.057929	0.35245	0.0789994	0.424622	0.0564518	0.269582	0.296169	0.0767854	0.0509321
hsa-miR-4497						32.464	14.9502	0.294567	0.137438	4.48967	0.390539	0.535071	0.821716	0.215909	0.625607	0.614317	-0.190511	0.0823941	0.215452	0.594925
hsa-miR-200b-5p						32.233	48.505	0.328631	0.341504	6.66904	1.57617	0.215585	0.607303	0.184873	0.611081	0.161945	0.204882	0.217553	0.182167	0.156016
hsa-miR-1291						31.752	8.30565	-0.189494	-0.280129	4.04578	0.573306	0.452768	0.782971	0.177122	0.605839	0.372213	-0.208477	-0.141205	0.17445	0.360571
hsa-miR-425-5p						31.5456	57.8073	0.477468	0.251827	7.49353	5.54582	0.0227988	0.26394	0.141897	0.601563	0.155273	0.226449	0.238816	0.139374	0.118475
hsa-miR-15a-5p						31.4188	15.6146	-0.213835	-0.222549	4.52533	0.830972	0.366693	0.744041	1	1	0.379068	0	-0.132449	1	0.391414
hsa-miR-3195						31.1957	33.5548	0.428444	0.233436	5.53291	0.767509	0.385492	0.75375	0.351502	0.753497	0.454384	-0.143878	0.125936	0.351457	0.415322
hsa-miR-135a-2-3p						31.1542	18.9369	-0.320591	-0.366795	4.74035	1.26076	0.26727	0.642903	0.162337	0.605839	0.169587	-0.215666	-0.213587	0.159728	0.163888
hsa-miR-338-5p						31.1043	34.2193	-0.103639	-0.184653	5.68859	0.132111	0.717901	0.911764	0.192866	0.611081	0.761204	-0.201288	-0.0496472	0.190124	0.748939
hsa-miR-224-5p						31.0668	58.1395	-0.336795	-0.406527	7.51062	1.80243	0.185936	0.566767	0.141897	0.601563	0.202746	-0.226449	-0.196062	0.139374	0.202128
hsa-miR-4443						30.973	35.2159	0.369902	0.309491	5.79557	1.12283	0.294783	0.662163	0.218329	0.625607	0.32696	0.190505	0.155108	0.215469	0.314728
hsa-miR-3613-5p						30.7964	17.9402	0.390783	0.378184	4.67306	2.23534	0.141643	0.488256	0.135533	0.601563	0.101416	0.230043	0.254266	0.133037	0.0958027
hsa-miR-574-3p						30.6504	76.412	-0.421118	-0.363615	9.53235	3.43019	0.0703691	0.399643	0.162337	0.605839	0.113317	-0.215666	-0.231874	0.159728	0.129892
hsa-miR-125b-5p						30.6015	94.6844	-0.244994	-0.27133	13.7786	3.71057	0.0601941	0.355263	0.0282024	0.370312	0.0585252	-0.334282	-0.292689	0.0265705	0.0538497
hsa-miR-32-5p						30.4539	38.5382	0.503432	0.269135	6.01658	1.15129	0.288816	0.658588	0.246069	0.644058	0.468607	0.179721	0.117617	0.243069	0.447035
hsa-miR-125a-3p						30.2965	29.5681	-0.293913	-0.229262	5.31959	0.733105	0.396269	0.756124	0.364099	0.758381	0.246817	-0.140202	-0.170478	0.364027	0.268557
hsa-miR-744-5p						30.1037	75.0831	-0.21049	-0.276239	9.34461	0.993003	0.324167	0.692016	0.380495	0.763526	0.340219	-0.136588	-0.14635	0.376645	0.343158
hsa-miR-200a-3p						30.058	86.711	0.469986	0.404065	11.5019	2.60664	0.113183	0.476424	0.155295	0.605839	0.124732	0.21926	0.243746	0.152716	0.110839
hsa-miR-378a-5p						29.8018	30.897	-0.138081	-0.25415	5.37336	0.446015	0.507535	0.798978	0.162337	0.605839	0.540005	-0.215666	-0.099232	0.159728	0.52161
hsa-miR-185-5p						29.7434	54.1528	0.271726	0.233822	7.18081	3.91369	0.0538359	0.344779	0.177122	0.605839	0.0706482	0.208477	0.29274	0.17445	0.0538056
hsa-miR-200a-5p						29.7242	58.804	0.439854	0.424442	7.54012	2.36209	0.131093	0.486154	0.135533	0.601563	0.12098	0.230043	0.245792	0.133037	0.107782
hsa-miR-451a						29.4681	77.0764	0.659376	-0.395138	9.71958	1.84655	0.18074	0.560853	0.433618	0.786259	0.549577	-0.12221	0.10156	0.429362	0.51184
hsa-miR-152-3p						29.4284	84.3854	-0.246818	-0.24262	10.7954	3.92182	0.0535974	0.344779	0.0511619	0.374463	0.034769	-0.298337	-0.316855	0.0491802	0.036117
hsa-miR-30c-2-3p						29.334	41.196	-0.287627	-0.288316	6.22814	3.20465	0.0799413	0.421193	0.101784	0.510616	0.0632529	-0.25161	-0.277774	0.0994411	0.0679085
hsa-miR-200b-3p						29.0645	94.0199	0.476598	0.47669	13.3848	2.59511	0.113962	0.476424	0.123454	0.599351	0.0803207	0.237232	0.27681	0.121011	0.0689087
hsa-miR-92a-3p						28.9565	93.0233	0.255738	0.200348	13.0047	2.20437	0.144368	0.488256	0.246069	0.644058	0.187954	0.179721	0.209243	0.243069	0.172835
hsa-miR-345-5p						28.6993	55.4817	0.262284	0.240618	7.27404	2.89706	0.0954186	0.447999	0.155295	0.605839	0.118477	0.21926	0.252516	0.152716	0.0981875
hsa-miR-629-5p						28.4994	48.1728	0.293749	0.299744	6.66432	3.39257	0.0718732	0.400627	0.0921229	0.469983	0.0770081	0.258799	0.281646	0.0898308	0.0640062
hsa-miR-452-5p						28.3313	31.5615	-0.350049	-0.385927	5.38702	3.28503	0.0763732	0.417681	0.0921229	0.469983	0.0679673	-0.258799	-0.27437	0.0898308	0.0714932
hsa-miR-342-5p						28.3206	18.6047	0.252866	0.215596	4.69926	1.5057	0.225973	0.607303	0.25583	0.652584	0.2247	0.176127	0.191538	0.252778	0.212943
hsa-miR-99a-3p						28.1481	20.598	-0.269073	-0.340744	4.82041	1.51159	0.225082	0.607303	0.0674084	0.405799	0.222921	-0.280365	-0.190529	0.0652768	0.215408
hsa-miR-1301-3p						28.1261	31.2292	0.162019	0.178679	5.37627	0.670037	0.417214	0.756124	0.433618	0.786259	0.389602	0.12221	0.132531	0.429362	0.391116
hsa-miR-362-5p						28.0649	22.5914	0.176002	0.263991	4.8953	0.642045	0.427047	0.756124	0.0749715	0.410299	0.372006	0.273176	0.136323	0.0727845	0.37758
hsa-miR-181a-2-3p						27.8565	36.5449	-0.289245	-0.287673	5.85307	2.79168	0.101473	0.447999	0.141897	0.601563	0.089428	-0.226449	-0.253616	0.139374	0.0966836
hsa-miR-10399-3p						27.522	0.664452	0.801384	0.797932	3.40651	1.95166	0.16904	0.547107	0.0743457	0.410299	0.0714765	0.273982	0.284803	0.0719108	0.0609589
hsa-miR-10395-3p						27.3354	7.97342	0.430985	0.364168	4.02567	2.50521	0.120249	0.482599	0.0541251	0.374463	0.0960656	0.294743	0.257394	0.0521121	0.09165
hsa-miR-193b-3p						27.2145	44.5183	-0.330677	-0.276771	6.39566	1.78594	0.187924	0.566767	0.184873	0.611081	0.246806	-0.204882	-0.172202	0.182167	0.263675
hsa-miR-130a-3p						26.978	38.8704	-0.257655	-0.257503	6.02562	1.68213	0.20104	0.593267	0.297487	0.69956	0.16343	-0.161749	-0.209252	0.294196	0.172816
hsa-miR-654-3p						26.8348	46.5116	-0.218679	-0.24642	6.53573	1.52325	0.223329	0.607303	0.177122	0.605839	0.209377	-0.208477	-0.191741	0.17445	0.212449
hsa-miR-31-5p						26.6995	34.5515	-0.494636	-0.473862	5.76243	1.53004	0.222317	0.607303	0.433618	0.786259	0.198643	-0.12221	-0.190609	0.429362	0.215214
hsa-miR-145-3p						26.6992	83.7209	-0.299663	-0.277665	10.6041	2.78684	0.101761	0.447999	0.192866	0.611081	0.0865911	-0.201288	-0.256318	0.190124	0.0930621
hsa-miR-598-3p						26.5571	27.5748	0.277633	0.265687	5.09166	1.40279	0.242276	0.61801	0.209592	0.625607	0.272483	0.194099	0.171628	0.206773	0.265294
hsa-miR-708-5p						26.5465	17.608	0.440992	0.451873	4.65582	2.24008	0.141231	0.488256	0.0811141	0.428339	0.0979158	0.267794	0.259762	0.0788387	0.0886003
hsa-miR-708-3p						26.4931	8.63787	0.275995	0.218982	4.04788	1.59508	0.212897	0.607303	0.236566	0.641499	0.164458	0.183316	0.214381	0.233615	0.162289
hsa-miR-145-5p						26.3688	94.3522	-0.219662	-0.213198	13.5727	1.02341	0.316948	0.685769	0.297487	0.69956	0.303189	-0.161749	-0.157852	0.294196	0.306136
hsa-miR-30b-3p						26.3144	9.30233	0.40268	0.274916	4.12336	3.17329	0.0813832	0.421193	0.148483	0.603966	0.168106	0.222854	0.226481	0.145932	0.139315
hsa-miR-192-5p/215-5p						26.2786	70.0997	0.315901	0.207244	8.83078	2.35831	0.131394	0.486154	0.615736	0.882555	0.205741	0.0790774	0.208707	0.609884	0.173964
hsa-miR-181b-5p						26.2736	69.7674	-0.217573	-0.17737	8.7491	1.24938	0.269413	0.642903	0.842825	0.974426	0.309436	-0.0323498	-0.149245	0.834869	0.33359
hsa-miR-193a-5p						26.1451	51.1628	0.0979694	0.0976946	6.94353	0.24943	0.619832	0.867765	0.583222	0.877749	0.606898	0.0862662	0.0797195	0.57767	0.606975
hsa-miR-186-5p						26.0025	66.7774	0.0876698	0.0933765	8.3802	0.242429	0.624774	0.870634	0.551515	0.860828	0.628053	0.0934551	0.0741297	0.546251	0.632491
hsa-miR-30b-5p/30c-5p						25.7776	88.7043	-0.2403	-0.245965	11.7697	1.70474	0.198092	0.590352	0.218329	0.625607	0.208825	-0.190505	-0.192494	0.215469	0.210625
hsa-miR-23a-3p/23b-3p						25.7607	93.3555	-0.162467	-0.130022	13.0717	1.09568	0.300626	0.665356	0.393394	0.763946	0.279267	-0.132994	-0.165812	0.389449	0.282071
hsa-miR-374b-5p						25.695	74.0864	-0.162594	-0.172128	9.26621	0.665688	0.418719	0.756124	0.934936	0.983971	0.42397	0.0143777	-0.119031	0.926197	0.441554
hsa-miR-15b-5p						25.6402	44.8505	0.252265	0.235331	6.40256	2.47396	0.122526	0.485267	0.583222	0.877749	0.185954	0.0862662	0.216814	0.57767	0.157463
hsa-miR-7706						25.3628	19.9336	0.209606	0.256955	4.78335	0.40568	0.527294	0.818121	0.272903	0.67331	0.314673	0.168998	0.149211	0.272798	0.333699
hsa-miR-29b-3p						25.3206	53.1561	-0.142586	-0.152461	7.12012	0.502193	0.482076	0.792653	0.535979	0.849103	0.486577	-0.0970495	-0.105115	0.530854	0.497096
hsa-let-7a-3p						25.2351	46.1794	0.307293	0.297256	6.49135	1.06815	0.306708	0.673863	0.201105	0.625607	0.342655	0.197693	0.14852	0.198325	0.335969
hsa-miR-210-3p						25.1844	52.8239	0.0381905	0.171331	7.0388	0.0311571	0.860657	0.967192	0.461678	0.807937	0.891032	0.115022	0.0204866	0.457194	0.894989
hsa-miR-29c-3p						25.166	41.5282	-0.298525	-0.354274	6.24309	1.29639	0.260706	0.641107	0.265852	0.661334	0.308614	-0.172532	-0.154997	0.262745	0.315078
hsa-miR-214-5p						25.0999	59.1362	-0.197494	-0.235744	7.60368	1.6178	0.209723	0.606988	0.123454	0.599351	0.206655	-0.237232	-0.199146	0.121011	0.194981
hsa-miR-671-3p						24.9659	47.1761	0.324141	0.331649	6.60603	1.45561	0.233732	0.61801	0.265852	0.661334	0.279149	0.172532	0.170398	0.262745	0.268785
hsa-miR-505-3p						24.9397	39.8671	-0.191991	-0.22359	6.15202	1.37798	0.246423	0.623306	0.35547	0.753497	0.283458	-0.143777	-0.161962	0.3518	0.293551
hsa-miR-340-5p						24.9067	63.7874	0.202869	0.221156	8.10604	1.22199	0.274658	0.642903	0.209592	0.625607	0.283649	0.194099	0.169646	0.206773	0.270934
hsa-miR-212-5p						24.6077	10.6312	-0.25679	-0.26539	4.16027	2.23358	0.141796	0.488256	0.148483	0.603966	0.0959099	-0.222854	-0.247463	0.145932	0.105334
hsa-miR-139-5p						24.5682	76.0797	-0.120665	-0.290424	9.43818	0.224427	0.637904	0.872769	0.276135	0.675744	0.701369	-0.168938	-0.0618755	0.272969	0.689891
hsa-miR-7704						24.5346	36.2126	0.874982	0.69162	5.84924	4.89077	0.0319536	0.30009	0.490704	0.834473	0.177824	-0.107833	0.227636	0.485975	0.137257
hsa-miR-10b-3p						24.509	23.9203	0.365828	0.351278	4.92677	2.53177	0.118351	0.481401	0.218329	0.625607	0.126716	0.190505	0.242005	0.215469	0.113491
hsa-miR-125b-2-3p						24.5015	78.0731	-0.301947	-0.304818	9.7735	3.76086	0.0585465	0.35245	0.0541251	0.374463	0.0527648	-0.294743	-0.291259	0.0521121	0.0550871
hsa-miR-499a-5p						24.4454	14.2857	-0.363199	-0.343808	4.4535	2.37894	0.129759	0.486154	0.25583	0.652584	0.133137	-0.176127	-0.220809	0.252778	0.149764
hsa-miR-1247-5p						24.3575	15.2824	-0.228208	-0.153968	4.50343	0.780409	0.381561	0.75375	0.665907	0.886894	0.380887	-0.0682941	-0.130719	0.659586	0.397681
hsa-miR-146a-5p						24.3164	81.0631	0.12498	0.0536467	10.2737	0.304928	0.583454	0.844325	0.35547	0.753497	0.60292	0.143777	0.0804319	0.3518	0.603755
hsa-miR-27a-3p/27b-3p						24.2612	97.6744	-0.239307	-0.232401	14.6443	4.77094	0.0340225	0.30009	0.0300146	0.370312	0.0183687	-0.330687	-0.352837	0.0283452	0.0188142
hsa-miR-12136						24.1062	13.9535	-0.111775	-0.119329	4.44852	0.207792	0.650625	0.882154	0.236566	0.641499	0.605151	-0.183316	-0.0827507	0.233615	0.593327
hsa-miR-409-3p						24.1048	56.1462	0.308499	0.306156	7.28541	2.14318	0.149933	0.498176	0.192866	0.611081	0.16738	0.201288	0.218557	0.190124	0.154069
hsa-let-7a-5p/7c-5p						24.0012	99.0033	-0.0471264	-0.0628877	16.0536	0.143481	0.706569	0.901175	0.599381	0.882555	0.715273	-0.0826718	-0.058291	0.59368	0.70703
hsa-miR-16-5p						23.7821	73.0897	0.120733	0.150948	9.20712	0.607949	0.439511	0.764699	0.236566	0.641499	0.392673	0.183316	0.126699	0.233615	0.412476
hsa-miR-1180-3p						23.6073	56.4784	0.0216851	0.100384	7.28733	0.00894218	0.925068	0.967192	0.63228	0.886894	0.927272	0.0754829	0.0137436	0.626273	0.929444
hsa-miR-374b-3p						23.5404	5.64784	-0.171251	-0.20121	3.95097	0.651782	0.423587	0.756124	0.520661	0.849103	0.462578	-0.100644	-0.111967	0.515672	0.469311
hsa-miR-26b-3p						23.5125	5.31561	0.205881	0.206239	3.87481	0.548511	0.46265	0.786766	0.327925	0.736607	0.343932	0.150987	0.142867	0.327913	0.354889
hsa-miR-664a-3p						23.4838	13.6213	-0.0491697	-0.0701237	4.44652	0.0311184	0.860742	0.967192	0.461678	0.807937	0.853291	-0.115022	-0.0295623	0.457194	0.848925
hsa-miR-132-3p						23.307	68.1063	-0.206497	-0.187863	8.52955	1.2175	0.27553	0.642903	0.343349	0.748899	0.253635	-0.147371	-0.172646	0.339762	0.262426
hsa-miR-339-5p						23.3035	47.5083	1.22117	0.134337	6.61709	11.1469	0.00166434	0.0866459	0.520661	0.849103	0.317078	0.100644	0.17137	0.515672	0.266023
hsa-let-7f-5p						23.144	98.0066	0.0641891	0.046558	15.0749	0.262221	0.611022	0.863463	0.972091	0.988511	0.622138	-0.00718885	0.0791462	0.963061	0.609571
hsa-miR-197-3p						23.13	60.4651	-0.171268	-0.0847857	7.77434	0.397205	0.531621	0.820605	0.89792	0.975718	0.597836	0.0215666	-0.078112	0.889486	0.614267
hsa-miR-493-5p						23.0487	42.5249	0.161174	0.171326	6.28563	0.471796	0.495573	0.792653	0.447526	0.797073	0.495629	0.118616	0.106281	0.443158	0.492308
hsa-miR-22-3p						23.0125	86.0465	-0.215411	-0.235664	11.2603	2.83383	0.0990007	0.447999	0.0572269	0.374463	0.0775641	-0.291148	-0.266524	0.0551832	0.0803234
hsa-miR-433-3p						22.968	21.2625	0.309799	0.25684	4.84371	1.44369	0.235627	0.61801	0.367853	0.758381	0.227639	0.140183	0.190468	0.364095	0.215558
hsa-miR-129-5p						22.6893	1.66113	0.467824	0.215082	3.59136	1.03651	0.313903	0.684672	0.339187	0.748899	0.383199	0.147554	0.14378	0.339159	0.35179
hsa-miR-370-3p						22.5591	62.4585	-0.194957	-0.177016	8.05491	0.767028	0.38564	0.75375	0.476072	0.818844	0.378955	-0.111427	-0.13272	0.471468	0.390435
hsa-miR-223-3p						22.4765	20.2658	0.142933	0.13918	4.81326	0.329195	0.568899	0.843779	0.406549	0.774502	0.492682	0.129399	0.104445	0.402505	0.499858
hsa-miR-374a-5p						22.4734	59.4684	-0.0292757	-0.0365119	7.61811	0.00605087	0.938331	0.967192	0.209592	0.625607	0.949055	0.194099	-0.00987653	0.206773	0.949266
hsa-miR-769-5p						22.2519	55.814	0.0870086	0.0871086	7.28256	0.358181	0.552423	0.83791	0.842825	0.974426	0.536216	0.0323498	0.100478	0.834869	0.51637
hsa-miR-484						22.249	64.1196	0.335805	0.318082	8.11257	3.8424	0.0559794	0.351038	0.0674084	0.405799	0.0760059	0.280365	0.280776	0.0652768	0.0648673
hsa-miR-199b-5p						22.1597	80.0664	-0.101655	-0.123767	10.0904	0.176896	0.675992	0.896416	0.583222	0.877749	0.723354	-0.0862662	-0.0546274	0.57767	0.724697
hsa-miR-24-2-5p						22.1512	45.1827	-0.137839	-0.190399	6.40377	0.656689	0.421859	0.756124	0.297487	0.69956	0.408209	-0.161749	-0.129628	0.294196	0.401668
hsa-miR-212-3p						22.0713	4.31894	-0.27802	-0.235298	3.82596	0.666265	0.418519	0.756124	0.494116	0.835555	0.364879	-0.106073	-0.135529	0.493161	0.38039
hsa-miR-200c-3p						22.053	96.3455	0.183037	0.146739	14.0606	0.646572	0.425433	0.756124	0.433618	0.786259	0.457274	0.12221	0.117837	0.429362	0.446178
hsa-miR-374a-3p						22.0299	32.2259	0.123717	0.117901	5.40831	0.170191	0.681838	0.896416	0.393394	0.763946	0.688048	0.132994	0.0616643	0.389449	0.690897
hsa-miR-26b-5p						21.9831	92.3588	0.0309082	0.0406244	12.6992	0.0350694	0.852265	0.967192	0.599381	0.882555	0.844144	0.0826718	0.0296982	0.59368	0.848239
hsa-miR-181c-5p						21.8971	24.9169	-0.125211	-0.112152	4.97544	0.459122	0.501392	0.794311	0.505568	0.840751	0.409464	-0.104238	-0.124098	0.500711	0.422214
hsa-miR-30a-3p						21.8502	80.7309	0.242082	-0.170037	10.2353	1.01483	0.318962	0.685769	0.343349	0.748899	0.599627	-0.147371	0.0891457	0.339762	0.564987
hsa-miR-103a-3p/107						21.8172	88.3721	0.209585	0.206582	11.7575	3.58593	0.0645017	0.373365	0.0674084	0.405799	0.0690513	0.280365	0.290692	0.0652768	0.0555837
hsa-miR-543						21.7979	37.2093	0.146686	0.166704	5.92414	0.467107	0.497713	0.792653	0.406549	0.774502	0.46256	0.129399	0.113475	0.402505	0.463308
hsa-miR-1299						21.6934	12.6246	0.651342	0.469514	4.4028	1.53159	0.222087	0.607303	0.414734	0.785126	0.22841	0.126179	0.197816	0.414414	0.198041
hsa-miR-149-5p						21.6361	72.7575	0.00966597	-0.041551	9.18476	0.00167663	0.967514	0.973985	0.665907	0.886894	0.97483	-0.0682941	0.00504064	0.659586	0.974095
hsa-miR-125a-5p						21.6014	91.3621	0.00571052	0.0303263	12.328	0.00176149	0.966702	0.973985	0.649006	0.886894	0.967603	0.0718885	0.00634325	0.642843	0.967403
hsa-miR-423-5p						21.5554	76.7442	0.155453	0.121511	9.63801	0.678643	0.414259	0.756124	0.752776	0.936304	0.424188	0.050322	0.126974	0.74564	0.411456
hsa-miR-30d-5p						21.3295	95.0166	0.264854	0.22877	13.8231	2.77123	0.102697	0.447999	0.419958	0.785139	0.198089	0.125805	0.215214	0.41581	0.160625
hsa-miR-874-3p						21.3065	37.5415	-0.0925816	-0.0608405	5.94525	0.120122	0.730466	0.913009	0.972091	0.988511	0.70549	0.00718885	-0.0568642	0.963061	0.713893
hsa-miR-10a-3p						21.2786	4.65116	0.133964	0.091931	3.83752	0.237214	0.628514	0.871809	0.551515	0.860828	0.586258	0.0934551	0.0862591	0.546251	0.577701
hsa-miR-486-5p						21.2077	61.794	1.08189	0.10046	8.02178	5.63936	0.0217411	0.26394	0.788474	0.956979	0.366299	-0.0431331	0.154213	0.781008	0.317561
hsa-miR-760						21.1284	11.6279	-0.403349	-0.384181	4.35403	0.529151	0.470611	0.789216	0.46874	0.815349	0.316809	-0.112301	-0.150055	0.467975	0.330943
hsa-miR-100-5p						21.0614	95.3488	-0.151287	-0.159376	13.8365	1.12943	0.293384	0.662163	0.177122	0.605839	0.289841	-0.208477	-0.16775	0.17445	0.276407
hsa-miR-106b-5p						20.9122	42.1927	0.0695046	0.0436415	6.27986	0.0715494	0.790277	0.954659	0.331489	0.739098	0.811465	0.150966	0.036798	0.327982	0.812545
hsa-miR-148a-5p						20.8914	65.4485	-0.0315218	0.0365487	8.21881	0.0168161	0.897381	0.967192	0.972091	0.988511	0.892706	0.00718885	-0.0203519	0.963061	0.895676
hsa-let-7e-5p						20.8301	85.7143	-0.116809	-0.145469	11.25	0.519701	0.474578	0.789216	0.599381	0.882555	0.454102	-0.0826718	-0.117339	0.59368	0.448118
hsa-miR-93-3p						20.7974	6.31229	0.247921	0.221511	3.96857	1.10836	0.297879	0.66416	0.316455	0.723966	0.165529	0.154566	0.212229	0.316443	0.166649
hsa-miR-191-5p						20.7294	89.0365	0.219609	0.180697	11.8368	2.31515	0.13489	0.486154	0.169612	0.605839	0.169717	0.212071	0.226804	0.166971	0.138737
hsa-miR-30a-5p						20.6819	92.0266	-0.00463316	-0.234007	12.4892	0.000347426	0.985209	0.985209	0.308558	0.71443	0.989376	-0.158155	-0.00219717	0.305198	0.988706
hsa-miR-3909-3p						20.6801	23.2558	-0.153067	-0.137035	4.90462	0.838744	0.364481	0.744041	0.393394	0.763946	0.306189	-0.132994	-0.152741	0.389449	0.322259
hsa-miR-340-3p						20.6514	27.907	0.145155	0.17515	5.12144	0.63288	0.430343	0.757504	0.319892	0.723966	0.352184	0.15456	0.141744	0.31646	0.358722
hsa-miR-423-3p						20.5864	90.6977	0.0509122	0.0830763	12.0949	0.0964368	0.757536	0.930687	0.842825	0.974426	0.731327	0.0323498	0.0519725	0.834869	0.737588
hsa-miR-204-5p						20.5818	55.1495	-0.21867	-0.303955	7.2448	0.881143	0.352739	0.732238	0.155295	0.605839	0.42299	-0.21926	-0.126443	0.152716	0.413428
hsa-miR-1843						20.5738	22.2591	0.10056	0.131316	4.8731	0.28682	0.594818	0.853838	0.433618	0.786259	0.624938	0.12221	0.0749431	0.429362	0.628751
hsa-let-7b-5p						20.219	96.6777	0.141059	0.147042	14.165	0.827995	0.367545	0.744041	0.265852	0.661334	0.391667	0.172532	0.131431	0.262745	0.395097
hsa-miR-363-5p						20.1926	2.65781	0.276096	0.195712	3.71128	0.608159	0.439433	0.764699	0.741325	0.933635	0.414921	0.0521375	0.131094	0.736785	0.396319
hsa-let-7d-5p						20.1786	84.7176	-0.0613118	-0.0880694	11.021	0.167452	0.684265	0.896416	0.567264	0.875623	0.682102	-0.0898606	-0.0642772	0.561858	0.678492
hsa-miR-28-3p						20.0688	82.0598	-0.107565	-0.106932	10.3758	0.813356	0.371778	0.744041	0.406549	0.774502	0.339334	-0.129399	-0.146379	0.402505	0.343061
hsa-miR-454-3p						20.0007	29.9003	0.234277	0.202671	5.33582	3.11879	0.0839587	0.421193	0.0511619	0.374463	0.0358873	0.298337	0.316901	0.0491802	0.036089
hsa-miR-148a-3p						19.9932	99.6678	-0.0182904	0.0652392	16.6456	0.00418062	0.948724	0.967192	0.490704	0.834473	0.953132	0.107833	-0.00872292	0.485975	0.955185
hsa-miR-23b-5p						19.6885	23.588	-0.136539	-0.155777	4.92536	0.475315	0.493978	0.792653	0.447526	0.797073	0.490548	-0.118616	-0.106097	0.443158	0.493062
hsa-let-7i-5p						19.6349	95.6811	-0.0745517	-0.0892533	13.973	0.306211	0.582666	0.844325	0.535979	0.849103	0.597195	-0.0970495	-0.0820265	0.530854	0.596575
hsa-miR-363-3p						19.6319	90.0332	-0.0559446	-0.152112	12.0166	0.0351722	0.852051	0.967192	0.735113	0.929702	0.850321	-0.0539164	-0.0295166	0.728142	0.849156
hsa-miR-146b-5p						19.628	84.0532	0.158928	0.15186	10.7471	0.560668	0.457762	0.782971	0.649006	0.886894	0.454172	0.0718885	0.117971	0.642843	0.445657
hsa-miR-140-5p						19.613	49.8339	0.277949	0.283918	6.79358	1.86383	0.178752	0.560462	0.246069	0.644058	0.218173	0.179721	0.194276	0.243069	0.206351
hsa-miR-30e-3p						19.6104	78.7375	0.00245399	0.0306467	9.86406	0.000351805	0.985116	0.985209	0.752776	0.936304	0.983855	0.050322	0.00317909	0.74564	0.98366
hsa-miR-199a-3p/199b-3p						19.4575	96.0133	-0.12213	-0.107057	14.018	0.927015	0.34062	0.719486	0.419958	0.785139	0.31261	-0.125805	-0.158933	0.41581	0.302794
hsa-miR-21-3p						19.4273	25.2492	-0.144011	-0.188607	4.98	0.346419	0.558995	0.83791	0.717587	0.919122	0.553634	-0.0575108	-0.0906781	0.71078	0.55829
hsa-miR-339-3p						19.4109	50.1661	0.211132	-0.104954	6.817	1.19242	0.280468	0.644433	0.25583	0.652584	0.545526	-0.176127	0.103151	0.252778	0.505213
hsa-miR-9-5p						19.1753	65.1163	-1.12882	-0.510656	8.19333	3.03821	0.0879352	0.427845	0.319892	0.723966	0.357665	0.15456	-0.131477	0.31646	0.394929
hsa-miR-34c-5p						19.1479	28.2392	-0.039954	-0.0570948	5.16981	0.022716	0.88085	0.967192	0.380495	0.763526	0.917884	-0.136588	-0.0161908	0.376645	0.916921
hsa-miR-99b-3p						19.0917	59.8007	-0.117184	-0.0915119	7.68031	0.50934	0.478991	0.792178	0.615736	0.882555	0.451645	-0.0790774	-0.113209	0.609884	0.464361
hsa-miR-330-3p						19.0507	32.8904	-0.0586432	-0.0201927	5.43644	0.119614	0.731014	0.913009	0.879488	0.975718	0.677042	0.025161	-0.0622589	0.871211	0.688067
hsa-miR-660-5p						19.0217	45.8472	-0.207369	-0.220443	6.45057	0.92239	0.341816	0.719486	0.141897	0.601563	0.397391	-0.226449	-0.131269	0.139374	0.395682
hsa-miR-365a-3p/365b-3p						18.9565	35.8804	-0.0298124	-0.0525443	5.83113	0.0185629	0.892215	0.967192	0.990695	0.993998	0.867962	-0.00359443	-0.0258535	0.981526	0.867698
hsa-miR-27b-5p						18.8697	41.8605	-0.116625	-0.0830798	6.25347	0.520287	0.47433	0.789216	0.535979	0.849103	0.45648	-0.0970495	-0.113486	0.530854	0.463263
hsa-miR-19b-3p						18.6664	44.186	-0.0971415	-0.188624	6.37011	0.0612157	0.805674	0.959137	0.86112	0.974426	0.826679	-0.0287554	-0.0339401	0.853002	0.826872
hsa-miR-328-3p						18.6455	77.7409	-0.352454	-0.186889	9.76682	1.62352	0.208932	0.606988	0.700206	0.908456	0.287328	-0.0611052	-0.155042	0.693562	0.314936
hsa-miR-214-3p						18.605	75.4153	-0.23102	-0.183555	9.34942	1.28938	0.261981	0.641107	0.583222	0.877749	0.259924	-0.0862662	-0.167815	0.57767	0.276217
hsa-miR-500a-3p/502-3p						18.5739	56.8106	-0.248324	-0.254018	7.30462	2.82714	0.0993884	0.447999	0.0360479	0.370312	0.0684745	-0.319904	-0.275767	0.0342688	0.0700042
hsa-let-7g-5p						18.5598	97.3422	-0.0999361	-0.0956203	14.5894	1.21836	0.275362	0.642903	0.129386	0.601563	0.245669	-0.233638	-0.187113	0.126917	0.223904
hsa-miR-127-3p						18.5044	51.8272	-0.0483699	-0.0430388	6.98885	0.00776442	0.930163	0.967192	0.887205	0.975718	0.858653	0.0234332	-0.0280299	0.879988	0.856672
hsa-miR-99b-5p						18.4115	89.701	-0.0731349	-0.0678006	11.9802	0.345817	0.559336	0.83791	0.879488	0.975718	0.527317	-0.025161	-0.0978755	0.871211	0.527346
hsa-miR-411-5p						18.2019	50.4983	-0.102135	-0.110061	6.82771	0.229028	0.634488	0.872059	0.717587	0.919122	0.63647	-0.0575108	-0.0728633	0.71078	0.638332
hsa-miR-495-3p						18.1868	28.5714	-0.0290549	-0.0473781	5.17435	0.0195664	0.889359	0.967192	0.824613	0.973367	0.89766	-0.0359443	-0.0202274	0.816819	0.89631
hsa-miR-146b-3p						17.987	31.8937	-0.250193	-0.0997715	5.3875	0.886197	0.351375	0.732238	0.583222	0.877749	0.461752	0.0862662	-0.106177	0.57767	0.492733
hsa-miR-361-3p						17.9604	70.4319	0.0286406	0.05523	8.88145	0.0497586	0.824461	0.960601	0.665907	0.886894	0.808695	0.0682941	0.0364182	0.659586	0.814446
hsa-miR-877-5p						17.9055	2.99003	0.0454956	0.0953621	3.71683	0.0168523	0.897272	0.967192	0.662578	0.886894	0.875849	0.0683423	0.0231344	0.65936	0.881508
hsa-miR-195-3p						17.9017	53.8206	0.0878436	0.070948	7.15426	0.263915	0.609876	0.863463	0.665907	0.886894	0.595673	0.0682941	0.0828279	0.659586	0.592981
hsa-miR-342-3p						17.7872	67.4419	0.0404015	0.0394292	8.43821	0.0846608	0.772372	0.945057	0.990695	0.993998	0.767288	-0.00359443	0.0465602	0.981526	0.764088
hsa-miR-493-3p						17.7818	38.206	-0.0787473	-0.126271	6.00256	0.153629	0.696882	0.896416	0.615736	0.882555	0.710019	-0.0790774	-0.0572868	0.609884	0.711858
hsa-miR-28-5p						17.7461	69.103	-0.17143	-0.178938	8.68294	1.91328	0.173205	0.548787	0.169612	0.605839	0.122837	-0.212071	-0.230234	0.166971	0.132706
hsa-miR-335-5p						17.6613	26.9103	0.185213	0.0634449	5.07339	0.345466	0.559535	0.83791	0.916406	0.981631	0.636525	0.0179721	0.0762926	0.907818	0.622566
hsa-miR-494-3p						17.6516	17.2757	-0.165878	-0.171217	4.64045	0.718243	0.401062	0.756124	0.35547	0.753497	0.363178	-0.143777	-0.138985	0.3518	0.368248
hsa-miR-654-5p						17.5698	10.299	0.0344252	0.008211	4.14866	0.0179303	0.894056	0.967192	0.86112	0.974426	0.80933	0.0287554	0.0368954	0.853002	0.812058
hsa-miR-6842-3p						17.5597	1.3289	0.0260922	0.0147759	3.58367	0.00549941	0.941203	0.967192	0.611884	0.882555	0.986631	0.0791751	-0.00262096	0.609441	0.986528
hsa-miR-1307-3p						17.5555	71.4286	0.0695447	0.081626	9.03587	0.153821	0.696703	0.896416	0.535979	0.849103	0.685507	0.0970495	0.0626918	0.530854	0.686009
hsa-miR-1296-5p						17.528	45.515	-0.0848867	-0.0805748	6.40931	0.174616	0.677965	0.896416	0.842825	0.974426	0.664268	-0.0323498	-0.0659602	0.834869	0.670546
hsa-let-7b-3p						17.5149	40.1993	-0.149189	-0.160559	6.15726	0.30523	0.583268	0.844325	0.682976	0.889939	0.503158	-0.0646997	-0.104257	0.676494	0.500632
hsa-miR-323a-3p						17.4835	8.9701	0.0994902	0.0040259	4.05852	0.208673	0.649936	0.882154	0.649006	0.886894	0.623093	-0.0718885	0.0810724	0.642843	0.600867
hsa-miR-379-5p						17.4492	57.1429	-0.116351	-0.10802	7.43985	0.469986	0.496397	0.792653	0.505568	0.840751	0.475966	-0.104238	-0.112189	0.500711	0.468423
hsa-miR-196a-5p						17.3176	7.6412	0.358836	0.118273	4.02188	0.433471	0.513537	0.800905	0.749308	0.936304	0.585698	0.0505361	0.0886559	0.744594	0.567135
hsa-miR-181d-5p						17.2159	60.7973	-0.00941283	-0.0104436	7.82486	0.00382131	0.950974	0.967192	0.824613	0.973367	0.949768	0.0359443	-0.0096797	0.816819	0.950275
hsa-miR-421						17.187	33.2226	0.0131119	0.0233729	5.47152	0.00876468	0.925813	0.967192	0.535979	0.849103	0.901258	0.0970495	0.0187494	0.530854	0.90385
hsa-miR-140-3p						16.9918	79.0698	0.0160414	-0.0270123	10.0586	0.0159473	0.900053	0.967192	0.806493	0.959504	0.905022	-0.0395387	0.0189102	0.798863	0.903029
hsa-miR-181a-3p						16.8574	3.98671	0.214805	0.228623	3.78413	0.819297	0.370052	0.744041	0.294219	0.69956	0.286272	0.161755	0.160578	0.294178	0.297752
hsa-miR-1287-5p						16.8102	24.2525	-0.11617	-0.114341	4.93637	0.649704	0.424322	0.756124	0.535979	0.849103	0.382497	-0.0970495	-0.132464	0.530854	0.391357
hsa-miR-181a-5p						16.6949	83.3887	-0.200209	-0.162487	10.5924	1.41299	0.240595	0.61801	0.505568	0.840751	0.27732	-0.104238	-0.159946	0.500711	0.299681
hsa-miR-132-5p						16.6496	39.2027	-0.0705858	-0.105619	6.04811	0.179648	0.67363	0.896416	0.367853	0.758381	0.68749	-0.140183	-0.0644599	0.364095	0.677628
hsa-miR-361-5p						16.5686	61.1296	0.156516	0.158973	7.83334	1.78289	0.188295	0.566767	0.0541251	0.374463	0.14645	0.294743	0.229594	0.0521121	0.133817
hsa-miR-92b-3p						16.5294	74.4186	-0.22212	-0.0690382	9.32513	0.713776	0.402519	0.756124	0.990695	0.993998	0.467108	-0.00359443	-0.106773	0.981526	0.490298
hsa-miR-150-5p						16.3006	67.1096	-0.101734	-0.133353	8.42935	0.160133	0.690867	0.896416	0.615736	0.882555	0.688165	-0.0790774	-0.0625315	0.609884	0.686771
hsa-miR-532-3p						16.2111	30.2326	-0.0814833	-0.042247	5.35568	0.153972	0.696561	0.896416	0.953501	0.986268	0.656563	-0.0107833	-0.0673131	0.944615	0.664184
hsa-miR-1260a/1260b						16.2046	37.8738	-0.047666	-0.084426	5.97747	0.00379755	0.951126	0.967192	0.883517	0.975718	0.918761	-0.0242048	-0.0159812	0.876067	0.917993
hsa-miR-497-5p						16.1841	52.1595	0.0944524	0.0835468	7.01736	0.356108	0.55357	0.83791	0.770565	0.946695	0.550833	0.0467275	0.093654	0.763264	0.545393
hsa-miR-331-3p						16.1837	54.8173	-0.121277	-0.125653	7.23662	0.155706	0.694945	0.896416	0.370413	0.758465	0.546474	-0.13839	-0.0937839	0.370321	0.544833
hsa-miR-1307-5p						16.1636	6.97674	0.220142	0.231831	4.00659	0.490719	0.487097	0.792653	0.878218	0.975718	0.397732	0.0251645	0.133804	0.871193	0.386541
hsa-miR-30c-1-3p						15.8892	7.30897	0.0857234	0.0841675	4.00766	0.157016	0.693731	0.896416	0.447526	0.797073	0.733422	0.118616	0.0505854	0.443158	0.744353
hsa-miR-106a-5p/17-5p						15.8267	68.7708	0.297455	0.283268	8.57264	1.91688	0.172809	0.548787	0.367853	0.758381	0.204749	0.140183	0.203186	0.364095	0.185891
hsa-miR-125b-1-3p						15.715	62.7907	-0.263381	-0.267157	8.06126	1.42305	0.238954	0.61801	0.22732	0.633549	0.18981	-0.18691	-0.196926	0.224416	0.200109
hsa-miR-369-5p						15.5844	0.996678	-0.0608312	-0.043782	3.58317	0.0523564	0.820016	0.960601	0.679978	0.889939	0.928045	-0.0647019	-0.0138375	0.676484	0.928963
hsa-miR-135a-5p						15.5526	49.1694	-0.0943221	-0.0601233	6.69593	0.0675553	0.796078	0.954659	0.665907	0.886894	0.827758	0.0682941	-0.0327959	0.659586	0.832624
hsa-miR-365a-5p						15.4704	2.32558	0.100809	0.11785	3.68738	0.103912	0.74863	0.927315	0.795418	0.959504	0.724214	0.0413374	0.0548282	0.789915	0.723725
hsa-miR-10a-5p						15.4064	82.7243	0.539126	0.298172	10.4314	4.57036	0.0378173	0.30009	0.308558	0.71443	0.197766	0.158155	0.216068	0.305198	0.158931
hsa-miR-199a-5p						15.3993	86.3787	-0.147524	-0.132382	11.33	0.695121	0.40869	0.756124	0.520661	0.849103	0.449935	-0.100644	-0.115388	0.515672	0.455752
hsa-miR-501-3p						15.2369	35.5482	-0.0305852	-0.0187187	5.7974	0.0261288	0.872286	0.967192	0.990695	0.993998	0.865723	0.00359443	-0.0255216	0.981526	0.869382
hsa-miR-485-5p						15.2363	1.99336	-0.109468	-0.0262501	3.62809	0.144356	0.705719	0.901175	0.887533	0.975718	0.761151	0.0233646	-0.0458951	0.880337	0.767363
hsa-miR-194-5p						15.1917	49.5017	0.339422	0.201926	6.75709	2.22101	0.142896	0.488256	0.393394	0.763946	0.271341	0.132994	0.181301	0.389449	0.238883
hsa-miR-652-3p						14.8317	53.4884	-0.0278237	-0.0113504	7.13603	0.0263315	0.871796	0.967192	0.806493	0.959504	0.887863	-0.0395387	-0.0217463	0.798863	0.888571
hsa-miR-30e-5p						14.821	78.4053	-0.141666	-0.164622	9.85667	0.471852	0.495548	0.792653	0.86112	0.974426	0.521868	-0.0287554	-0.09611	0.853002	0.534858
hsa-miR-335-3p						14.7745	26.5781	0.225769	0.160405	5.07218	0.745195	0.392432	0.756124	0.665907	0.886894	0.440337	0.0682941	0.123951	0.659586	0.42277
hsa-miR-139-3p						14.6916	14.6179	-0.136072	-0.153111	4.46163	0.324151	0.571864	0.843779	0.717587	0.919122	0.585533	-0.0575108	-0.0839739	0.71078	0.587858
hsa-let-7d-3p						14.5893	70.7641	-0.0574677	-0.0354398	8.96206	0.0485537	0.826564	0.960601	0.89792	0.975718	0.832012	0.0215666	-0.0319204	0.889486	0.837031
hsa-miR-1303-3p						14.561	12.9568	0.143569	0.142221	4.40542	0.312105	0.579072	0.844325	0.649006	0.886894	0.574593	0.0718885	0.0870048	0.642843	0.574404
hsa-miR-330-5p						14.519	12.2924	0.0123835	-0.0512256	4.39987	0.00626148	0.937269	0.967192	0.735113	0.929702	0.855355	-0.0539164	0.0292649	0.728142	0.850427
hsa-miR-326-3p						14.2154	24.5847	-0.242057	-0.219388	4.95168	0.284253	0.596466	0.853838	0.628719	0.886894	0.502935	-0.0755362	-0.101063	0.626029	0.513917
hsa-miR-141-3p						14.2097	62.1262	-0.189662	-0.218666	8.04739	0.233092	0.631505	0.871941	0.916406	0.981631	0.696488	0.0179721	-0.0593798	0.907818	0.701809
hsa-miR-532-5p						14.2064	80.3987	0.0135253	0.0284451	10.1692	0.00854067	0.926765	0.967192	0.953501	0.986268	0.92254	-0.0107833	0.0154071	0.944615	0.92093
hsa-miR-320a-3p/320b/320c/320d/320e						14.1027	81.7276	-0.100168	-0.109183	10.3179	0.32504	0.571339	0.843779	0.649006	0.886894	0.564652	-0.0718885	-0.0881259	0.642843	0.569464
hsa-miR-101-3p						14.05	85.3821	-0.216848	-0.199155	11.1038	0.522207	0.473521	0.789216	0.682976	0.889939	0.557907	-0.0646997	-0.0883196	0.676494	0.568612
hsa-miR-98-5p						14.0096	75.7475	-0.0453856	-0.0381286	9.3978	0.112456	0.738873	0.919012	0.953501	0.986268	0.744767	-0.0107833	-0.0496599	0.944615	0.748877
hsa-miR-20b-5p						13.992	61.4618	0.0194932	-0.025085	7.89075	0.00531754	0.942181	0.967192	0.682976	0.889939	0.947651	-0.0646997	0.0104898	0.676494	0.94612
hsa-miR-27a-5p						13.9791	28.9037	0.0932686	0.101516	5.22966	0.122962	0.727427	0.913009	0.934936	0.983971	0.764174	-0.0143777	0.0468344	0.926197	0.762739
hsa-miR-151a-3p						13.7561	87.3754	0.0926301	0.0520852	11.5333	0.652611	0.423294	0.756124	0.63228	0.886894	0.443449	0.0754829	0.124405	0.626273	0.42106
hsa-miR-29c-5p						13.7553	48.8372	-0.0307454	-0.0151191	6.68934	0.0402584	0.841851	0.967192	0.953501	0.986268	0.834944	-0.0107833	-0.0323727	0.944615	0.834754
hsa-miR-2110						13.5887	19.2691	0.0531041	0.0803242	4.76569	0.0678016	0.795714	0.954659	0.567264	0.875623	0.847773	0.0898606	0.0293519	0.561858	0.849988
hsa-miR-24-3p						13.3134	92.691	-0.126584	-0.127602	12.7203	1.34574	0.251946	0.626741	0.218329	0.625607	0.201266	-0.190505	-0.194374	0.215469	0.206118
hsa-miR-664a-5p						13.267	11.9601	0.0314368	0.0246332	4.36499	0.026685	0.870947	0.967192	0.770565	0.946695	0.934217	0.0467275	0.0132963	0.763264	0.931735
hsa-miR-3615-3p						13.2281	52.4917	0.152047	0.0643122	7.02219	0.441571	0.509647	0.798978	0.806493	0.959504	0.528323	0.0395387	0.100913	0.798863	0.514543
hsa-miR-487b-3p						13.1878	18.2724	0.0493237	0.00567246	4.68943	0.0546305	0.816219	0.960601	0.953501	0.986268	0.799223	-0.0107833	0.0403169	0.944615	0.794988
hsa-miR-29b-2-5p						12.9724	11.2957	-0.0625953	-0.0329854	4.3269	0.096644	0.757284	0.930687	0.682976	0.889939	0.615432	-0.0646997	-0.0773852	0.676494	0.617577
hsa-miR-195-5p						12.9494	71.7608	-0.0190585	-0.0132251	9.04036	0.0123132	0.912122	0.967192	0.665907	0.886894	0.90601	0.0682941	-0.0179281	0.659586	0.908043
hsa-miR-151a-5p/151b						12.8591	54.485	-0.0363571	-0.0298292	7.21739	0.0813573	0.776733	0.946545	0.879488	0.975718	0.785972	-0.025161	-0.0416647	0.871211	0.788289
hsa-miR-22-5p						12.7728	47.8405	-0.0338605	-0.090584	6.63746	0.033082	0.856464	0.967192	0.615736	0.882555	0.879465	-0.0790774	-0.0239817	0.609884	0.877201
hsa-miR-3605-3p						12.6683	4.98339	-0.152627	-0.106787	3.84546	0.56053	0.457817	0.782971	0.806493	0.959504	0.403213	-0.0395387	-0.123546	0.798863	0.4243
hsa-miR-5010-3p						12.6553	0.332226	0.296547	0.294314	3.36553	0.254387	0.616384	0.866971	0.551959	0.860828	0.38713	0.0925614	0.139231	0.550112	0.367391
hsa-miR-155-5p						12.4968	72.4252	0.054484	0.0401902	9.07809	0.0572851	0.811891	0.960601	0.89792	0.975718	0.818491	0.0215666	0.0359861	0.889486	0.81661
hsa-miR-425-3p						12.2164	40.8638	-0.0395048	-0.135863	6.18978	0.0608874	0.806185	0.959137	0.380495	0.763526	0.824816	-0.136588	-0.0357254	0.376645	0.817916
hsa-miR-4485-3p						11.7908	27.2425	-0.120634	0.274736	5.07898	0.0486264	0.826436	0.960601	0.934229	0.983971	0.837278	-0.0143828	-0.0303059	0.926172	0.845171
hsa-miR-504-5p						11.762	73.7542	-0.029454	-0.00597166	9.24973	0.0154277	0.901686	0.967192	0.788474	0.956979	0.899265	0.0431331	-0.0191643	0.781008	0.901733
hsa-miR-142-5p						11.4517	63.1229	-0.260018	-0.215838	8.06836	0.728144	0.39786	0.756124	0.770565	0.946695	0.386181	-0.0467275	-0.12839	0.763264	0.406218
hsa-miR-19a-3p						11.4001	16.6113	0.173244	-0.0767046	4.59169	0.0724765	0.788956	0.954659	0.933175	0.983971	0.799101	-0.0146139	0.040794	0.924988	0.792615
hsa-miR-26a-5p						10.9432	98.6711	-0.0131955	0.000710958	15.7356	0.0133289	0.908585	0.967192	0.86112	0.974426	0.897998	-0.0287554	-0.019425	0.853002	0.900402
hsa-miR-148b-5p						10.882	25.5814	0.0805498	0.0522186	4.99976	0.281048	0.598538	0.853838	0.842825	0.974426	0.591139	0.0323498	0.0851245	0.834869	0.582734
hsa-miR-203a-3p						10.372	64.7841	0.0261268	0.035115	8.16222	0.00867691	0.926185	0.967192	0.972091	0.988511	0.920983	0.00718885	0.0154514	0.963061	0.920703
hsa-miR-130b-5p						10.3239	20.9302	0.0197708	0.0155906	4.84339	0.00556038	0.940878	0.967192	0.916406	0.981631	0.992457	-0.0179721	0.00146359	0.907818	0.992477
hsa-miR-126-3p						10.2387	93.6877	0.0629389	-0.00453453	13.25	0.127877	0.722262	0.913009	0.89792	0.975718	0.732207	0.0215666	0.0537065	0.889486	0.72916
hsa-miR-4286						9.97482	26.2458	0.0283895	-0.0117316	5.07128	0.0188612	0.891358	0.967192	0.916406	0.981631	0.930623	0.0179721	0.0136006	0.907818	0.930177
hsa-miR-432-5p						9.40446	21.5947	-0.0335314	0.00721052	4.85626	0.0219157	0.882952	0.967192	0.934936	0.983971	0.888909	0.0143777	-0.0213357	0.926197	0.890662
hsa-miR-331-5p						9.17205	19.6013	-0.0188655	-0.0344513	4.76987	0.0151334	0.902623	0.967192	0.788474	0.956979	0.91785	-0.0431331	-0.0161664	0.781008	0.917046
hsa-miR-589-5p						8.11496	25.9136	0.0130351	0.0046181	5.03783	0.00555424	0.940911	0.967192	0.735113	0.929702	0.953964	-0.0539164	0.0091754	0.728142	0.952863
hsa-miR-574-5p						8.02819	65.7807	0.04449	0.046713	8.23663	0.0303057	0.862554	0.967192	0.86112	0.974426	0.867036	0.0287554	0.0261021	0.853002	0.866437
hsa-miR-148b-3p						6.14421	82.392	-0.00592801	0.00511976	10.4247	0.00184625	0.965911	0.973985	0.86112	0.974426	0.966818	0.0287554	-0.00637066	0.853002	0.967262
hsa-miR-382-5p						5.95465	33.887	0.0813613	0.0436831	5.55561	0.176371	0.676444	0.896416	0.972091	0.988511	0.662354	-0.00718885	0.0702132	0.963061	0.650625
hsa-miR-126-5p						0	50.8306	0.365693	0.295257	6.89563	2.41827	0.126708	0.486154	0.393394	0.763946	0.183731	0.132994	0.215391	0.389449	0.160272
