# Supplementary material for: miRNAs expression signature potentially associated with lymphatic dissemination in locally advanced prostate cancer
Source: BMC Med Genomics. 2020 Sep 18;13(Suppl 8):129. doi: 10.1186/s12920-020-00788-9 (PMC7500008; doi:10.1186/s12920-020-00788-9)
Supplement: Supplementary file 2 — Additional file 2 Table S2. Spearman’s correlation analysis of microRNAs associated with lymphatic dissemination. ( [file 12920_2020_788_MOESM2_ESM.xlsx]

## Sheet: Correlation tests
	Summary statistics (Quantitative data):
	Variable	Observations	Obs. with missing data	Obs. without missing data	Minimum	Maximum	Mean	Std. deviation
	hsa-miR-182-5p	44	0	44	246.409	3583.45	1271.9	875.01
	hsa-miR-183-5p	44	0	44	217.482	2824.38	1070.85	671.687
	hsa-miR-7-5p	44	0	44	86.9836	7769.64	849.558	1277.18
	hsa-miR-615-3p	44	0	44	0	1188.73	208.507	260.609
	hsa-miR-96-5p	44	0	44	25.4907	1437.65	183.423	234.452
	hsa-miR-10b-5p	44	0	44	1036.25	22023.4	5573.12	4391.15
	hsa-miR-1248	44	0	44	0	74.7384	12.1436	11.964
	hsa-miR-93-5p	44	0	44	176.728	1613.6	600.937	284.761
	hsa-miR-25-3p	44	0	44	986.025	6065.1	2114.95	1033.02
	hsa-miR-1271-5p	44	0	44	6.16988	46.4269	23.6902	8.65144
	hsa-miR-184	44	0	44	0	182.265	22.2063	40.329
	hsa-miR-222-3p	44	0	44	756.659	8889.24	3301.99	1971.06
	hsa-miR-221-5p	44	0	44	32.3345	234.002	124.848	55.623
	hsa-miR-221-3p	44	0	44	1157.1	11781.4	4435.56	2511.59
	hsa-miR-455-3p	44	0	44	33.8502	555.729	178.648	96.5438
	hsa-miR-143-5p	44	0	44	375.305	4142.38	1390.85	729.359
	hsa-miR-181c-3p	44	0	44	0	35.1874	14.7547	7.56658
	hsa-miR-455-5p	44	0	44	109.521	979.732	411.458	199.786
	Correlation matrix (Spearman):
	Variables	hsa-miR-182-5p	hsa-miR-183-5p	hsa-miR-7-5p	hsa-miR-615-3p	hsa-miR-96-5p	hsa-miR-10b-5p	hsa-miR-1248	hsa-miR-93-5p	hsa-miR-25-3p	hsa-miR-1271-5p	hsa-miR-184	hsa-miR-222-3p	hsa-miR-221-5p	hsa-miR-221-3p	hsa-miR-455-3p	hsa-miR-143-5p	hsa-miR-181c-3p	hsa-miR-455-5p
	hsa-miR-182-5p	1	0.948414	0.861875	0.558359	0.851445	0.24031	0.493463	0.777872	0.696547	-0.621424	-0.561003	-0.754193	-0.735025	-0.814235	-0.82241	-0.632135	-0.195708	-0.472163
	hsa-miR-183-5p	0.948414	1	0.813672	0.705103	0.735447	0.1642	0.537581	0.775194	0.76124	-0.577449	-0.551605	-0.719239	-0.811276	-0.803665	-0.766314	-0.692037	-0.335812	-0.571952
	hsa-miR-7-5p	0.861875	0.813672	1	0.612348	0.757717	0.234249	0.443004	0.618041	0.653841	-0.631712	-0.44389	-0.683721	-0.650881	-0.751938	-0.843834	-0.563354	-0.339617	-0.390557
	hsa-miR-615-3p	0.558359	0.705103	0.612348	1	0.345926	0.0920496	0.375119	0.475331	0.529321	-0.52044	-0.355162	-0.430505	-0.690866	-0.529039	-0.525233	-0.563293	-0.624846	-0.58923
	hsa-miR-96-5p	0.851445	0.735447	0.757717	0.345926	1	0.150529	0.456394	0.714729	0.534461	-0.47766	-0.543276	-0.74334	-0.491614	-0.698238	-0.763777	-0.339676	0.0097255	-0.187033
	hsa-miR-10b-5p	0.24031	0.1642	0.234249	0.0920496	0.150529	1	-0.257867	-0.0425652	0.191684	-0.283016	-0.270107	-0.261593	-0.216772	-0.353488	-0.173643	-0.00761099	-0.0185348	0.160254
	hsa-miR-1248	0.493463	0.537581	0.443004	0.375119	0.456394	-0.257867	1	0.643222	0.352021	-0.346594	-0.27535	-0.299235	-0.528489	-0.394728	-0.466049	-0.421932	-0.288357	-0.452024
	hsa-miR-93-5p	0.777872	0.775194	0.618041	0.475331	0.714729	-0.0425652	0.643222	1	0.669204	-0.420296	-0.497499	-0.638055	-0.628894	-0.644538	-0.715997	-0.614376	-0.136087	-0.590557
	hsa-miR-25-3p	0.696547	0.76124	0.653841	0.529321	0.534461	0.191684	0.352021	0.669204	1	-0.486681	-0.358743	-0.639887	-0.69401	-0.704863	-0.621142	-0.625934	-0.417351	-0.448344
	hsa-miR-1271-5p	-0.621424	-0.577449	-0.631712	-0.52044	-0.47766	-0.283016	-0.346594	-0.420296	-0.486681	1	0.318376	0.641297	0.679774	0.67907	0.666526	0.535729	0.38902	0.454405
	hsa-miR-184	-0.561003	-0.551605	-0.44389	-0.355162	-0.543276	-0.270107	-0.27535	-0.497499	-0.358743	0.318376	1	0.596528	0.560576	0.638746	0.527257	0.225398	0.170977	0.328486
	hsa-miR-222-3p	-0.754193	-0.719239	-0.683721	-0.430505	-0.74334	-0.261593	-0.299235	-0.638055	-0.639887	0.641297	0.596528	1	0.729951	0.937139	0.862016	0.498379	0.10536	0.454968
	hsa-miR-221-5p	-0.735025	-0.811276	-0.650881	-0.690866	-0.491614	-0.216772	-0.528489	-0.628894	-0.69401	0.679774	0.560576	0.729951	1	0.849471	0.745173	0.69993	0.462948	0.711346
	hsa-miR-221-3p	-0.814235	-0.803665	-0.751938	-0.529039	-0.698238	-0.353488	-0.394728	-0.644538	-0.704863	0.67907	0.638746	0.937139	0.849471	1	0.868217	0.608739	0.235879	0.519803
	hsa-miR-455-3p	-0.82241	-0.766314	-0.843834	-0.525233	-0.763777	-0.173643	-0.466049	-0.715997	-0.621142	0.666526	0.527257	0.862016	0.745173	0.868217	1	0.556307	0.221925	0.581254
	hsa-miR-143-5p	-0.632135	-0.692037	-0.563354	-0.563293	-0.339676	-0.00761099	-0.421932	-0.614376	-0.625934	0.535729	0.225398	0.498379	0.69993	0.608739	0.556307	1	0.447655	0.65976
	hsa-miR-181c-3p	-0.195708	-0.335812	-0.339617	-0.624846	0.0097255	-0.0185348	-0.288357	-0.136087	-0.417351	0.38902	0.170977	0.10536	0.462948	0.235879	0.221925	0.447655	1	0.330738
	hsa-miR-455-5p	-0.472163	-0.571952	-0.390557	-0.58923	-0.187033	0.160254	-0.452024	-0.590557	-0.448344	0.454405	0.328486	0.454968	0.711346	0.519803	0.581254	0.65976	0.330738	1
	Values in bold are different from 0 with a significance level alpha=0,05
	p-values (Spearman):
	Variables	hsa-miR-182-5p	hsa-miR-183-5p	hsa-miR-7-5p	hsa-miR-615-3p	hsa-miR-96-5p	hsa-miR-10b-5p	hsa-miR-1248	hsa-miR-93-5p	hsa-miR-25-3p	hsa-miR-1271-5p	hsa-miR-184	hsa-miR-222-3p	hsa-miR-221-5p	hsa-miR-221-3p	hsa-miR-455-3p	hsa-miR-143-5p	hsa-miR-181c-3p	hsa-miR-455-5p
	hsa-miR-182-5p	0	0	0	0.000107566	0	0.116027	0.000772877	7.87301e-09	4.72149e-07	1.07537e-05	9.84617e-05	4.5513e-08	1.03807e-07	0	0	6.98904e-06	0.202295	0.00136923
	hsa-miR-183-5p	0	0	0	3.34402e-07	1.02079e-07	0.285806	0.000210611	1.09399e-08	3.14749e-08	5.59236e-05	0.000134419	1.9199e-07	0	0	2.30263e-08	5.68003e-07	0.0263449	6.77668e-05
	hsa-miR-7-5p	0	0	0	1.53596e-05	3.81267e-08	0.125731	0.00284065	1.22936e-05	2.83869e-06	7.11032e-06	0.00278072	8.02412e-07	3.2153e-06	5.06696e-08	0	9.09611e-05	0.0246098	0.00917905
	hsa-miR-615-3p	0.000107566	3.34402e-07	1.53596e-05	0	0.0219454	0.551127	0.0125641	0.00126029	0.000272076	0.000355915	0.0184867	0.00381603	5.96115e-07	0.000274435	0.000308148	9.11506e-05	9.38142e-06	3.66667e-05
	hsa-miR-96-5p	0	1.02079e-07	3.81267e-08	0.0219454	0	0.328244	0.00204675	2.28805e-07	0.000232164	0.00118521	0.00017589	7.40153e-08	0.00081334	4.40762e-07	2.70943e-08	0.0245839	0.950187	0.223329
	hsa-miR-10b-5p	0.116027	0.285806	0.125731	0.551127	0.328244	0	0.0911337	0.783281	0.21187	0.0629823	0.0764035	0.0864323	0.157156	0.0190767	0.258701	0.961087	0.904897	0.297667
	hsa-miR-1248	0.000772877	0.000210611	0.00284065	0.0125641	0.00204675	0.0911337	0	4.4286e-06	0.019607	0.021678	0.0707029	0.0488772	0.000279085	0.00841274	0.00160356	0.00464525	0.0580155	0.00228086
	hsa-miR-93-5p	7.87301e-09	1.09399e-08	1.22936e-05	0.00126029	2.28805e-07	0.783281	4.4286e-06	0	1.4809e-06	0.0048203	0.000690814	5.48442e-06	7.97131e-06	4.19257e-06	2.17765e-07	1.41937e-05	0.37717	3.49335e-05
	hsa-miR-25-3p	4.72149e-07	3.14749e-08	2.83869e-06	0.000272076	0.000232164	0.21187	0.019607	1.4809e-06	0	0.000930715	0.0172765	5.08508e-06	5.23753e-07	3.37623e-07	1.08748e-05	8.9809e-06	0.0051501	0.00249619
	hsa-miR-1271-5p	1.07537e-05	5.59236e-05	7.11032e-06	0.000355915	0.00118521	0.0629823	0.021678	0.0048203	0.000930715	0	0.0356615	4.79698e-06	9.47011e-07	9.75538e-07	1.6591e-06	0.00022317	0.00947617	0.00215055
	hsa-miR-184	9.84617e-05	0.000134419	0.00278072	0.0184867	0.00017589	0.0764035	0.0707029	0.000690814	0.0172765	0.0356615	0	2.80272e-05	9.98833e-05	5.33041e-06	0.000289774	0.140992	0.266173	0.0299748
	hsa-miR-222-3p	4.5513e-08	1.9199e-07	8.02412e-07	0.00381603	7.40153e-08	0.0864323	0.0488772	5.48442e-06	5.08508e-06	4.79698e-06	2.80272e-05	0	1.26718e-07	0	0	0.000673982	0.494819	0.00212067
	hsa-miR-221-5p	1.03807e-07	0	3.2153e-06	5.96115e-07	0.00081334	0.157156	0.000279085	7.97131e-06	5.23753e-07	9.47011e-07	9.98833e-05	1.26718e-07	0	0	6.84905e-08	4.11582e-07	0.00173553	2.61204e-07
	hsa-miR-221-3p	0	0	5.06696e-08	0.000274435	4.40762e-07	0.0190767	0.00841274	4.19257e-06	3.37623e-07	9.75538e-07	5.33041e-06	0	0	0	0	1.76591e-05	0.123064	0.000362746
	hsa-miR-455-3p	0	2.30263e-08	0	0.000308148	2.70943e-08	0.258701	0.00160356	2.17765e-07	1.08748e-05	1.6591e-06	0.000289774	0	6.84905e-08	0	0	0.000115155	0.147344	4.88718e-05
	hsa-miR-143-5p	6.98904e-06	5.68003e-07	9.09611e-05	9.11506e-05	0.0245839	0.961087	0.00464525	1.41937e-05	8.9809e-06	0.00022317	0.140992	0.000673982	4.11582e-07	1.76591e-05	0.000115155	0	0.00253844	2.21038e-06
	hsa-miR-181c-3p	0.202295	0.0263449	0.0246098	9.38142e-06	0.950187	0.904897	0.0580155	0.37717	0.0051501	0.00947617	0.266173	0.494819	0.00173553	0.123064	0.147344	0.00253844	0	0.0288172
	hsa-miR-455-5p	0.00136923	6.77668e-05	0.00917905	3.66667e-05	0.223329	0.297667	0.00228086	3.49335e-05	0.00249619	0.00215055	0.0299748	0.00212067	2.61204e-07	0.000362746	4.88718e-05	2.21038e-06	0.0288172	0
	Coefficients of determination (Spearman):
	Variables	hsa-miR-182-5p	hsa-miR-183-5p	hsa-miR-7-5p	hsa-miR-615-3p	hsa-miR-96-5p	hsa-miR-10b-5p	hsa-miR-1248	hsa-miR-93-5p	hsa-miR-25-3p	hsa-miR-1271-5p	hsa-miR-184	hsa-miR-222-3p	hsa-miR-221-5p	hsa-miR-221-3p	hsa-miR-455-3p	hsa-miR-143-5p	hsa-miR-181c-3p	hsa-miR-455-5p
	hsa-miR-182-5p	1	0.89949	0.742828	0.311765	0.724958	0.0577489	0.243506	0.605084	0.485178	0.386167	0.314724	0.568807	0.540261	0.662979	0.676358	0.399595	0.0383017	0.222938
	hsa-miR-183-5p	0.89949	1	0.662061	0.49717	0.540883	0.0269617	0.288993	0.600925	0.579487	0.333447	0.304269	0.517305	0.658168	0.645877	0.587238	0.478915	0.112769	0.327129
	hsa-miR-7-5p	0.742828	0.662061	1	0.374971	0.574135	0.0548728	0.196252	0.381975	0.427508	0.399061	0.197038	0.467474	0.423646	0.565411	0.712055	0.317368	0.11534	0.152535
	hsa-miR-615-3p	0.311765	0.49717	0.374971	1	0.119665	0.00847313	0.140714	0.22594	0.28018	0.270858	0.12614	0.185334	0.477295	0.279882	0.275869	0.317299	0.390432	0.347192
	hsa-miR-96-5p	0.724958	0.540883	0.574135	0.119665	1	0.0226588	0.208295	0.510837	0.285648	0.228159	0.295149	0.552555	0.241684	0.487537	0.583356	0.11538	9.45854e-05	0.0349814
	hsa-miR-10b-5p	0.0577489	0.0269617	0.0548728	0.00847313	0.0226588	1	0.0664953	0.0018118	0.0367429	0.0800982	0.0729579	0.0684307	0.0469903	0.124954	0.030152	5.79272e-05	0.00034354	0.0256812
	hsa-miR-1248	0.243506	0.288993	0.196252	0.140714	0.208295	0.0664953	1	0.413735	0.123919	0.120128	0.0758174	0.0895418	0.279301	0.155811	0.217202	0.178026	0.0831499	0.204326
	hsa-miR-93-5p	0.605084	0.600925	0.381975	0.22594	0.510837	0.0018118	0.413735	1	0.447834	0.176649	0.247505	0.407114	0.395507	0.41543	0.512652	0.377458	0.0185195	0.348757
	hsa-miR-25-3p	0.485178	0.579487	0.427508	0.28018	0.285648	0.0367429	0.123919	0.447834	1	0.236858	0.128696	0.409456	0.48165	0.496831	0.385817	0.391793	0.174182	0.201012
	hsa-miR-1271-5p	0.386167	0.333447	0.399061	0.270858	0.228159	0.0800982	0.120128	0.176649	0.236858	1	0.101363	0.411261	0.462093	0.461136	0.444257	0.287006	0.151337	0.206483
	hsa-miR-184	0.314724	0.304269	0.197038	0.12614	0.295149	0.0729579	0.0758174	0.247505	0.128696	0.101363	1	0.355846	0.314245	0.407996	0.278	0.0508042	0.029233	0.107903
	hsa-miR-222-3p	0.568807	0.517305	0.467474	0.185334	0.552555	0.0684307	0.0895418	0.407114	0.409456	0.411261	0.355846	1	0.532828	0.878229	0.743071	0.248382	0.0111006	0.206996
	hsa-miR-221-5p	0.540261	0.658168	0.423646	0.477295	0.241684	0.0469903	0.279301	0.395507	0.48165	0.462093	0.314245	0.532828	1	0.721602	0.555282	0.489901	0.214321	0.506013
	hsa-miR-221-3p	0.662979	0.645877	0.565411	0.279882	0.487537	0.124954	0.155811	0.41543	0.496831	0.461136	0.407996	0.878229	0.721602	1	0.753801	0.370563	0.0556387	0.270195
	hsa-miR-455-3p	0.676358	0.587238	0.712055	0.275869	0.583356	0.030152	0.217202	0.512652	0.385817	0.444257	0.278	0.743071	0.555282	0.753801	1	0.309478	0.0492506	0.337857
	hsa-miR-143-5p	0.399595	0.478915	0.317368	0.317299	0.11538	5.79272e-05	0.178026	0.377458	0.391793	0.287006	0.0508042	0.248382	0.489901	0.370563	0.309478	1	0.200395	0.435284
	hsa-miR-181c-3p	0.0383017	0.112769	0.11534	0.390432	9.45854e-05	0.00034354	0.0831499	0.0185195	0.174182	0.151337	0.029233	0.0111006	0.214321	0.0556387	0.0492506	0.200395	1	0.109387
	hsa-miR-455-5p	0.222938	0.327129	0.152535	0.347192	0.0349814	0.0256812	0.204326	0.348757	0.201012	0.206483	0.107903	0.206996	0.506013	0.270195	0.337857	0.435284	0.109387	1
