# Supplementary material for: miRNAs expression signature potentially associated with lymphatic dissemination in locally advanced prostate cancer
Source: BMC Med Genomics. 2020 Sep 18;13(Suppl 8):129. doi: 10.1186/s12920-020-00788-9 (PMC7500008; doi:10.1186/s12920-020-00788-9)
Supplement: Supplementary file 3 — Additional file 3 Table S3. The enriched pathways list of 157 genes that are targets of at least 5 microRNAs overexpressed in N1 tumors. [file 12920_2020_788_MOESM3_ESM.xlsx]

## Sheet: InterPro
#term ID	term description	observed gene count	background gene count	false discovery rate	matching proteins in your network (IDs)	matching proteins in your network (labels)
IPR019486	Argonaute hook domain	3	3	0.004	ENSP00000336783,ENSP00000379144,ENSP00000401946	TNRC6A,TNRC6B,TNRC6C
IPR032226	TNRC6, PABC binding domain	3	3	0.004	ENSP00000336783,ENSP00000379144,ENSP00000401946	TNRC6A,TNRC6B,TNRC6C
IPR000504	RNA recognition motif domain	9	228	0.0165	ENSP00000290341,ENSP00000313007,ENSP00000336783,ENSP00000363228,ENSP00000379144,ENSP00000401946,ENSP00000420270,ENSP00000435926,ENSP00000483254	CELF1,HNRNPDL,IGF2BP1,PABPC1,RBM12,TNRC6A,TNRC6B,TNRC6C,UHMK1
IPR000953	Chromo/chromo shadow domain	4	31	0.0165	ENSP00000209875,ENSP00000264183,ENSP00000308750,ENSP00000377747	ARID4B,CBX2,CBX5,ENSG00000173575
IPR012677	Nucleotide-binding alpha-beta plait domain superfamily	9	241	0.0165	ENSP00000290341,ENSP00000313007,ENSP00000336783,ENSP00000363228,ENSP00000379144,ENSP00000401946,ENSP00000420270,ENSP00000435926,ENSP00000483254	CELF1,HNRNPDL,IGF2BP1,PABPC1,RBM12,TNRC6A,TNRC6B,TNRC6C,UHMK1
IPR016197	Chromo-like domain superfamily	4	29	0.0165	ENSP00000209875,ENSP00000264183,ENSP00000308750,ENSP00000377747	ARID4B,CBX2,CBX5,ENSG00000173575
IPR035979	RNA-binding domain superfamily	9	241	0.0165	ENSP00000290341,ENSP00000313007,ENSP00000336783,ENSP00000363228,ENSP00000379144,ENSP00000401946,ENSP00000420270,ENSP00000435926,ENSP00000483254	CELF1,HNRNPDL,IGF2BP1,PABPC1,RBM12,TNRC6A,TNRC6B,TNRC6C,UHMK1
IPR026805	GW182, middle domain	2	2	0.0191	ENSP00000336783,ENSP00000379144	TNRC6A,TNRC6C
IPR023779	Chromo domain, conserved site	3	17	0.0232	ENSP00000209875,ENSP00000308750,ENSP00000377747	CBX2,CBX5,ENSG00000173575
IPR003175	Cyclin-dependent kinase inhibitor	2	3	0.0253	ENSP00000228872,ENSP00000384849	CDKN1A,CDKN1B
IPR006730	Sestrin	2	3	0.0253	ENSP00000253063,ENSP00000441927	SESN2,SESN3
IPR015451	Cyclin D	2	3	0.0253	ENSP00000227507,ENSP00000261254	CCND1,CCND2
IPR029032	AhpD-like	2	3	0.0253	ENSP00000253063,ENSP00000441927	SESN2,SESN3
IPR008271	Serine/threonine-protein kinase, active site	9	310	0.027	ENSP00000229812,ENSP00000257904,ENSP00000261716,ENSP00000317985,ENSP00000324806,ENSP00000342105,ENSP00000370891,ENSP00000381932,ENSP00000402084	CDK4,DYRK1A,DYRK2,GSK3B,ROCK2,STK35,STK38,TAOK1,WEE1
IPR017441	Protein kinase, ATP binding site	10	380	0.027	ENSP00000229812,ENSP00000257904,ENSP00000261716,ENSP00000268035,ENSP00000317985,ENSP00000324806,ENSP00000342105,ENSP00000370891,ENSP00000381932,ENSP00000402084	CDK4,DYRK1A,DYRK2,GSK3B,IGF1R,ROCK2,STK35,STK38,TAOK1,WEE1
IPR023780	Chromo domain	3	23	0.027	ENSP00000209875,ENSP00000308750,ENSP00000377747	CBX2,CBX5,ENSG00000173575
IPR032472	Argonaute linker 2 domain	2	4	0.027	ENSP00000362287,ENSP00000362300	AGO1,AGO3
IPR032473	Protein argonaute, Mid domain	2	4	0.027	ENSP00000362287,ENSP00000362300	AGO1,AGO3
IPR032474	Protein argonaute, N-terminal	2	4	0.027	ENSP00000362287,ENSP00000362300	AGO1,AGO3
IPR002087	Anti-proliferative protein	2	6	0.0349	ENSP00000290551,ENSP00000427695	BTG2,TOB1
IPR014811	Argonaute, linker 1 domain	2	6	0.0349	ENSP00000362287,ENSP00000362300	AGO1,AGO3
IPR016024	Armadillo-type fold	9	333	0.0349	ENSP00000276569,ENSP00000290158,ENSP00000296782,ENSP00000336712,ENSP00000338173,ENSP00000377148,ENSP00000433664,ENSP00000442318,ENSP00000479606	AP1G1,ARMC1,CAND1,CLTC,EIF4G2,KPNB1,PUM2,RICTOR,TNPO1
IPR036054	BTG-like domain superfamily	2	6	0.0349	ENSP00000290551,ENSP00000427695	BTG2,TOB1
IPR000719	Protein kinase domain	11	485	0.0359	ENSP00000229812,ENSP00000257904,ENSP00000261716,ENSP00000268035,ENSP00000317985,ENSP00000324806,ENSP00000342105,ENSP00000370891,ENSP00000381932,ENSP00000402084,ENSP00000420270	CDK4,DYRK1A,DYRK2,GSK3B,IGF1R,ROCK2,STK35,STK38,TAOK1,UHMK1,WEE1
IPR003165	Piwi domain	2	8	0.0443	ENSP00000362287,ENSP00000362300	AGO1,AGO3

## Sheet: SMART
#term ID	term description	observed gene count	background gene count	false discovery rate	matching proteins in your network (IDs)	matching proteins in your network (labels)
SM00298	Chromatin organization modifier domain	4	30	0.0161	ENSP00000209875,ENSP00000264183,ENSP00000308750,ENSP00000377747	ARID4B,CBX2,CBX5,ENSG00000173575
SM00360	RNA recognition motif	8	214	0.0223	ENSP00000290341,ENSP00000313007,ENSP00000336783,ENSP00000363228,ENSP00000379144,ENSP00000420270,ENSP00000435926,ENSP00000483254	CELF1,HNRNPDL,IGF2BP1,PABPC1,RBM12,TNRC6A,TNRC6C,UHMK1
SM00099	tob/btg1 family	2	6	0.0464	ENSP00000290551,ENSP00000427695	BTG2,TOB1
SM01163	This region is found in argonaute [PUBMED:16216572] proteins and often co-occurs with BAG (SM00264) and Piwi (SM00950).	2	5	0.0464	ENSP00000362287,ENSP00000362300	AGO1,AGO3

## Sheet: Pubmed
#term ID	term description	observed gene count	background gene count	false discovery rate	matching proteins in your network (IDs)	matching proteins in your network (labels)
PMID:25636450	(2015) The functional sites of miRNAs and lncRNAs in gastric carcinogenesis.	17	123	3.78e-10	ENSP00000227507,ENSP00000228872,ENSP00000257904,ENSP00000258149,ENSP00000261254,ENSP00000268035,ENSP00000269305,ENSP00000290341,ENSP00000329357,ENSP00000341805,ENSP00000344215,ENSP00000358022,ENSP00000368880,ENSP00000376943,ENSP00000384849,ENSP00000437955,ENSP00000479618	BCL2L11,CCND1,CCND2,CDK4,CDKN1A,CDKN1B,FOXO1,HIF1A,IGF1R,IGF2BP1,MCL1,MDM2,MYC,PHF10,SP1,TP53,TP53INP1
PMID:19541499	(2009) Akt and PTEN: beta-cell mass and pancreas plasticity.	11	43	6.68e-08	ENSP00000227507,ENSP00000228872,ENSP00000257904,ENSP00000258149,ENSP00000261254,ENSP00000296782,ENSP00000368880,ENSP00000376943,ENSP00000384849,ENSP00000462521,ENSP00000479618	BCL2L11,CCND1,CCND2,CDK4,CDKN1A,CDKN1B,FOXO1,MDM2,MYC,RICTOR,TXNIP
PMID:25012758	(2014) miRNAs affect the development of hepatocellular carcinoma via dysregulation of their biogenesis and expression.	13	81	6.68e-08	ENSP00000227507,ENSP00000228872,ENSP00000257904,ENSP00000258149,ENSP00000261254,ENSP00000268035,ENSP00000269305,ENSP00000317985,ENSP00000338523,ENSP00000358022,ENSP00000362300,ENSP00000376943,ENSP00000384849	AGO1,BCL2L11,CCND1,CCND2,CDK4,CDKN1A,CDKN1B,FNDC3B,IGF1R,MCL1,MDM2,ROCK2,TP53
PMID:29163849	(2017) The therapeutic potential of cell cycle targeting in multiple myeloma.	12	73	2.77e-07	ENSP00000227507,ENSP00000257904,ENSP00000258149,ENSP00000261254,ENSP00000269305,ENSP00000276431,ENSP00000324806,ENSP00000358022,ENSP00000358548,ENSP00000384849,ENSP00000402084,ENSP00000479618	CCND1,CCND2,CDK4,CDKN1A,GSK3B,MCL1,MDM2,MYC,NRAS,TNFRSF10B,TP53,WEE1
PMID:23667526	(2013) Mithramycin exerts an anti-myeloma effect and displays anti-angiogenic effects through up-regulation of anti-angiogenic factors.	9	27	5.24e-07	ENSP00000227507,ENSP00000257904,ENSP00000258149,ENSP00000261254,ENSP00000268035,ENSP00000269305,ENSP00000329357,ENSP00000384849,ENSP00000479618	CCND1,CCND2,CDK4,CDKN1A,IGF1R,MDM2,MYC,SP1,TP53
PMID:23647051	(2013) Cyclin-dependent kinase inhibitor therapy for hematologic malignancies.	11	61	6.22e-07	ENSP00000227507,ENSP00000228872,ENSP00000257904,ENSP00000258149,ENSP00000269305,ENSP00000324806,ENSP00000358022,ENSP00000376943,ENSP00000384849,ENSP00000402084,ENSP00000479618	BCL2L11,CCND1,CDK4,CDKN1A,CDKN1B,GSK3B,MCL1,MDM2,MYC,TP53,WEE1
PMID:25132800	(2014) A Comprehensive Review of Dysregulated miRNAs Involved in Cervical Cancer.	10	45	7.71e-07	ENSP00000227507,ENSP00000228872,ENSP00000258149,ENSP00000269305,ENSP00000296782,ENSP00000344215,ENSP00000368880,ENSP00000376943,ENSP00000384849,ENSP00000479618	BCL2L11,CCND1,CDKN1A,CDKN1B,FOXO1,MDM2,MYC,RICTOR,TP53,TP53INP1
PMID:28947998	(2017) Long non-coding RNAs in B-cell malignancies: a comprehensive overview.	11	64	7.71e-07	ENSP00000227507,ENSP00000228872,ENSP00000257904,ENSP00000258149,ENSP00000268035,ENSP00000269305,ENSP00000329357,ENSP00000358022,ENSP00000376943,ENSP00000384849,ENSP00000479618	BCL2L11,CCND1,CDK4,CDKN1A,CDKN1B,IGF1R,MCL1,MDM2,MYC,SP1,TP53
PMID:26934650	(2016) Inhibition of IRE1Alfa-driven pro-survival pathways is a promising therapeutic application in acute myeloid leukemia.	9	31	8.22e-07	ENSP00000227507,ENSP00000228872,ENSP00000247461,ENSP00000257904,ENSP00000269305,ENSP00000376943,ENSP00000384849,ENSP00000462521,ENSP00000479618	BCL2L11,CANX,CCND1,CDK4,CDKN1A,CDKN1B,MYC,TP53,TXNIP
PMID:29449573	(2018) Nuclear targeting of the betanodavirus B1 protein via two arginine-rich domains induces G1S cell cycle arrest mediated by upregulation of p53p21.	7	10	1.06e-06	ENSP00000227507,ENSP00000257904,ENSP00000258149,ENSP00000269305,ENSP00000290158,ENSP00000384849,ENSP00000479618	CCND1,CDK4,CDKN1A,KPNB1,MDM2,MYC,TP53
PMID:22928011	(2012) XB130 mediates cancer cell proliferation and survival through multiple signaling events downstream of Akt.	9	33	1.08e-06	ENSP00000227507,ENSP00000228872,ENSP00000257904,ENSP00000258149,ENSP00000269305,ENSP00000368880,ENSP00000376943,ENSP00000384849,ENSP00000479618	BCL2L11,CCND1,CDK4,CDKN1A,CDKN1B,FOXO1,MDM2,MYC,TP53
PMID:20215498	(2010) Blockade of mitogen-activated protein kinaseextracellular signal-regulated kinase kinase and murine double minute synergistically induces Apoptosis in acute myeloid leukemia via BH3-only proteins Puma and Bim.	8	21	1.37e-06	ENSP00000227507,ENSP00000228872,ENSP00000257904,ENSP00000258149,ENSP00000269305,ENSP00000358022,ENSP00000376943,ENSP00000384849	BCL2L11,CCND1,CDK4,CDKN1A,CDKN1B,MCL1,MDM2,TP53
PMID:25762632	(2015) JQ1 suppresses tumor growth through downregulating LDHA in ovarian cancer.	8	21	1.37e-06	ENSP00000227507,ENSP00000247461,ENSP00000257904,ENSP00000261254,ENSP00000269305,ENSP00000358022,ENSP00000376943,ENSP00000479618	BCL2L11,CANX,CCND1,CCND2,CDK4,MCL1,MYC,TP53
PMID:28895916	(2017) MicroRNAs in Different Histologies of Soft Tissue Sarcoma: A Comprehensive Review.	10	52	1.37e-06	ENSP00000227507,ENSP00000257904,ENSP00000258149,ENSP00000261254,ENSP00000268035,ENSP00000269305,ENSP00000290158,ENSP00000368880,ENSP00000384849,ENSP00000479618	CCND1,CCND2,CDK4,CDKN1A,FOXO1,IGF1R,KPNB1,MDM2,MYC,TP53
PMID:20604938	(2010) Causal reasoning identifies mechanisms of sensitivity for a novel AKT kinase inhibitor, GSK690693.	9	36	1.55e-06	ENSP00000227507,ENSP00000228872,ENSP00000258149,ENSP00000269305,ENSP00000324806,ENSP00000353224,ENSP00000368880,ENSP00000376943,ENSP00000384849	BCL2L11,CCND1,CDKN1A,CDKN1B,FOXO1,GSK3B,MDM2,TFRC,TP53
PMID:21904669	(2011) Protein kinases and phosphatases in the control of cell fate.	11	75	1.56e-06	ENSP00000227507,ENSP00000228872,ENSP00000258149,ENSP00000269305,ENSP00000296782,ENSP00000358022,ENSP00000376943,ENSP00000402084,ENSP00000437955,ENSP00000478061,ENSP00000479618	BCL2L11,CCND1,CDKN1B,HIF1A,MARCKS,MCL1,MDM2,MYC,RICTOR,TP53,WEE1
PMID:22333261	(2012) The p53 circuit board.	11	75	1.56e-06	ENSP00000227507,ENSP00000257904,ENSP00000258149,ENSP00000269305,ENSP00000276431,ENSP00000329357,ENSP00000358022,ENSP00000368880,ENSP00000384849,ENSP00000435926,ENSP00000437955	CCND1,CDK4,CDKN1A,CELF1,FOXO1,HIF1A,MCL1,MDM2,SP1,TNFRSF10B,TP53
PMID:24658274	(2014) Roles of F-box proteins in cancer.	12	98	1.56e-06	ENSP00000227507,ENSP00000257904,ENSP00000261254,ENSP00000269305,ENSP00000281928,ENSP00000358022,ENSP00000358548,ENSP00000368880,ENSP00000384849,ENSP00000402084,ENSP00000433664,ENSP00000479618	CCND1,CCND2,CDK4,CDKN1A,EIF4G2,FOXO1,MCL1,MED13L,MYC,NRAS,TP53,WEE1
PMID:26132471	(2016) Transcription factors that interact with p53 and Mdm2.	10	54	1.56e-06	ENSP00000227507,ENSP00000228872,ENSP00000257904,ENSP00000258149,ENSP00000261254,ENSP00000269305,ENSP00000290551,ENSP00000308750,ENSP00000384849,ENSP00000479618	BTG2,CBX2,CCND1,CCND2,CDK4,CDKN1A,CDKN1B,MDM2,MYC,TP53
PMID:22270850	(2012) Recent advances in the molecular understanding of glioblastoma.	10	57	2.11e-06	ENSP00000257904,ENSP00000258149,ENSP00000261254,ENSP00000269305,ENSP00000338523,ENSP00000362010,ENSP00000389168,ENSP00000402084,ENSP00000437955,ENSP00000479618	ANXA7,CCND2,CDK4,FNDC3B,HIF1A,MDM2,MYC,PPP1R12A,TP53,WEE1
PMID:25191340	(2014) Multifunctional roles of the mammalian CCR4-NOT complex in physiological phenomena.	10	57	2.11e-06	ENSP00000228872,ENSP00000275732,ENSP00000290341,ENSP00000290551,ENSP00000336783,ENSP00000377024,ENSP00000379144,ENSP00000401946,ENSP00000427695,ENSP00000479618	BTG2,CDKN1B,CNOT6,GIGYF1,IGF2BP1,MYC,TNRC6A,TNRC6B,TNRC6C,TOB1
PMID:26204834	(2015) What Do We Know about the Role of miRNAs in Pediatric Sarcoma?	11	79	2.11e-06	ENSP00000227507,ENSP00000228872,ENSP00000257904,ENSP00000261254,ENSP00000268035,ENSP00000269305,ENSP00000290341,ENSP00000358022,ENSP00000358548,ENSP00000368880,ENSP00000479618	CCND1,CCND2,CDK4,CDKN1B,FOXO1,IGF1R,IGF2BP1,MCL1,MYC,NRAS,TP53
PMID:21127736	(2010) Cullins and cancer.	11	81	2.25e-06	ENSP00000227507,ENSP00000269305,ENSP00000290341,ENSP00000290551,ENSP00000329357,ENSP00000358022,ENSP00000368880,ENSP00000376943,ENSP00000442318,ENSP00000479618,ENSP00000482954	BCL2L11,BTG2,CAND1,CCND1,FOXO1,IGF2BP1,MCL1,MYC,PRLR,SP1,TP53
PMID:23259069	(2012) MicroRNAs in Acute Myeloid Leukemia and Other Blood Disorders.	9	40	2.25e-06	ENSP00000227507,ENSP00000228872,ENSP00000258149,ENSP00000261254,ENSP00000269305,ENSP00000358022,ENSP00000376943,ENSP00000379144,ENSP00000479618	BCL2L11,CCND1,CCND2,CDKN1B,MCL1,MDM2,MYC,TNRC6A,TP53
PMID:25275486	(2014) Epstein-Barr virus nuclear antigen 3A promotes cellular proliferation by repression of the cyclin-dependent kinase inhibitor p21WAF1CIP1.	8	25	2.25e-06	ENSP00000227507,ENSP00000228872,ENSP00000257904,ENSP00000269305,ENSP00000345206,ENSP00000376943,ENSP00000384849,ENSP00000479618	BCL2L11,CCND1,CDK4,CDKN1A,CDKN1B,MYC,RBPJ,TP53
PMID:25788262	(2015) Caffeic acid phenethyl ester induced cell cycle arrest and growth inhibition in androgen-independent prostate cancer cells via regulation of Skp2, p53, p21Cip1 and p27Kip1.	9	40	2.25e-06	ENSP00000227507,ENSP00000228872,ENSP00000257904,ENSP00000258149,ENSP00000269305,ENSP00000368880,ENSP00000384849,ENSP00000427695,ENSP00000479618	CCND1,CDK4,CDKN1A,CDKN1B,FOXO1,MDM2,MYC,TOB1,TP53
PMID:27179712	(2016) Clinical significance of microRNAs in chronic and acute human leukemia.	12	107	2.29e-06	ENSP00000228872,ENSP00000244745,ENSP00000268035,ENSP00000269305,ENSP00000358022,ENSP00000362300,ENSP00000376943,ENSP00000377024,ENSP00000384849,ENSP00000401946,ENSP00000402084,ENSP00000479618	AGO1,BCL2L11,CDKN1A,CDKN1B,CNOT6,IGF1R,MCL1,MYC,SOX4,TNRC6B,TP53,WEE1
PMID:27199919	(2016) The Modulation of Apoptotic Pathways by Gammaherpesviruses.	13	135	2.29e-06	ENSP00000227507,ENSP00000257904,ENSP00000258149,ENSP00000261254,ENSP00000269305,ENSP00000276431,ENSP00000345206,ENSP00000358022,ENSP00000368880,ENSP00000376943,ENSP00000384849,ENSP00000402084,ENSP00000479618	BCL2L11,CCND1,CCND2,CDK4,CDKN1A,FOXO1,MCL1,MDM2,MYC,RBPJ,TNFRSF10B,TP53,WEE1
PMID:23696003	(2013) microRNAs and RNA-binding proteins: a complex network of interactions and reciprocal regulations in cancer.	9	42	2.64e-06	ENSP00000227507,ENSP00000228872,ENSP00000257904,ENSP00000269305,ENSP00000290341,ENSP00000338173,ENSP00000435926,ENSP00000479618,ENSP00000483254	CCND1,CDK4,CDKN1B,CELF1,HNRNPDL,IGF2BP1,MYC,PUM2,TP53
PMID:24373327	(2013) MicroRNAs and the cancer phenotype: profiling, signatures and clinical implications.	10	61	2.64e-06	ENSP00000227507,ENSP00000228872,ENSP00000257904,ENSP00000258149,ENSP00000261254,ENSP00000269305,ENSP00000290551,ENSP00000358022,ENSP00000376943,ENSP00000479618	BCL2L11,BTG2,CCND1,CCND2,CDK4,CDKN1B,MCL1,MDM2,MYC,TP53
PMID:26049759	(2015) The role of aberrant proteolysis in lymphomagenesis.	10	61	2.64e-06	ENSP00000227507,ENSP00000228872,ENSP00000257904,ENSP00000258149,ENSP00000269305,ENSP00000358022,ENSP00000368880,ENSP00000376943,ENSP00000384849,ENSP00000479618	BCL2L11,CCND1,CDK4,CDKN1A,CDKN1B,FOXO1,MCL1,MDM2,MYC,TP53
PMID:20404562	(2010) A therapeutic role for targeting c-MycHif-1-dependent signaling pathways.	10	62	2.71e-06	ENSP00000227507,ENSP00000257904,ENSP00000258149,ENSP00000261254,ENSP00000269305,ENSP00000329357,ENSP00000353224,ENSP00000376943,ENSP00000437955,ENSP00000479618	BCL2L11,CCND1,CCND2,CDK4,HIF1A,MDM2,MYC,SP1,TFRC,TP53
PMID:22200613	(2012) Interferon Regulatory Factor 1 (IRF-1) induces p21(WAF1CIP1) dependent cell cycle arrest and p21(WAF1CIP1) independent modulation of survivin in cancer cells.	7	15	2.71e-06	ENSP00000227507,ENSP00000257904,ENSP00000261254,ENSP00000269305,ENSP00000276431,ENSP00000384849,ENSP00000479618	CCND1,CCND2,CDK4,CDKN1A,MYC,TNFRSF10B,TP53
PMID:24963357	(2014) Quantitative iTRAQ LC-MSMS Proteomics Reveals Transcription Factor Crosstalk and Regulatory Networks in Hypopharyngeal Squamous Cell Carcinoma.	8	27	2.71e-06	ENSP00000246229,ENSP00000257904,ENSP00000258149,ENSP00000261254,ENSP00000268035,ENSP00000269305,ENSP00000329357,ENSP00000479618	CCND2,CDK4,IGF1R,MDM2,MYC,PLAGL2,SP1,TP53
PMID:26439989	(2015) Antitumoral activity of the mithralog EC-8042 in triple negative breast cancer linked to cell cycle arrest in G2.	8	27	2.71e-06	ENSP00000227507,ENSP00000247461,ENSP00000257904,ENSP00000269305,ENSP00000329357,ENSP00000358022,ENSP00000376943,ENSP00000402084	BCL2L11,CANX,CCND1,CDK4,MCL1,SP1,TP53,WEE1
PMID:28257090	(2017) From General Aberrant Alternative Splicing in Cancers and Its Therapeutic Application to the Discovery of an Oncogenic DMTF1 Isoform.	10	62	2.71e-06	ENSP00000227507,ENSP00000257904,ENSP00000258149,ENSP00000261254,ENSP00000269305,ENSP00000290341,ENSP00000358022,ENSP00000376943,ENSP00000479618,ENSP00000483254	BCL2L11,CCND1,CCND2,CDK4,HNRNPDL,IGF2BP1,MCL1,MDM2,MYC,TP53
PMID:28333959	(2017) FNC efficiently inhibits mantle cell lymphoma growth.	8	27	2.71e-06	ENSP00000227507,ENSP00000253063,ENSP00000257904,ENSP00000261254,ENSP00000269305,ENSP00000344215,ENSP00000384849,ENSP00000441927	CCND1,CCND2,CDK4,CDKN1A,SESN2,SESN3,TP53,TP53INP1
PMID:18544564	(2008) Hypoxia-inducible factor-2alpha regulates the expression of TRAIL receptor DR5 in renal cancer cells.	8	28	2.89e-06	ENSP00000227507,ENSP00000228872,ENSP00000261254,ENSP00000269305,ENSP00000358022,ENSP00000376943,ENSP00000437955,ENSP00000479618	BCL2L11,CCND1,CCND2,CDKN1B,HIF1A,MCL1,MYC,TP53
PMID:21779462	(2010) MYC and Breast Cancer.	9	44	2.89e-06	ENSP00000227507,ENSP00000228872,ENSP00000257904,ENSP00000258149,ENSP00000269305,ENSP00000290341,ENSP00000345206,ENSP00000384849,ENSP00000479618	CCND1,CDK4,CDKN1A,CDKN1B,IGF2BP1,MDM2,MYC,RBPJ,TP53
PMID:27508177	(2014) New insights on the role of epigenetic alterations in hepatocellular carcinoma.	13	144	3.2e-06	ENSP00000227507,ENSP00000228872,ENSP00000257904,ENSP00000268035,ENSP00000269305,ENSP00000303147,ENSP00000317985,ENSP00000358022,ENSP00000368880,ENSP00000376943,ENSP00000437955,ENSP00000479618,ENSP00000483254	BCL2L11,CCND1,CDK4,CDKN1B,FOXO1,HIF1A,HNRNPDL,IGF1R,MAT2A,MCL1,MYC,ROCK2,TP53
PMID:28989285	(2017) Unintended target effect of anti-BCL-2 DNAi.	7	16	3.2e-06	ENSP00000227507,ENSP00000257904,ENSP00000268035,ENSP00000329357,ENSP00000353224,ENSP00000358022,ENSP00000479618	CCND1,CDK4,IGF1R,MCL1,MYC,SP1,TFRC
PMID:29498642	(2018) Estrogen Receptor Signaling in Radiotherapy: From Molecular Mechanisms to Clinical Studies.	8	29	3.34e-06	ENSP00000227507,ENSP00000228872,ENSP00000257904,ENSP00000268035,ENSP00000269305,ENSP00000329357,ENSP00000384849,ENSP00000479618	CCND1,CDK4,CDKN1A,CDKN1B,IGF1R,MYC,SP1,TP53
PMID:22751699	(2012) Human Beta-cell proliferation and intracellular signaling: driving in the dark without a road map.	11	90	3.74e-06	ENSP00000227507,ENSP00000228872,ENSP00000257904,ENSP00000258149,ENSP00000261254,ENSP00000269305,ENSP00000296782,ENSP00000368880,ENSP00000384849,ENSP00000479618,ENSP00000482954	CCND1,CCND2,CDK4,CDKN1A,CDKN1B,FOXO1,MDM2,MYC,PRLR,RICTOR,TP53
PMID:20565850	(2010) Immunohistochemical analysis of Metadherin in proliferative and cancerous breast tissue.	7	17	4.08e-06	ENSP00000228872,ENSP00000258149,ENSP00000269305,ENSP00000324806,ENSP00000368880,ENSP00000384849,ENSP00000479618	CDKN1A,CDKN1B,FOXO1,GSK3B,MDM2,MYC,TP53
PMID:23596478	(2013) Fangchinoline induces G0G1 arrest by modulating the expression of CDKN1A and CCND2 in K562 human chronic myelogenous leukemia cells.	7	17	4.08e-06	ENSP00000227507,ENSP00000253063,ENSP00000257904,ENSP00000261254,ENSP00000269305,ENSP00000358022,ENSP00000384849	CCND1,CCND2,CDK4,CDKN1A,MCL1,SESN2,TP53
PMID:26565812	(2016) Overexpressed CISD2 has prognostic value in human gastric cancer and promotes gastric cancer cell proliferation and tumorigenesis via AKT signaling pathway.	7	17	4.08e-06	ENSP00000227507,ENSP00000228872,ENSP00000257904,ENSP00000324806,ENSP00000368880,ENSP00000384849,ENSP00000479618	CCND1,CDK4,CDKN1A,CDKN1B,FOXO1,GSK3B,MYC
PMID:26380245	(2015) MicroRNAs and Potential Targets in Osteosarcoma: Review.	10	68	4.23e-06	ENSP00000227507,ENSP00000228872,ENSP00000257904,ENSP00000258149,ENSP00000268035,ENSP00000269305,ENSP00000358022,ENSP00000376943,ENSP00000401112,ENSP00000479618	BCL2L11,CCND1,CDK4,CDKN1B,IGF1R,MCL1,MDM2,MYC,SATB2,TP53
PMID:17289901	(2007) Suberoylanilide hydroxamic acid, a histone deacetylase inhibitor: effects on gene expression and growth of glioma cells in vitro and in vivo.	6	8	4.5e-06	ENSP00000227507,ENSP00000228872,ENSP00000257904,ENSP00000261254,ENSP00000276431,ENSP00000384849	CCND1,CCND2,CDK4,CDKN1A,CDKN1B,TNFRSF10B
PMID:21422497	(2011) Roles of the RafMEKERK and PI3KPTENAktmTOR pathways in controlling growth and sensitivity to therapy-implications for cancer and aging.	11	93	4.52e-06	ENSP00000227507,ENSP00000228872,ENSP00000258149,ENSP00000268035,ENSP00000269305,ENSP00000296782,ENSP00000358022,ENSP00000358548,ENSP00000376943,ENSP00000384849,ENSP00000479618	BCL2L11,CCND1,CDKN1A,CDKN1B,IGF1R,MCL1,MDM2,MYC,NRAS,RICTOR,TP53
PMID:22615851	(2012) Transcriptome characterization by RNA-seq unravels the mechanisms of butyrate-induced epigenomic regulation in bovine cells.	10	69	4.52e-06	ENSP00000227507,ENSP00000228872,ENSP00000257904,ENSP00000261254,ENSP00000269305,ENSP00000290551,ENSP00000324806,ENSP00000344215,ENSP00000384849,ENSP00000479618	BTG2,CCND1,CCND2,CDK4,CDKN1A,CDKN1B,GSK3B,MYC,TP53,TP53INP1
PMID:18665245	(2008) Epithelial ovarian cancer: the role of cell cycle genes in the different histotypes.	7	18	4.85e-06	ENSP00000227507,ENSP00000228872,ENSP00000257904,ENSP00000258149,ENSP00000269305,ENSP00000384849,ENSP00000479618	CCND1,CDK4,CDKN1A,CDKN1B,MDM2,MYC,TP53
PMID:22087251	(2011) Prolyl hydroxylase PHD3 enhances the hypoxic survival and G1 to S transition of carcinoma cells.	7	18	4.85e-06	ENSP00000227507,ENSP00000228872,ENSP00000257904,ENSP00000269305,ENSP00000384849,ENSP00000437955,ENSP00000479618	CCND1,CDK4,CDKN1A,CDKN1B,HIF1A,MYC,TP53
PMID:23036272	(2012) Genetically engineered mouse models and human osteosarcoma.	7	18	4.85e-06	ENSP00000228872,ENSP00000257904,ENSP00000258149,ENSP00000269305,ENSP00000376475,ENSP00000384849,ENSP00000479618	CDK4,CDKN1A,CDKN1B,MDM2,MYC,PRKAR1A,TP53
PMID:23226679	(2012) p53, SKP2, and DKK3 as MYCN Target Genes and Their Potential Therapeutic Significance.	10	70	4.85e-06	ENSP00000228872,ENSP00000257904,ENSP00000258149,ENSP00000269305,ENSP00000345206,ENSP00000358548,ENSP00000368880,ENSP00000384849,ENSP00000427695,ENSP00000479618	CDK4,CDKN1A,CDKN1B,FOXO1,MDM2,MYC,NRAS,RBPJ,TOB1,TP53
PMID:23804758	(2013) miR-195 competes with HuR to modulate stim1 mRNA stability and regulate cell migration.	8	32	4.85e-06	ENSP00000227507,ENSP00000257904,ENSP00000336783,ENSP00000379144,ENSP00000401946,ENSP00000402084,ENSP00000435926,ENSP00000479618	CCND1,CDK4,CELF1,MYC,TNRC6A,TNRC6B,TNRC6C,WEE1
PMID:24436047	(2014) Comprehensive genomic analysis of rhabdomyosarcoma reveals a landscape of alterations affecting a common genetic axis in fusion-positive and fusion-negative tumors.	9	49	4.85e-06	ENSP00000227507,ENSP00000257904,ENSP00000258149,ENSP00000261254,ENSP00000268035,ENSP00000269305,ENSP00000358548,ENSP00000367705,ENSP00000368880	BCOR,CCND1,CCND2,CDK4,FOXO1,IGF1R,MDM2,NRAS,TP53
PMID:24662814	(2014) Ahnak functions as a tumor suppressor via modulation of TGFBetaSmad signaling pathway.	7	18	4.85e-06	ENSP00000227507,ENSP00000228872,ENSP00000257904,ENSP00000261254,ENSP00000327255,ENSP00000367263,ENSP00000479618	AHNAK,CCND1,CCND2,CDK4,CDKN1B,MYC,PPM1A
PMID:26992220	(2016) Genomic profiling of lung adenocarcinoma patients reveals therapeutic targets and confers clinical benefit when standard molecular testing is negative.	8	32	4.85e-06	ENSP00000227507,ENSP00000257904,ENSP00000258149,ENSP00000263102,ENSP00000269305,ENSP00000296782,ENSP00000307078,ENSP00000358022	CCDC6,CCND1,CDK4,KIF5B,MCL1,MDM2,RICTOR,TP53
PMID:21782064	(2011) Molecular targeted approaches in mantle cell lymphoma.	9	50	5.07e-06	ENSP00000227507,ENSP00000257904,ENSP00000261254,ENSP00000269305,ENSP00000296782,ENSP00000358022,ENSP00000362010,ENSP00000376943,ENSP00000479618	ANXA7,BCL2L11,CCND1,CCND2,CDK4,MCL1,MYC,RICTOR,TP53
PMID:24765092	(2014) Balancing Proliferation with IgK Recombination during B-lymphopoiesis.	9	50	5.07e-06	ENSP00000228872,ENSP00000257904,ENSP00000261254,ENSP00000269305,ENSP00000358022,ENSP00000368880,ENSP00000376943,ENSP00000384849,ENSP00000479618	BCL2L11,CCND2,CDK4,CDKN1A,CDKN1B,FOXO1,MCL1,MYC,TP53
PMID:24336083	(2013) PATZ1 interacts with p53 and regulates expression of p53-target genes enhancing apoptosis or cell survival based on the cellular context.	7	19	5.52e-06	ENSP00000257904,ENSP00000258149,ENSP00000261254,ENSP00000269305,ENSP00000339883,ENSP00000384849,ENSP00000479618	CCND2,CDK4,CDKN1A,LBR,MDM2,MYC,TP53
PMID:25531367	(2014) Maduramicin inhibits proliferation and induces apoptosis in myoblast cells.	8	33	5.52e-06	ENSP00000227507,ENSP00000228872,ENSP00000257904,ENSP00000276431,ENSP00000358022,ENSP00000384849,ENSP00000402084,ENSP00000479618	CCND1,CDK4,CDKN1A,CDKN1B,MCL1,MYC,TNFRSF10B,WEE1
PMID:28246384	(2017) A c-Myc-regulated stem cell-like signature in high-risk neuroblastoma: A systematic discovery (Target neuroblastoma ESC-like signature).	7	19	5.52e-06	ENSP00000227507,ENSP00000228872,ENSP00000257904,ENSP00000261254,ENSP00000269305,ENSP00000358548,ENSP00000479618	CCND1,CCND2,CDK4,CDKN1B,MYC,NRAS,TP53
PMID:22484192	(2012) The current state of targeted therapy in melanoma: this time it's personal.	8	34	6.35e-06	ENSP00000227507,ENSP00000228872,ENSP00000257904,ENSP00000268035,ENSP00000269305,ENSP00000358022,ENSP00000358548,ENSP00000376943	BCL2L11,CCND1,CDK4,CDKN1B,IGF1R,MCL1,NRAS,TP53
PMID:23807222	(2013) Salinomycin induces cell death via inactivation of Stat3 and downregulation of Skp2.	8	34	6.35e-06	ENSP00000227507,ENSP00000228872,ENSP00000257904,ENSP00000269305,ENSP00000358022,ENSP00000368880,ENSP00000384849,ENSP00000479618	CCND1,CDK4,CDKN1A,CDKN1B,FOXO1,MCL1,MYC,TP53
PMID:25705153	(2014) Review on molecular and chemopreventive potential of nimbolide in cancer.	9	52	6.35e-06	ENSP00000227507,ENSP00000257904,ENSP00000261254,ENSP00000268035,ENSP00000269305,ENSP00000276431,ENSP00000358022,ENSP00000384849,ENSP00000479618	CCND1,CCND2,CDK4,CDKN1A,IGF1R,MCL1,MYC,TNFRSF10B,TP53
PMID:25950799	(2015) Analysis of Glioblastoma Patients' Plasma Revealed the Presence of MicroRNAs with a Prognostic Impact on Survival and Those of Viral Origin.	8	34	6.35e-06	ENSP00000227507,ENSP00000257904,ENSP00000261254,ENSP00000268035,ENSP00000269305,ENSP00000376943,ENSP00000384849,ENSP00000479618	BCL2L11,CCND1,CCND2,CDK4,CDKN1A,IGF1R,MYC,TP53
PMID:29562639	(2018) New Insights into Protein Kinase BAkt Signaling: Role of Localized Akt Activation and Compartment-Specific Target Proteins for the Cellular Radiation Response.	11	99	6.35e-06	ENSP00000227507,ENSP00000228872,ENSP00000257904,ENSP00000258149,ENSP00000269305,ENSP00000296782,ENSP00000327255,ENSP00000358022,ENSP00000368880,ENSP00000384849,ENSP00000479618	CCND1,CDK4,CDKN1A,CDKN1B,FOXO1,MCL1,MDM2,MYC,PPM1A,RICTOR,TP53
PMID:22528868	(2012) MicroRNAs and lung cancers: from pathogenesis to clinical implications.	12	129	6.54e-06	ENSP00000227507,ENSP00000228872,ENSP00000257904,ENSP00000258149,ENSP00000269305,ENSP00000290551,ENSP00000358022,ENSP00000362300,ENSP00000368880,ENSP00000376943,ENSP00000437955,ENSP00000479618	AGO1,BCL2L11,BTG2,CCND1,CDK4,CDKN1B,FOXO1,HIF1A,MCL1,MDM2,MYC,TP53
PMID:29383130	(2017) GSK-3Beta inhibitor, 9-ING-41, reduces cell viability and halts proliferation of B-cell lymphoma cell lines as a single agent and in combination with novel agents.	7	20	6.54e-06	ENSP00000227507,ENSP00000228872,ENSP00000258149,ENSP00000269305,ENSP00000358022,ENSP00000376943,ENSP00000479618	BCL2L11,CCND1,CDKN1B,MCL1,MDM2,MYC,TP53
PMID:19855433	(2010) Activated BRAF induces gliomas in mice when combined with Ink4aArf loss or Akt activation.	8	35	7.13e-06	ENSP00000227507,ENSP00000257904,ENSP00000258149,ENSP00000261254,ENSP00000269305,ENSP00000358022,ENSP00000376943,ENSP00000384849	BCL2L11,CCND1,CCND2,CDK4,CDKN1A,MCL1,MDM2,TP53
PMID:22548173	(2012) Pathogenetic and Prognostic Significance of Inactivation of RASSF Proteins in Human Hepatocellular Carcinoma.	8	35	7.13e-06	ENSP00000227507,ENSP00000228872,ENSP00000257904,ENSP00000269305,ENSP00000368880,ENSP00000384849,ENSP00000451594,ENSP00000479618	CCND1,CDK4,CDKN1A,CDKN1B,FOXO1,MOAP1,MYC,TP53
PMID:26912237	(2016) Bilateral gene interaction hierarchy analysis of the cell death gene response emphasizes the significance of cell cycle genes following unilateral traumatic brain injury.	10	76	7.25e-06	ENSP00000227507,ENSP00000228872,ENSP00000257904,ENSP00000258149,ENSP00000261254,ENSP00000290158,ENSP00000324806,ENSP00000358022,ENSP00000368880,ENSP00000384849	CCND1,CCND2,CDK4,CDKN1A,CDKN1B,FOXO1,GSK3B,KPNB1,MCL1,MDM2
PMID:23887651	(2013) The role of AKTmTOR pathway in stress response to UV-irradiation: implication in skin carcinogenesis by regulation of apoptosis, autophagy and senescence.	9	54	7.41e-06	ENSP00000228872,ENSP00000258149,ENSP00000268035,ENSP00000269305,ENSP00000296782,ENSP00000358022,ENSP00000358548,ENSP00000376943,ENSP00000384849	BCL2L11,CDKN1A,CDKN1B,IGF1R,MCL1,MDM2,NRAS,RICTOR,TP53
PMID:28147341	(2017) Aurora kinases: novel therapy targets in cancers.	9	54	7.41e-06	ENSP00000227507,ENSP00000228872,ENSP00000257904,ENSP00000258149,ENSP00000261254,ENSP00000269305,ENSP00000358022,ENSP00000376943,ENSP00000479618	BCL2L11,CCND1,CCND2,CDK4,CDKN1B,MCL1,MDM2,MYC,TP53
PMID:10832057	(2000) Long-term cultured IL-2-dependent T cell lines demonstrate p16(INK4a) overexpression, normal pRbp53, and upregulation of cyclins E or D2.	6	10	7.48e-06	ENSP00000227507,ENSP00000257904,ENSP00000261254,ENSP00000269305,ENSP00000384849,ENSP00000479618	CCND1,CCND2,CDK4,CDKN1A,MYC,TP53
PMID:22682634	(2012) The insulin-like growth factor system in cancer.	8	36	7.98e-06	ENSP00000227507,ENSP00000228872,ENSP00000257904,ENSP00000258149,ENSP00000268035,ENSP00000296782,ENSP00000368880,ENSP00000479618	CCND1,CDK4,CDKN1B,FOXO1,IGF1R,MDM2,MYC,RICTOR
PMID:25749195	(2015) Evasion of anti-growth signaling: A key step in tumorigenesis and potential target for treatment and prophylaxis by natural compounds.	12	133	7.98e-06	ENSP00000227507,ENSP00000257904,ENSP00000258149,ENSP00000268035,ENSP00000269305,ENSP00000324806,ENSP00000329357,ENSP00000345206,ENSP00000368880,ENSP00000376943,ENSP00000384849,ENSP00000479618	BCL2L11,CCND1,CDK4,CDKN1A,FOXO1,GSK3B,IGF1R,MDM2,MYC,RBPJ,SP1,TP53
PMID:27788497	(2017) Macrophage migration inhibitory factor: a potential driver and biomarker for head and neck squamous cell carcinoma.	8	36	7.98e-06	ENSP00000227507,ENSP00000228872,ENSP00000257904,ENSP00000258149,ENSP00000269305,ENSP00000367263,ENSP00000384849,ENSP00000479618	AHNAK,CCND1,CDK4,CDKN1A,CDKN1B,MDM2,MYC,TP53
PMID:28090171	(2015) Aberrant expression of cyclin D1 in cancer.	9	55	7.98e-06	ENSP00000227507,ENSP00000228872,ENSP00000257904,ENSP00000258149,ENSP00000261254,ENSP00000269305,ENSP00000324806,ENSP00000384849,ENSP00000479618	CCND1,CCND2,CDK4,CDKN1A,CDKN1B,GSK3B,MDM2,MYC,TP53
PMID:28123599	(2017) Comparative analysis of Notch1 and Notch2 binding sites in the genome of BxPC3 pancreatic cancer cells.	8	36	7.98e-06	ENSP00000257904,ENSP00000258149,ENSP00000263102,ENSP00000269305,ENSP00000345206,ENSP00000368880,ENSP00000384849,ENSP00000479618	CCDC6,CDK4,CDKN1A,FOXO1,MDM2,MYC,RBPJ,TP53
PMID:29263891	(2016) The role of MicroRNAs in human cancer.	9	55	7.98e-06	ENSP00000227507,ENSP00000228872,ENSP00000258149,ENSP00000268035,ENSP00000269305,ENSP00000362300,ENSP00000376943,ENSP00000384849,ENSP00000479618	AGO1,BCL2L11,CCND1,CDKN1A,CDKN1B,IGF1R,MDM2,MYC,TP53
PMID:11250701	(2000) Transforming growth factor-beta and breast cancer: Cell cycle arrest by transforming growth factor-beta and its disruption in cancer.	7	22	8.94e-06	ENSP00000227507,ENSP00000257904,ENSP00000258149,ENSP00000261254,ENSP00000269305,ENSP00000384849,ENSP00000479618	CCND1,CCND2,CDK4,CDKN1A,MDM2,MYC,TP53
PMID:19415697	(2009) Nuclear cyclin D1: an oncogenic driver in human cancer.	7	22	8.94e-06	ENSP00000227507,ENSP00000228872,ENSP00000257904,ENSP00000261254,ENSP00000269305,ENSP00000384849,ENSP00000479618	CCND1,CCND2,CDK4,CDKN1A,CDKN1B,MYC,TP53
PMID:23155001	(2013) Competitive binding of CUGBP1 and HuR to occludin mRNA controls its translation and modulates epithelial barrier function.	8	37	8.94e-06	ENSP00000257904,ENSP00000336783,ENSP00000362300,ENSP00000379144,ENSP00000401946,ENSP00000435926,ENSP00000479618,ENSP00000483254	AGO1,CDK4,CELF1,HNRNPDL,MYC,TNRC6A,TNRC6B,TNRC6C
PMID:23887041	(2013) Iron deprivation in cancer--potential therapeutic implications.	8	37	8.94e-06	ENSP00000227507,ENSP00000257904,ENSP00000258149,ENSP00000269305,ENSP00000353224,ENSP00000384849,ENSP00000437955,ENSP00000479618	CCND1,CDK4,CDKN1A,HIF1A,MDM2,MYC,TFRC,TP53
PMID:24927749	(2014) RITA (Reactivating p53 and Inducing Tumor Apoptosis) is efficient against TP53abnormal myeloma cells independently of the p53 pathway.	7	22	8.94e-06	ENSP00000258149,ENSP00000268035,ENSP00000269305,ENSP00000276431,ENSP00000358022,ENSP00000384849,ENSP00000479618	CDKN1A,IGF1R,MCL1,MDM2,MYC,TNFRSF10B,TP53
PMID:24971482	(2014) Integrated high-throughput analysis identifies Sp1 as a crucial determinant of p53-mediated apoptosis.	8	37	8.94e-06	ENSP00000227507,ENSP00000258149,ENSP00000268035,ENSP00000269305,ENSP00000276431,ENSP00000290551,ENSP00000336721,ENSP00000384849	BTG2,CCND1,CDKN1A,IGF1R,LARP1,MDM2,TNFRSF10B,TP53
PMID:26344693	(2015) FOXO1 inhibits osteosarcoma oncogenesis via WntBeta-catenin pathway suppression.	7	22	8.94e-06	ENSP00000227507,ENSP00000228872,ENSP00000269305,ENSP00000344215,ENSP00000368880,ENSP00000376943,ENSP00000479618	BCL2L11,CCND1,CDKN1B,FOXO1,MYC,TP53,TP53INP1
PMID:26901106	(2016) PI3KAKTmTOR-dependent stabilization of oncogenic far-upstream element binding proteins in hepatocellular carcinoma cells.	8	37	8.94e-06	ENSP00000227507,ENSP00000258149,ENSP00000261254,ENSP00000269305,ENSP00000296782,ENSP00000358548,ENSP00000384849,ENSP00000479618	CCND1,CCND2,CDKN1A,MDM2,MYC,NRAS,RICTOR,TP53
PMID:28352231	(2017) New Insights toward Colorectal Cancer Chemotherapy Using Natural Bioactive Compounds.	10	79	8.94e-06	ENSP00000227507,ENSP00000228872,ENSP00000257904,ENSP00000268035,ENSP00000269305,ENSP00000276431,ENSP00000329357,ENSP00000358022,ENSP00000384849,ENSP00000479618	CCND1,CDK4,CDKN1A,CDKN1B,IGF1R,MCL1,MYC,SP1,TNFRSF10B,TP53
PMID:23970935	(2013) Multiple molecular and cellular mechanisms of action of lycopene in cancer inhibition.	10	80	9.05e-06	ENSP00000227507,ENSP00000228872,ENSP00000257904,ENSP00000258149,ENSP00000268035,ENSP00000269305,ENSP00000368880,ENSP00000376943,ENSP00000384849,ENSP00000479618	BCL2L11,CCND1,CDK4,CDKN1A,CDKN1B,FOXO1,IGF1R,MDM2,MYC,TP53
PMID:24876127	(2014) Coordinated control of senescence by lncRNA and a novel T-box3 co-repressor complex.	10	80	9.05e-06	ENSP00000227507,ENSP00000228872,ENSP00000257904,ENSP00000258149,ENSP00000261254,ENSP00000269305,ENSP00000324806,ENSP00000384849,ENSP00000479618,ENSP00000483254	CCND1,CCND2,CDK4,CDKN1A,CDKN1B,GSK3B,HNRNPDL,MDM2,MYC,TP53
PMID:27242964	(2016) Cross Talk between Cancer and Mesenchymal Stem Cells through Extracellular Vesicles Carrying Nucleic Acids.	9	57	9.05e-06	ENSP00000227507,ENSP00000268035,ENSP00000269305,ENSP00000290551,ENSP00000358022,ENSP00000376943,ENSP00000384849,ENSP00000478061,ENSP00000479618	BCL2L11,BTG2,CCND1,CDKN1A,IGF1R,MARCKS,MCL1,MYC,TP53
PMID:16901994	(2007) Induction of cell cycle arrest and apoptosis in HT-29 human colon cancer cells by the dietary compound luteolin.	6	11	9.19e-06	ENSP00000227507,ENSP00000257904,ENSP00000258149,ENSP00000269305,ENSP00000358022,ENSP00000384849	CCND1,CDK4,CDKN1A,MCL1,MDM2,TP53
PMID:19414607	(2009) Erk12 MAP kinases are required for epidermal G2M progression.	8	38	9.3e-06	ENSP00000227507,ENSP00000228872,ENSP00000257904,ENSP00000269305,ENSP00000290551,ENSP00000358022,ENSP00000402084,ENSP00000479618	BTG2,CCND1,CDK4,CDKN1B,MCL1,MYC,TP53,WEE1
PMID:24071852	(2013) Pan-cancer patterns of somatic copy number alteration.	8	38	9.3e-06	ENSP00000227507,ENSP00000257904,ENSP00000258149,ENSP00000261254,ENSP00000269305,ENSP00000358022,ENSP00000395929,ENSP00000479618	CCND1,CCND2,CDK4,MCL1,MDM2,MYC,NSD1,TP53
PMID:24880940	(2014) Understanding the biology of melanoma and therapeutic implications.	8	38	9.3e-06	ENSP00000227507,ENSP00000228872,ENSP00000257904,ENSP00000258149,ENSP00000269305,ENSP00000358022,ENSP00000358548,ENSP00000376943	BCL2L11,CCND1,CDK4,CDKN1B,MCL1,MDM2,NRAS,TP53
PMID:26878872	(2016) p63 expression confers significantly better survival outcomes in high-risk diffuse large B-cell lymphoma and demonstrates p53-like and p53-independent tumor suppressor function.	9	58	9.74e-06	ENSP00000244745,ENSP00000258149,ENSP00000261254,ENSP00000269305,ENSP00000306522,ENSP00000358022,ENSP00000367705,ENSP00000381932,ENSP00000384849	BCOR,CAMTA1,CCND2,CDKN1A,DYRK1A,MCL1,MDM2,SOX4,TP53
PMID:29189709	(2017) Non-Canonical Thinking for Targeting ALK-Fusion Onco-Proteins in Lung Cancer.	9	58	9.74e-06	ENSP00000227507,ENSP00000257904,ENSP00000268035,ENSP00000269305,ENSP00000296782,ENSP00000307078,ENSP00000358022,ENSP00000479606,ENSP00000479618	CCND1,CDK4,CLTC,IGF1R,KIF5B,MCL1,MYC,RICTOR,TP53

## Sheet: KEGG
#term ID	term description	observed gene count	background gene count	false discovery rate	matching proteins in your network (IDs)	matching proteins in your network (labels)
hsa05206	MicroRNAs in cancer	13	149	9.57e-08	ENSP00000227507,ENSP00000228872,ENSP00000244745,ENSP00000258149,ENSP00000261254,ENSP00000269305,ENSP00000290341,ENSP00000358022,ENSP00000358548,ENSP00000376943,ENSP00000384849,ENSP00000478061,ENSP00000479618	BCL2L11,CCND1,CCND2,CDKN1A,CDKN1B,IGF2BP1,MARCKS,MCL1,MDM2,MYC,NRAS,SOX4,TP53
hsa04115	p53 signaling pathway	9	68	8.49e-07	ENSP00000227507,ENSP00000253063,ENSP00000257904,ENSP00000258149,ENSP00000261254,ENSP00000269305,ENSP00000276431,ENSP00000384849,ENSP00000441927	CCND1,CCND2,CDK4,CDKN1A,MDM2,SESN2,SESN3,TNFRSF10B,TP53
hsa04151	PI3K-Akt signaling pathway	16	348	1.99e-06	ENSP00000227507,ENSP00000228872,ENSP00000257904,ENSP00000258149,ENSP00000261254,ENSP00000264110,ENSP00000268035,ENSP00000269305,ENSP00000324806,ENSP00000358022,ENSP00000358548,ENSP00000376943,ENSP00000384849,ENSP00000418447,ENSP00000479618,ENSP00000482954	ATF2,BCL2L11,CCND1,CCND2,CDK4,CDKN1A,CDKN1B,GSK3B,IGF1R,MCL1,MDM2,MYC,NRAS,PPP2CA,PRLR,TP53
hsa01522	Endocrine resistance	9	95	4.07e-06	ENSP00000227507,ENSP00000228872,ENSP00000257904,ENSP00000258149,ENSP00000268035,ENSP00000269305,ENSP00000329357,ENSP00000358548,ENSP00000384849	CCND1,CDK4,CDKN1A,CDKN1B,IGF1R,MDM2,NRAS,SP1,TP53
hsa04110	Cell cycle	10	123	4.07e-06	ENSP00000227507,ENSP00000228872,ENSP00000257904,ENSP00000258149,ENSP00000261254,ENSP00000269305,ENSP00000324806,ENSP00000384849,ENSP00000402084,ENSP00000479618	CCND1,CCND2,CDK4,CDKN1A,CDKN1B,GSK3B,MDM2,MYC,TP53,WEE1
hsa04218	Cellular senescence	11	156	4.07e-06	ENSP00000227507,ENSP00000257904,ENSP00000258149,ENSP00000261254,ENSP00000269305,ENSP00000300659,ENSP00000358548,ENSP00000368880,ENSP00000384849,ENSP00000388402,ENSP00000479618	CCND1,CCND2,CDK4,CDKN1A,FOXO1,MDM2,MYC,NFATC3,NRAS,TP53,ZFP36L1
hsa05166	HTLV-I infection	13	250	4.07e-06	ENSP00000227507,ENSP00000247461,ENSP00000257904,ENSP00000261254,ENSP00000264110,ENSP00000269305,ENSP00000300659,ENSP00000316029,ENSP00000324806,ENSP00000344215,ENSP00000358548,ENSP00000384849,ENSP00000479618	ATF2,CANX,CCND1,CCND2,CDK4,CDKN1A,GSK3B,MYC,NFATC3,NRAS,TLN1,TP53,TP53INP1
hsa05215	Prostate cancer	9	97	4.07e-06	ENSP00000227507,ENSP00000228872,ENSP00000258149,ENSP00000268035,ENSP00000269305,ENSP00000324806,ENSP00000358548,ENSP00000368880,ENSP00000384849	CCND1,CDKN1A,CDKN1B,FOXO1,GSK3B,IGF1R,MDM2,NRAS,TP53
hsa05219	Bladder cancer	7	41	4.07e-06	ENSP00000227507,ENSP00000257904,ENSP00000258149,ENSP00000269305,ENSP00000358548,ENSP00000384849,ENSP00000479618	CCND1,CDK4,CDKN1A,MDM2,MYC,NRAS,TP53
hsa05200	Pathways in cancer	18	515	4.3e-06	ENSP00000227507,ENSP00000228872,ENSP00000257904,ENSP00000258149,ENSP00000261254,ENSP00000263102,ENSP00000268035,ENSP00000269305,ENSP00000317985,ENSP00000324806,ENSP00000329357,ENSP00000358548,ENSP00000368880,ENSP00000376943,ENSP00000384849,ENSP00000400717,ENSP00000437955,ENSP00000479618	BCL2L11,CCDC6,CCND1,CCND2,CDK4,CDKN1A,CDKN1B,FOXO1,GNA13,GSK3B,HIF1A,IGF1R,MDM2,MYC,NRAS,ROCK2,SP1,TP53
hsa05220	Chronic myeloid leukemia	8	76	5.25e-06	ENSP00000227507,ENSP00000228872,ENSP00000257904,ENSP00000258149,ENSP00000269305,ENSP00000358548,ENSP00000384849,ENSP00000479618	CCND1,CDK4,CDKN1A,CDKN1B,MDM2,MYC,NRAS,TP53
hsa04919	Thyroid hormone signaling pathway	9	115	9.06e-06	ENSP00000227507,ENSP00000258149,ENSP00000269305,ENSP00000281928,ENSP00000324806,ENSP00000358548,ENSP00000368880,ENSP00000437955,ENSP00000479618	CCND1,FOXO1,GSK3B,HIF1A,MDM2,MED13L,MYC,NRAS,TP53
hsa05216	Thyroid cancer	6	37	1.39e-05	ENSP00000227507,ENSP00000263102,ENSP00000269305,ENSP00000358548,ENSP00000384849,ENSP00000479618	CCDC6,CCND1,CDKN1A,MYC,NRAS,TP53
hsa04068	FoxO signaling pathway	9	130	2.03e-05	ENSP00000227507,ENSP00000228872,ENSP00000258149,ENSP00000261254,ENSP00000268035,ENSP00000358548,ENSP00000368880,ENSP00000376943,ENSP00000384849	BCL2L11,CCND1,CCND2,CDKN1A,CDKN1B,FOXO1,IGF1R,MDM2,NRAS
hsa05214	Glioma	7	68	2.44e-05	ENSP00000227507,ENSP00000257904,ENSP00000258149,ENSP00000268035,ENSP00000269305,ENSP00000358548,ENSP00000384849	CCND1,CDK4,CDKN1A,IGF1R,MDM2,NRAS,TP53
hsa05218	Melanoma	7	72	3.26e-05	ENSP00000227507,ENSP00000257904,ENSP00000258149,ENSP00000268035,ENSP00000269305,ENSP00000358548,ENSP00000384849	CCND1,CDK4,CDKN1A,IGF1R,MDM2,NRAS,TP53
hsa05161	Hepatitis B	9	142	3.31e-05	ENSP00000227507,ENSP00000228872,ENSP00000257904,ENSP00000264110,ENSP00000269305,ENSP00000300659,ENSP00000358548,ENSP00000384849,ENSP00000479618	ATF2,CCND1,CDK4,CDKN1A,CDKN1B,MYC,NFATC3,NRAS,TP53
hsa05203	Viral carcinogenesis	10	183	3.31e-05	ENSP00000227507,ENSP00000228872,ENSP00000257904,ENSP00000258149,ENSP00000261254,ENSP00000264110,ENSP00000269305,ENSP00000345206,ENSP00000358548,ENSP00000384849	ATF2,CCND1,CCND2,CDK4,CDKN1A,CDKN1B,MDM2,NRAS,RBPJ,TP53
hsa05224	Breast cancer	9	147	3.87e-05	ENSP00000227507,ENSP00000257904,ENSP00000268035,ENSP00000269305,ENSP00000324806,ENSP00000329357,ENSP00000358548,ENSP00000384849,ENSP00000479618	CCND1,CDK4,CDKN1A,GSK3B,IGF1R,MYC,NRAS,SP1,TP53
hsa05205	Proteoglycans in cancer	10	195	4.82e-05	ENSP00000227507,ENSP00000258149,ENSP00000268035,ENSP00000269305,ENSP00000317985,ENSP00000358548,ENSP00000384849,ENSP00000389168,ENSP00000437955,ENSP00000479618	CCND1,CDKN1A,HIF1A,IGF1R,MDM2,MYC,NRAS,PPP1R12A,ROCK2,TP53
hsa05210	Colorectal cancer	7	85	6.88e-05	ENSP00000227507,ENSP00000269305,ENSP00000324806,ENSP00000358548,ENSP00000376943,ENSP00000384849,ENSP00000479618	BCL2L11,CCND1,CDKN1A,GSK3B,MYC,NRAS,TP53
hsa05225	Hepatocellular carcinoma	9	163	7.39e-05	ENSP00000227507,ENSP00000257904,ENSP00000268035,ENSP00000269305,ENSP00000324806,ENSP00000341805,ENSP00000358548,ENSP00000384849,ENSP00000479618	CCND1,CDK4,CDKN1A,GSK3B,IGF1R,MYC,NRAS,PHF10,TP53
hsa04211	Longevity regulating pathway	7	88	7.76e-05	ENSP00000253063,ENSP00000264110,ENSP00000268035,ENSP00000269305,ENSP00000358548,ENSP00000368880,ENSP00000441927	ATF2,FOXO1,IGF1R,NRAS,SESN2,SESN3,TP53
hsa05213	Endometrial cancer	6	58	8.09e-05	ENSP00000227507,ENSP00000269305,ENSP00000324806,ENSP00000358548,ENSP00000384849,ENSP00000479618	CCND1,CDKN1A,GSK3B,MYC,NRAS,TP53
hsa05165	Human papillomavirus infection	12	317	8.57e-05	ENSP00000227507,ENSP00000228872,ENSP00000257904,ENSP00000258149,ENSP00000261254,ENSP00000269305,ENSP00000324806,ENSP00000345206,ENSP00000358548,ENSP00000368880,ENSP00000384849,ENSP00000418447	CCND1,CCND2,CDK4,CDKN1A,CDKN1B,FOXO1,GSK3B,MDM2,NRAS,PPP2CA,RBPJ,TP53
hsa05202	Transcriptional misregulation in cancer	9	169	8.57e-05	ENSP00000228872,ENSP00000258149,ENSP00000261254,ENSP00000268035,ENSP00000269305,ENSP00000329357,ENSP00000368880,ENSP00000384849,ENSP00000479618	CCND2,CDKN1A,CDKN1B,FOXO1,IGF1R,MDM2,MYC,SP1,TP53
hsa05167	Kaposi's sarcoma-associated herpesvirus infection	9	183	0.00014	ENSP00000227507,ENSP00000257904,ENSP00000269305,ENSP00000300659,ENSP00000324806,ENSP00000358548,ENSP00000384849,ENSP00000437955,ENSP00000479618	CCND1,CDK4,CDKN1A,GSK3B,HIF1A,MYC,NFATC3,NRAS,TP53
hsa05169	Epstein-Barr virus infection	9	194	0.00022	ENSP00000228872,ENSP00000258149,ENSP00000264110,ENSP00000269305,ENSP00000272645,ENSP00000324806,ENSP00000345206,ENSP00000384849,ENSP00000479618	ATF2,CDKN1A,CDKN1B,GSK3B,MDM2,MYC,POLR2D,RBPJ,TP53
hsa05162	Measles	7	133	0.00074	ENSP00000227507,ENSP00000228872,ENSP00000257904,ENSP00000261254,ENSP00000269305,ENSP00000276431,ENSP00000324806	CCND1,CCND2,CDK4,CDKN1B,GSK3B,TNFRSF10B,TP53
hsa05222	Small cell lung cancer	6	92	0.00074	ENSP00000227507,ENSP00000228872,ENSP00000257904,ENSP00000269305,ENSP00000384849,ENSP00000479618	CCND1,CDK4,CDKN1A,CDKN1B,MYC,TP53
hsa04137	Mitophagy - animal	5	63	0.0011	ENSP00000265062,ENSP00000269305,ENSP00000329357,ENSP00000358548,ENSP00000437955	HIF1A,NRAS,RAB7A,SP1,TP53
hsa04310	Wnt signaling pathway	7	143	0.0011	ENSP00000227507,ENSP00000261254,ENSP00000269305,ENSP00000300659,ENSP00000317985,ENSP00000324806,ENSP00000479618	CCND1,CCND2,GSK3B,MYC,NFATC3,ROCK2,TP53
hsa05223	Non-small cell lung cancer	5	66	0.0012	ENSP00000227507,ENSP00000257904,ENSP00000269305,ENSP00000358548,ENSP00000384849	CCND1,CDK4,CDKN1A,NRAS,TP53
hsa05226	Gastric cancer	7	147	0.0012	ENSP00000227507,ENSP00000228872,ENSP00000269305,ENSP00000324806,ENSP00000358548,ENSP00000384849,ENSP00000479618	CCND1,CDKN1A,CDKN1B,GSK3B,MYC,NRAS,TP53
hsa04917	Prolactin signaling pathway	5	69	0.0014	ENSP00000227507,ENSP00000261254,ENSP00000324806,ENSP00000358548,ENSP00000482954	CCND1,CCND2,GSK3B,NRAS,PRLR
hsa04934	Cushing's syndrome	7	153	0.0014	ENSP00000227507,ENSP00000228872,ENSP00000257904,ENSP00000264110,ENSP00000324806,ENSP00000329357,ENSP00000384849	ATF2,CCND1,CDK4,CDKN1A,CDKN1B,GSK3B,SP1
hsa04012	ErbB signaling pathway	5	83	0.0031	ENSP00000228872,ENSP00000324806,ENSP00000358548,ENSP00000384849,ENSP00000479618	CDKN1A,CDKN1B,GSK3B,MYC,NRAS
hsa04510	Focal adhesion	7	197	0.0054	ENSP00000227507,ENSP00000261254,ENSP00000268035,ENSP00000316029,ENSP00000317985,ENSP00000324806,ENSP00000389168	CCND1,CCND2,GSK3B,IGF1R,PPP1R12A,ROCK2,TLN1
hsa04066	HIF-1 signaling pathway	5	98	0.0059	ENSP00000228872,ENSP00000268035,ENSP00000353224,ENSP00000384849,ENSP00000437955	CDKN1A,CDKN1B,HIF1A,IGF1R,TFRC
hsa04933	AGE-RAGE signaling pathway in diabetic complications	5	98	0.0059	ENSP00000227507,ENSP00000228872,ENSP00000257904,ENSP00000358548,ENSP00000368880	CCND1,CDK4,CDKN1B,FOXO1,NRAS
hsa04921	Oxytocin signaling pathway	6	149	0.0061	ENSP00000227507,ENSP00000300659,ENSP00000317985,ENSP00000358548,ENSP00000384849,ENSP00000389168	CCND1,CDKN1A,NFATC3,NRAS,PPP1R12A,ROCK2
hsa04730	Long-term depression	4	60	0.0066	ENSP00000268035,ENSP00000358548,ENSP00000400717,ENSP00000418447	GNA13,IGF1R,NRAS,PPP2CA
hsa04022	cGMP-PKG signaling pathway	6	160	0.0082	ENSP00000264110,ENSP00000300659,ENSP00000317985,ENSP00000351957,ENSP00000389168,ENSP00000400717	ATF2,GNA13,NFATC3,PDE3A,PPP1R12A,ROCK2
hsa04630	Jak-STAT signaling pathway	6	160	0.0082	ENSP00000227507,ENSP00000261254,ENSP00000358022,ENSP00000384849,ENSP00000479618,ENSP00000482954	CCND1,CCND2,CDKN1A,MCL1,MYC,PRLR
hsa05230	Central carbon metabolism in cancer	4	65	0.0082	ENSP00000269305,ENSP00000358548,ENSP00000437955,ENSP00000479618	HIF1A,MYC,NRAS,TP53
hsa04010	MAPK signaling pathway	8	293	0.0101	ENSP00000261716,ENSP00000264110,ENSP00000268035,ENSP00000269305,ENSP00000300659,ENSP00000327255,ENSP00000358548,ENSP00000479618	ATF2,IGF1R,MYC,NFATC3,NRAS,PPM1A,TAOK1,TP53
hsa04071	Sphingolipid signaling pathway	5	116	0.0101	ENSP00000269305,ENSP00000317985,ENSP00000358548,ENSP00000400717,ENSP00000418447	GNA13,NRAS,PPP2CA,ROCK2,TP53
hsa05212	Pancreatic cancer	4	74	0.0119	ENSP00000227507,ENSP00000257904,ENSP00000269305,ENSP00000384849	CCND1,CDK4,CDKN1A,TP53
hsa04140	Autophagy - animal	5	125	0.0129	ENSP00000265062,ENSP00000268035,ENSP00000358548,ENSP00000418447,ENSP00000437955	HIF1A,IGF1R,NRAS,PPP2CA,RAB7A
hsa03018	RNA degradation	4	77	0.0131	ENSP00000290551,ENSP00000313007,ENSP00000377024,ENSP00000427695	BTG2,CNOT6,PABPC1,TOB1
hsa01521	EGFR tyrosine kinase inhibitor resistance	4	78	0.0134	ENSP00000268035,ENSP00000324806,ENSP00000358548,ENSP00000376943	BCL2L11,GSK3B,IGF1R,NRAS
hsa04728	Dopaminergic synapse	5	128	0.0134	ENSP00000264110,ENSP00000307078,ENSP00000308741,ENSP00000324806,ENSP00000418447	ATF2,CLOCK,GSK3B,KIF5B,PPP2CA
hsa05160	Hepatitis C	5	131	0.0145	ENSP00000269305,ENSP00000324806,ENSP00000358548,ENSP00000384849,ENSP00000418447	CDKN1A,GSK3B,NRAS,PPP2CA,TP53
hsa04210	Apoptosis	5	135	0.0161	ENSP00000269305,ENSP00000276431,ENSP00000358022,ENSP00000358548,ENSP00000376943	BCL2L11,MCL1,NRAS,TNFRSF10B,TP53
hsa04550	Signaling pathways regulating pluripotency of stem cells	5	138	0.0172	ENSP00000268035,ENSP00000268489,ENSP00000324806,ENSP00000358548,ENSP00000479618	GSK3B,IGF1R,MYC,NRAS,ZFHX3
hsa04340	Hedgehog signaling pathway	3	46	0.0204	ENSP00000227507,ENSP00000261254,ENSP00000324806	CCND1,CCND2,GSK3B
hsa04150	mTOR signaling pathway	5	148	0.022	ENSP00000253063,ENSP00000268035,ENSP00000296782,ENSP00000324806,ENSP00000358548	GSK3B,IGF1R,NRAS,RICTOR,SESN2
hsa04390	Hippo signaling pathway	5	152	0.024	ENSP00000227507,ENSP00000261254,ENSP00000324806,ENSP00000418447,ENSP00000479618	CCND1,CCND2,GSK3B,MYC,PPP2CA
hsa04660	T cell receptor signaling pathway	4	99	0.0258	ENSP00000257904,ENSP00000300659,ENSP00000324806,ENSP00000358548	CDK4,GSK3B,NFATC3,NRAS
hsa04144	Endocytosis	6	242	0.0395	ENSP00000258149,ENSP00000265062,ENSP00000268035,ENSP00000307078,ENSP00000353224,ENSP00000479606	CLTC,IGF1R,KIF5B,MDM2,RAB7A,TFRC
hsa04213	Longevity regulating pathway - multiple species	3	61	0.0395	ENSP00000268035,ENSP00000358548,ENSP00000368880	FOXO1,IGF1R,NRAS
hsa05217	Basal cell carcinoma	3	63	0.0415	ENSP00000269305,ENSP00000324806,ENSP00000384849	CDKN1A,GSK3B,TP53
hsa04152	AMPK signaling pathway	4	120	0.0452	ENSP00000227507,ENSP00000268035,ENSP00000368880,ENSP00000418447	CCND1,FOXO1,IGF1R,PPP2CA
hsa05221	Acute myeloid leukemia	3	66	0.0453	ENSP00000227507,ENSP00000358548,ENSP00000479618	CCND1,MYC,NRAS
hsa04611	Platelet activation	4	123	0.0474	ENSP00000316029,ENSP00000317985,ENSP00000389168,ENSP00000400717	GNA13,PPP1R12A,ROCK2,TLN1
hsa05211	Renal cell carcinoma	3	68	0.0474	ENSP00000358548,ENSP00000384849,ENSP00000437955	CDKN1A,HIF1A,NRAS

## Sheet: Reactome
#term ID	term description	observed gene count	background gene count	false discovery rate	matching proteins in your network (IDs)	matching proteins in your network (labels)
HSA-212436	Generic Transcription Pathway	38	1112	2.16e-11	ENSP00000209875,ENSP00000227507,ENSP00000228872,ENSP00000253063,ENSP00000257904,ENSP00000258149,ENSP00000261254,ENSP00000261523,ENSP00000264110,ENSP00000268489,ENSP00000269305,ENSP00000272645,ENSP00000276431,ENSP00000282296,ENSP00000290551,ENSP00000296782,ENSP00000308750,ENSP00000324806,ENSP00000327255,ENSP00000329357,ENSP00000336783,ENSP00000339883,ENSP00000342105,ENSP00000344215,ENSP00000345206…	AGO1,AGO3,ATF2,BCL2L11,BTG2,CBX2,CBX5,CCND1,CCND2,CDK4,CDKN1A,CDKN1B,CNOT6,DYRK2,GSK3B,LBR,MDM2,MYC,POLR2D,PPM1A,PPP2CA,RBPJ,RICTOR,RORA,SATB2,SESN2,SESN3,SP1,TNFRSF10B,TNRC6A,TNRC6B,TNRC6C,TP53,TP53INP1,ZFHX3,ZNF551,ZNF664,ZNF711
HSA-73857	RNA Polymerase II Transcription	40	1233	2.16e-11	ENSP00000209875,ENSP00000227507,ENSP00000228872,ENSP00000253063,ENSP00000257904,ENSP00000258149,ENSP00000261254,ENSP00000261523,ENSP00000264110,ENSP00000265343,ENSP00000268489,ENSP00000269305,ENSP00000272645,ENSP00000276431,ENSP00000282296,ENSP00000290551,ENSP00000296782,ENSP00000308750,ENSP00000324806,ENSP00000327255,ENSP00000329357,ENSP00000336783,ENSP00000339883,ENSP00000342105,ENSP00000344215…	AFF4,AGO1,AGO3,ATF2,BCL2L11,BTG2,CBX2,CBX5,CCND1,CCND2,CDK4,CDKN1A,CDKN1B,CNOT6,DYRK2,GSK3B,LBR,MDM2,MYC,POLR2D,PPM1A,PPP2CA,RBPJ,RICTOR,RORA,SATB2,SESN2,SESN3,SP1,TNFRSF10B,TNRC6A,TNRC6B,TNRC6C,TP53,TP53INP1,ZC3H11A,ZFHX3,ZNF551,ZNF664,ZNF711
HSA-74160	Gene expression (Transcription)	42	1366	2.16e-11	ENSP00000209875,ENSP00000227507,ENSP00000228872,ENSP00000253063,ENSP00000257904,ENSP00000258149,ENSP00000261254,ENSP00000261523,ENSP00000264110,ENSP00000264183,ENSP00000265343,ENSP00000268489,ENSP00000269305,ENSP00000272645,ENSP00000276431,ENSP00000282296,ENSP00000290551,ENSP00000296782,ENSP00000308750,ENSP00000324806,ENSP00000327255,ENSP00000329357,ENSP00000336783,ENSP00000339883,ENSP00000342105…	AFF4,AGO1,AGO3,ARID4B,ATF2,BCL2L11,BTG2,CBX2,CBX5,CCND1,CCND2,CDK4,CDKN1A,CDKN1B,CNOT6,DYRK2,GSK3B,GTF3C4,LBR,MDM2,MYC,POLR2D,PPM1A,PPP2CA,RBPJ,RICTOR,RORA,SATB2,SESN2,SESN3,SP1,TNFRSF10B,TNRC6A,TNRC6B,TNRC6C,TP53,TP53INP1,ZC3H11A,ZFHX3,ZNF551,ZNF664,ZNF711
HSA-3700989	Transcriptional Regulation by TP53	20	359	4.29e-09	ENSP00000228872,ENSP00000253063,ENSP00000258149,ENSP00000264110,ENSP00000269305,ENSP00000272645,ENSP00000276431,ENSP00000290551,ENSP00000296782,ENSP00000336783,ENSP00000342105,ENSP00000344215,ENSP00000362287,ENSP00000362300,ENSP00000377024,ENSP00000379144,ENSP00000384849,ENSP00000401946,ENSP00000418447,ENSP00000441927	AGO1,AGO3,ATF2,BTG2,CDKN1A,CDKN1B,CNOT6,DYRK2,MDM2,POLR2D,PPP2CA,RICTOR,SESN2,SESN3,TNFRSF10B,TNRC6A,TNRC6B,TNRC6C,TP53,TP53INP1
HSA-2559585	Oncogene Induced Senescence	9	33	4.99e-09	ENSP00000257904,ENSP00000258149,ENSP00000269305,ENSP00000329357,ENSP00000336783,ENSP00000362287,ENSP00000362300,ENSP00000379144,ENSP00000401946	AGO1,AGO3,CDK4,MDM2,SP1,TNRC6A,TNRC6B,TNRC6C,TP53
HSA-9006925	Intracellular signaling by second messengers	17	274	2.05e-08	ENSP00000228872,ENSP00000258149,ENSP00000264110,ENSP00000269305,ENSP00000296782,ENSP00000308750,ENSP00000324806,ENSP00000336783,ENSP00000360689,ENSP00000362287,ENSP00000362300,ENSP00000368880,ENSP00000376475,ENSP00000379144,ENSP00000384849,ENSP00000401946,ENSP00000418447	AGO1,AGO3,ATF2,CBX2,CDKN1A,CDKN1B,FOXO1,GSK3B,MDM2,PPP2CA,PRKAR1A,RICTOR,TNKS2,TNRC6A,TNRC6B,TNRC6C,TP53
HSA-1257604	PIP3 activates AKT signaling	16	242	2.59e-08	ENSP00000228872,ENSP00000258149,ENSP00000264110,ENSP00000269305,ENSP00000296782,ENSP00000308750,ENSP00000324806,ENSP00000336783,ENSP00000360689,ENSP00000362287,ENSP00000362300,ENSP00000368880,ENSP00000379144,ENSP00000384849,ENSP00000401946,ENSP00000418447	AGO1,AGO3,ATF2,CBX2,CDKN1A,CDKN1B,FOXO1,GSK3B,MDM2,PPP2CA,RICTOR,TNKS2,TNRC6A,TNRC6B,TNRC6C,TP53
HSA-8934593	Regulation of RUNX1 Expression and Activity	7	17	4.7e-08	ENSP00000227507,ENSP00000261254,ENSP00000336783,ENSP00000362287,ENSP00000362300,ENSP00000379144,ENSP00000401946	AGO1,AGO3,CCND1,CCND2,TNRC6A,TNRC6B,TNRC6C
HSA-9018519	Estrogen-dependent gene expression	11	118	5.19e-07	ENSP00000227507,ENSP00000264110,ENSP00000272645,ENSP00000329357,ENSP00000336783,ENSP00000360526,ENSP00000362287,ENSP00000362300,ENSP00000379144,ENSP00000401946,ENSP00000479618	AGO1,AGO3,ATF2,CCND1,MYC,POLR2D,SP1,TNRC6A,TNRC6B,TNRC6C,ZNF217
HSA-2559583	Cellular Senescence	12	161	8.95e-07	ENSP00000228872,ENSP00000257904,ENSP00000258149,ENSP00000269305,ENSP00000308750,ENSP00000329357,ENSP00000336783,ENSP00000362287,ENSP00000362300,ENSP00000379144,ENSP00000384849,ENSP00000401946	AGO1,AGO3,CBX2,CDK4,CDKN1A,CDKN1B,MDM2,SP1,TNRC6A,TNRC6B,TNRC6C,TP53
HSA-426496	Post-transcriptional silencing by small RNAs	5	7	1.3e-06	ENSP00000336783,ENSP00000362287,ENSP00000362300,ENSP00000379144,ENSP00000401946	AGO1,AGO3,TNRC6A,TNRC6B,TNRC6C
HSA-8948700	Competing endogenous RNAs (ceRNAs) regulate PTEN translation	5	8	1.94e-06	ENSP00000336783,ENSP00000362287,ENSP00000362300,ENSP00000379144,ENSP00000401946	AGO1,AGO3,TNRC6A,TNRC6B,TNRC6C
HSA-1912408	Pre-NOTCH Transcription and Translation	8	62	3.84e-06	ENSP00000227507,ENSP00000269305,ENSP00000336783,ENSP00000345206,ENSP00000362287,ENSP00000362300,ENSP00000379144,ENSP00000401946	AGO1,AGO3,CCND1,RBPJ,TNRC6A,TNRC6B,TNRC6C,TP53
HSA-2559580	Oxidative Stress Induced Senescence	9	92	4.9e-06	ENSP00000257904,ENSP00000258149,ENSP00000269305,ENSP00000308750,ENSP00000336783,ENSP00000362287,ENSP00000362300,ENSP00000379144,ENSP00000401946	AGO1,AGO3,CBX2,CDK4,MDM2,TNRC6A,TNRC6B,TNRC6C,TP53
HSA-5674400	Constitutive Signaling by AKT1 E17K in Cancer	6	26	7.14e-06	ENSP00000228872,ENSP00000258149,ENSP00000296782,ENSP00000324806,ENSP00000368880,ENSP00000384849	CDKN1A,CDKN1B,FOXO1,GSK3B,MDM2,RICTOR
HSA-9022692	Regulation of MECP2 expression and activity	6	30	1.34e-05	ENSP00000336783,ENSP00000339883,ENSP00000362287,ENSP00000362300,ENSP00000379144,ENSP00000401946	AGO1,AGO3,LBR,TNRC6A,TNRC6B,TNRC6C
HSA-5628897	TP53 Regulates Metabolic Genes	8	83	2.15e-05	ENSP00000253063,ENSP00000269305,ENSP00000336783,ENSP00000362287,ENSP00000362300,ENSP00000379144,ENSP00000401946,ENSP00000441927	AGO1,AGO3,SESN2,SESN3,TNRC6A,TNRC6B,TNRC6C,TP53
HSA-5687128	MAPK6/MAPK4 signaling	8	86	2.63e-05	ENSP00000290341,ENSP00000336783,ENSP00000362287,ENSP00000362300,ENSP00000368880,ENSP00000379144,ENSP00000401946,ENSP00000479618	AGO1,AGO3,FOXO1,IGF2BP1,MYC,TNRC6A,TNRC6B,TNRC6C
HSA-162582	Signal Transduction	44	2605	3.09e-05	ENSP00000227507,ENSP00000228872,ENSP00000244745,ENSP00000257904,ENSP00000258149,ENSP00000261716,ENSP00000264110,ENSP00000268035,ENSP00000269305,ENSP00000272645,ENSP00000276431,ENSP00000290341,ENSP00000296782,ENSP00000307078,ENSP00000308750,ENSP00000316029,ENSP00000317985,ENSP00000324806,ENSP00000327255,ENSP00000329357,ENSP00000336783,ENSP00000345206,ENSP00000351957,ENSP00000354251,ENSP00000355465…	AGO1,AGO3,AHCTF1,ATF2,BCL2L11,CBX2,CCND1,CDK4,CDKN1A,CDKN1B,CLTC,FOXO1,GNA13,GSK3B,HIF1A,IGF1R,IGF2BP1,KIF5B,LGR4,MDM2,MYC,NCKAP1,NRAS,PDE3A,PDE7A,POLR2D,PPM1A,PPP1R12A,PPP2CA,PRKAR1A,RBPJ,RICTOR,ROCK2,SOX4,SP1,TAOK1,TLN1,TNFRSF10B,TNKS2,TNRC6A,TNRC6B,TNRC6C,TP53,ZNF217
HSA-8878159	Transcriptional regulation by RUNX3	8	91	3.58e-05	ENSP00000227507,ENSP00000258149,ENSP00000268489,ENSP00000269305,ENSP00000345206,ENSP00000376943,ENSP00000384849,ENSP00000479618	BCL2L11,CCND1,CDKN1A,MDM2,MYC,RBPJ,TP53,ZFHX3
HSA-5663202	Diseases of signal transduction	14	360	5.05e-05	ENSP00000228872,ENSP00000258149,ENSP00000272645,ENSP00000296782,ENSP00000316029,ENSP00000324806,ENSP00000345206,ENSP00000358548,ENSP00000360689,ENSP00000368880,ENSP00000376943,ENSP00000384849,ENSP00000418447,ENSP00000479618	BCL2L11,CDKN1A,CDKN1B,FOXO1,GSK3B,MDM2,MYC,NRAS,POLR2D,PPP2CA,RBPJ,RICTOR,TLN1,TNKS2
HSA-6807070	PTEN Regulation	9	135	6.14e-05	ENSP00000264110,ENSP00000269305,ENSP00000308750,ENSP00000336783,ENSP00000360689,ENSP00000362287,ENSP00000362300,ENSP00000379144,ENSP00000401946	AGO1,AGO3,ATF2,CBX2,TNKS2,TNRC6A,TNRC6B,TNRC6C,TP53
HSA-69231	Cyclin D associated events in G1	6	43	6.21e-05	ENSP00000227507,ENSP00000228872,ENSP00000257904,ENSP00000261254,ENSP00000384849,ENSP00000418447	CCND1,CCND2,CDK4,CDKN1A,CDKN1B,PPP2CA
HSA-6785807	Interleukin-4 and Interleukin-13 signaling	8	106	8.62e-05	ENSP00000227507,ENSP00000261523,ENSP00000269305,ENSP00000358022,ENSP00000368880,ENSP00000384849,ENSP00000437955,ENSP00000479618	CCND1,CDKN1A,FOXO1,HIF1A,MCL1,MYC,RORA,TP53
HSA-2262752	Cellular responses to stress	14	384	8.66e-05	ENSP00000228872,ENSP00000257904,ENSP00000258149,ENSP00000269305,ENSP00000308750,ENSP00000324806,ENSP00000329357,ENSP00000336783,ENSP00000362287,ENSP00000362300,ENSP00000379144,ENSP00000384849,ENSP00000401946,ENSP00000437955	AGO1,AGO3,CBX2,CDK4,CDKN1A,CDKN1B,GSK3B,HIF1A,MDM2,SP1,TNRC6A,TNRC6B,TNRC6C,TP53
HSA-453279	Mitotic G1-G1/S phases	9	145	8.96e-05	ENSP00000227507,ENSP00000228872,ENSP00000257904,ENSP00000261254,ENSP00000381932,ENSP00000384849,ENSP00000402084,ENSP00000418447,ENSP00000479618	CCND1,CCND2,CDK4,CDKN1A,CDKN1B,DYRK1A,MYC,PPP2CA,WEE1
HSA-157118	Signaling by NOTCH	10	197	0.00013	ENSP00000227507,ENSP00000269305,ENSP00000336783,ENSP00000345206,ENSP00000362287,ENSP00000362300,ENSP00000379144,ENSP00000401946,ENSP00000437955,ENSP00000479618	AGO1,AGO3,CCND1,HIF1A,MYC,RBPJ,TNRC6A,TNRC6B,TNRC6C,TP53
HSA-195721	Signaling by WNT	12	293	0.00013	ENSP00000244745,ENSP00000324806,ENSP00000336783,ENSP00000360689,ENSP00000362287,ENSP00000362300,ENSP00000368516,ENSP00000379144,ENSP00000401946,ENSP00000418447,ENSP00000479606,ENSP00000479618	AGO1,AGO3,CLTC,GSK3B,LGR4,MYC,PPP2CA,SOX4,TNKS2,TNRC6A,TNRC6B,TNRC6C
HSA-198323	AKT phosphorylates targets in the cytosol	4	14	0.00022	ENSP00000228872,ENSP00000258149,ENSP00000324806,ENSP00000384849	CDKN1A,CDKN1B,GSK3B,MDM2
HSA-5683057	MAPK family signaling cascades	11	273	0.00034	ENSP00000290341,ENSP00000316029,ENSP00000336783,ENSP00000358548,ENSP00000362287,ENSP00000362300,ENSP00000368880,ENSP00000379144,ENSP00000401946,ENSP00000418447,ENSP00000479618	AGO1,AGO3,FOXO1,IGF2BP1,MYC,NRAS,PPP2CA,TLN1,TNRC6A,TNRC6B,TNRC6C
HSA-8849470	PTK6 Regulates Cell Cycle	3	6	0.00073	ENSP00000227507,ENSP00000228872,ENSP00000257904	CCND1,CDK4,CDKN1B
HSA-69278	Cell Cycle, Mitotic	14	483	0.0008	ENSP00000227507,ENSP00000228872,ENSP00000257904,ENSP00000261254,ENSP00000261716,ENSP00000269305,ENSP00000324806,ENSP00000355465,ENSP00000381932,ENSP00000384849,ENSP00000389168,ENSP00000402084,ENSP00000418447,ENSP00000479618	AHCTF1,CCND1,CCND2,CDK4,CDKN1A,CDKN1B,DYRK1A,GSK3B,MYC,PPP1R12A,PPP2CA,TAOK1,TP53,WEE1
HSA-8941855	RUNX3 regulates CDKN1A transcription	3	7	0.00098	ENSP00000268489,ENSP00000269305,ENSP00000384849	CDKN1A,TP53,ZFHX3
HSA-6791312	TP53 Regulates Transcription of Cell Cycle Genes	5	49	0.0011	ENSP00000228872,ENSP00000269305,ENSP00000290551,ENSP00000377024,ENSP00000384849	BTG2,CDKN1A,CDKN1B,CNOT6,TP53
HSA-69202	Cyclin E associated events during G1/S transition	6	80	0.0011	ENSP00000227507,ENSP00000228872,ENSP00000257904,ENSP00000384849,ENSP00000402084,ENSP00000479618	CCND1,CDK4,CDKN1A,CDKN1B,MYC,WEE1
HSA-69656	Cyclin A:Cdk2-associated events at S phase entry	6	82	0.0012	ENSP00000227507,ENSP00000228872,ENSP00000257904,ENSP00000384849,ENSP00000402084,ENSP00000479618	CCND1,CDK4,CDKN1A,CDKN1B,MYC,WEE1
HSA-8848021	Signaling by PTK6	5	51	0.0013	ENSP00000227507,ENSP00000228872,ENSP00000257904,ENSP00000358548,ENSP00000437955	CCND1,CDK4,CDKN1B,HIF1A,NRAS
HSA-1640170	Cell Cycle	15	586	0.0014	ENSP00000227507,ENSP00000228872,ENSP00000257904,ENSP00000258149,ENSP00000261254,ENSP00000261716,ENSP00000269305,ENSP00000324806,ENSP00000355465,ENSP00000381932,ENSP00000384849,ENSP00000389168,ENSP00000402084,ENSP00000418447,ENSP00000479618	AHCTF1,CCND1,CCND2,CDK4,CDKN1A,CDKN1B,DYRK1A,GSK3B,MDM2,MYC,PPP1R12A,PPP2CA,TAOK1,TP53,WEE1
HSA-69206	G1/S Transition	7	128	0.0015	ENSP00000227507,ENSP00000228872,ENSP00000257904,ENSP00000384849,ENSP00000402084,ENSP00000418447,ENSP00000479618	CCND1,CDK4,CDKN1A,CDKN1B,MYC,PPP2CA,WEE1
HSA-4086398	Ca2+ pathway	5	59	0.0022	ENSP00000336783,ENSP00000362287,ENSP00000362300,ENSP00000379144,ENSP00000401946	AGO1,AGO3,TNRC6A,TNRC6B,TNRC6C
HSA-211000	Gene Silencing by RNA	6	102	0.0031	ENSP00000272645,ENSP00000336783,ENSP00000362287,ENSP00000362300,ENSP00000379144,ENSP00000401946	AGO1,AGO3,POLR2D,TNRC6A,TNRC6B,TNRC6C
HSA-6804757	Regulation of TP53 Degradation	4	35	0.0034	ENSP00000258149,ENSP00000269305,ENSP00000296782,ENSP00000418447	MDM2,PPP2CA,RICTOR,TP53
HSA-8936459	RUNX1 regulates genes involved in megakaryocyte differentiation and platelet function	5	66	0.0034	ENSP00000336783,ENSP00000362287,ENSP00000362300,ENSP00000379144,ENSP00000401946	AGO1,AGO3,TNRC6A,TNRC6B,TNRC6C
HSA-449147	Signaling by Interleukins	12	439	0.0035	ENSP00000227507,ENSP00000247461,ENSP00000261523,ENSP00000264110,ENSP00000269305,ENSP00000358022,ENSP00000368880,ENSP00000384849,ENSP00000418447,ENSP00000437955,ENSP00000479618,ENSP00000483254	ATF2,CANX,CCND1,CDKN1A,FOXO1,HIF1A,HNRNPDL,MCL1,MYC,PPP2CA,RORA,TP53
HSA-8878171	Transcriptional regulation by RUNX1	8	201	0.0035	ENSP00000227507,ENSP00000261254,ENSP00000308750,ENSP00000336783,ENSP00000362287,ENSP00000362300,ENSP00000379144,ENSP00000401946	AGO1,AGO3,CBX2,CCND1,CCND2,TNRC6A,TNRC6B,TNRC6C
HSA-1280215	Cytokine Signaling in Immune system	15	654	0.0037	ENSP00000227507,ENSP00000247461,ENSP00000261523,ENSP00000264110,ENSP00000269305,ENSP00000290158,ENSP00000358022,ENSP00000368880,ENSP00000384849,ENSP00000418447,ENSP00000433664,ENSP00000437955,ENSP00000479618,ENSP00000482954,ENSP00000483254	ATF2,CANX,CCND1,CDKN1A,EIF4G2,FOXO1,HIF1A,HNRNPDL,KPNB1,MCL1,MYC,PPP2CA,PRLR,RORA,TP53
HSA-6804116	TP53 Regulates Transcription of Genes Involved in G1 Cell Cycle Arrest	3	14	0.0037	ENSP00000228872,ENSP00000269305,ENSP00000384849	CDKN1A,CDKN1B,TP53
HSA-69242	S Phase	7	156	0.004	ENSP00000227507,ENSP00000228872,ENSP00000257904,ENSP00000324806,ENSP00000384849,ENSP00000402084,ENSP00000479618	CCND1,CDK4,CDKN1A,CDKN1B,GSK3B,MYC,WEE1
HSA-1643685	Disease	19	1018	0.007	ENSP00000228872,ENSP00000247461,ENSP00000258149,ENSP00000272645,ENSP00000290158,ENSP00000296674,ENSP00000296782,ENSP00000316029,ENSP00000324806,ENSP00000345206,ENSP00000358548,ENSP00000360689,ENSP00000368880,ENSP00000376943,ENSP00000377148,ENSP00000384849,ENSP00000418447,ENSP00000479606,ENSP00000479618	AP1G1,BCL2L11,CANX,CDKN1A,CDKN1B,CLTC,FOXO1,GSK3B,KPNB1,MDM2,MYC,NRAS,POLR2D,PPP2CA,RBPJ,RICTOR,RPS23,TLN1,TNKS2
HSA-6804115	TP53 regulates transcription of additional cell cycle genes whose exact role in the p53 pathway remain uncertain	3	21	0.0102	ENSP00000269305,ENSP00000290551,ENSP00000377024	BTG2,CNOT6,TP53
HSA-69895	Transcriptional activation of cell cycle inhibitor p21	2	4	0.0104	ENSP00000269305,ENSP00000384849	CDKN1A,TP53
HSA-3858494	Beta-catenin independent WNT signaling	6	140	0.0123	ENSP00000336783,ENSP00000362287,ENSP00000362300,ENSP00000379144,ENSP00000401946,ENSP00000479606	AGO1,AGO3,CLTC,TNRC6A,TNRC6B,TNRC6C
HSA-203927	MicroRNA (miRNA) biogenesis	3	24	0.0135	ENSP00000272645,ENSP00000362287,ENSP00000362300	AGO1,AGO3,POLR2D
HSA-8866911	TFAP2 (AP-2) family regulates transcription of cell cycle factors	2	5	0.0136	ENSP00000384849,ENSP00000479618	CDKN1A,MYC
HSA-187577	SCF(Skp2)-mediated degradation of p27/p21	4	57	0.0148	ENSP00000227507,ENSP00000228872,ENSP00000257904,ENSP00000384849	CCND1,CDK4,CDKN1A,CDKN1B
HSA-69620	Cell Cycle Checkpoints	8	265	0.0162	ENSP00000228872,ENSP00000258149,ENSP00000261716,ENSP00000269305,ENSP00000355465,ENSP00000384849,ENSP00000402084,ENSP00000418447	AHCTF1,CDKN1A,CDKN1B,MDM2,PPP2CA,TAOK1,TP53,WEE1
HSA-3108232	SUMO E3 ligases SUMOylate target proteins	6	154	0.0181	ENSP00000209875,ENSP00000258149,ENSP00000261523,ENSP00000269305,ENSP00000308750,ENSP00000401112	CBX2,CBX5,MDM2,RORA,SATB2,TP53
HSA-195258	RHO GTPase Effectors	8	273	0.0188	ENSP00000228872,ENSP00000261716,ENSP00000307078,ENSP00000317985,ENSP00000354251,ENSP00000355465,ENSP00000389168,ENSP00000418447	AHCTF1,CDKN1B,KIF5B,NCKAP1,PPP1R12A,PPP2CA,ROCK2,TAOK1
HSA-69563	p53-Dependent G1 DNA Damage Response	4	62	0.0188	ENSP00000228872,ENSP00000258149,ENSP00000269305,ENSP00000384849	CDKN1A,CDKN1B,MDM2,TP53
HSA-2428933	SHC-related events triggered by IGF1R	2	7	0.02	ENSP00000268035,ENSP00000358548	IGF1R,NRAS
HSA-5633007	Regulation of TP53 Activity	6	159	0.02	ENSP00000258149,ENSP00000269305,ENSP00000296782,ENSP00000342105,ENSP00000344215,ENSP00000418447	DYRK2,MDM2,PPP2CA,RICTOR,TP53,TP53INP1
HSA-400253	Circadian Clock	4	67	0.0225	ENSP00000261523,ENSP00000264110,ENSP00000308741,ENSP00000437955	ATF2,CLOCK,HIF1A,RORA
HSA-8878166	Transcriptional regulation by RUNX2	5	115	0.0243	ENSP00000227507,ENSP00000257904,ENSP00000324806,ENSP00000384849,ENSP00000401112	CCND1,CDK4,CDKN1A,GSK3B,SATB2
HSA-8951430	RUNX3 regulates WNT signaling	2	8	0.0243	ENSP00000227507,ENSP00000479618	CCND1,MYC
HSA-168256	Immune System	27	1925	0.0272	ENSP00000227507,ENSP00000247461,ENSP00000261523,ENSP00000264110,ENSP00000265062,ENSP00000269305,ENSP00000290158,ENSP00000296782,ENSP00000300659,ENSP00000307078,ENSP00000347872,ENSP00000354251,ENSP00000358022,ENSP00000358548,ENSP00000368880,ENSP00000377148,ENSP00000384849,ENSP00000418447,ENSP00000433664,ENSP00000437955,ENSP00000442318,ENSP00000462521,ENSP00000476795,ENSP00000479606,ENSP00000479618…	AP1G1,ATF2,CAND1,CANX,CCND1,CDKN1A,CLTC,EIF4G2,FOXO1,GAN,HIF1A,HNRNPDL,KIF5B,KPNB1,MCL1,MYC,NCKAP1,NFATC3,NRAS,PPP2CA,PRLR,RAB7A,RICTOR,RORA,TP53,TXNIP,VAT1
HSA-2132295	MHC class II antigen presentation	5	119	0.0272	ENSP00000247461,ENSP00000265062,ENSP00000307078,ENSP00000377148,ENSP00000479606	AP1G1,CANX,CLTC,KIF5B,RAB7A
HSA-421837	Clathrin derived vesicle budding	4	72	0.0272	ENSP00000341737,ENSP00000353224,ENSP00000377148,ENSP00000479606	AP1G1,CLTC,NECAP1,TFRC
HSA-426486	Small interfering RNA (siRNA) biogenesis	2	9	0.0272	ENSP00000362287,ENSP00000362300	AGO1,AGO3
HSA-4791275	Signaling by WNT in cancer	3	34	0.0272	ENSP00000324806,ENSP00000360689,ENSP00000418447	GSK3B,PPP2CA,TNKS2
HSA-597592	Post-translational protein modification	21	1366	0.0272	ENSP00000209875,ENSP00000247461,ENSP00000258149,ENSP00000258739,ENSP00000261263,ENSP00000261523,ENSP00000265062,ENSP00000269305,ENSP00000303145,ENSP00000304051,ENSP00000307298,ENSP00000308750,ENSP00000326813,ENSP00000331748,ENSP00000338173,ENSP00000360689,ENSP00000401112,ENSP00000437955,ENSP00000442318,ENSP00000476795,ENSP00000479618	CAND1,CANX,CBX2,CBX5,FEM1B,GAN,HIF1A,KDELR2,MDM2,MYC,PUM2,RAB12,RAB21,RAB7A,RNF139,RORA,SATB2,TMED10,TNKS2,TP53,YOD1
HSA-3247509	Chromatin modifying enzymes	7	238	0.0282	ENSP00000227507,ENSP00000257904,ENSP00000264110,ENSP00000264183,ENSP00000308741,ENSP00000395929,ENSP00000462945	ARID4B,ATF2,CCND1,CDK4,CLOCK,MSL1,NSD1
HSA-6803211	TP53 Regulates Transcription of Death Receptors and Ligands	2	12	0.0421	ENSP00000269305,ENSP00000276431	TNFRSF10B,TP53
HSA-5633008	TP53 Regulates Transcription of Cell Death Genes	3	42	0.0425	ENSP00000269305,ENSP00000276431,ENSP00000344215	TNFRSF10B,TP53,TP53INP1
HSA-168255	Influenza Life Cycle	5	137	0.0429	ENSP00000247461,ENSP00000272645,ENSP00000290158,ENSP00000296674,ENSP00000479606	CANX,CLTC,KPNB1,POLR2D,RPS23
HSA-194315	Signaling by Rho GTPases	9	402	0.0434	ENSP00000228872,ENSP00000261716,ENSP00000307078,ENSP00000317985,ENSP00000354251,ENSP00000355465,ENSP00000389168,ENSP00000400717,ENSP00000418447	AHCTF1,CDKN1B,GNA13,KIF5B,NCKAP1,PPP1R12A,PPP2CA,ROCK2,TAOK1
HSA-201681	TCF dependent signaling in response to WNT	6	198	0.0437	ENSP00000244745,ENSP00000324806,ENSP00000360689,ENSP00000368516,ENSP00000418447,ENSP00000479618	GSK3B,LGR4,MYC,PPP2CA,SOX4,TNKS2
HSA-2173793	Transcriptional activity of SMAD2/SMAD3:SMAD4 heterotrimer	3	43	0.0437	ENSP00000327255,ENSP00000329357,ENSP00000479618	MYC,PPM1A,SP1
HSA-2122947	NOTCH1 Intracellular Domain Regulates Transcription	3	45	0.0482	ENSP00000345206,ENSP00000437955,ENSP00000479618	HIF1A,MYC,RBPJ

## Sheet: Keywords
#term ID	term description	observed gene count	background gene count	false discovery rate	matching proteins in your network (IDs)	matching proteins in your network (labels)
KW-0832	Ubl conjugation	66	2380	2.08e-18	ENSP00000209875,ENSP00000225388,ENSP00000227507,ENSP00000228872,ENSP00000229812,ENSP00000247461,ENSP00000256689,ENSP00000258149,ENSP00000261254,ENSP00000261523,ENSP00000264183,ENSP00000265343,ENSP00000268035,ENSP00000268489,ENSP00000269305,ENSP00000282296,ENSP00000294740,ENSP00000296674,ENSP00000297857,ENSP00000303147,ENSP00000304051,ENSP00000307078,ENSP00000307959,ENSP00000308741,ENSP00000308750…	ADNP,AFF4,AHNAK,ARID4B,BCL2L11,BCOR,CANX,CBX2,CBX5,CCND1,CCND2,CD2AP,CDKN1A,CDKN1B,CELF1,CLOCK,CSDE1,DST,DYRK2,EIF4G2,FOXO1,GAN,GTF3C4,HIF1A,HNRNPDL,IGF1R,KIF5B,LARP1,LCOR,MAT2A,MCL1,MDM2,MOAP1,MSL1,MYC,NRAS,NSD1,NUFIP2,PDE3A,PHF10,PHF12,PNISR,PPP2CA,RNF139,RORA,RPS23,SATB2,SLC38A2,SOBP,SP1,STK38,TNKS2,TP53,TRPS1,TXNIP,WEE1,ZBTB34,ZC3H11A,ZFHX3,ZFP36L1,ZHX1,ZNF217,ZNF281,ZNF551,ZNF664,ZNF711
KW-0597	Phosphoprotein	117	8066	3.52e-15	ENSP00000025301,ENSP00000209875,ENSP00000221086,ENSP00000225388,ENSP00000227507,ENSP00000228872,ENSP00000229812,ENSP00000247461,ENSP00000253063,ENSP00000256689,ENSP00000257904,ENSP00000258149,ENSP00000261183,ENSP00000261254,ENSP00000261523,ENSP00000261716,ENSP00000263102,ENSP00000264110,ENSP00000264183,ENSP00000265062,ENSP00000265343,ENSP00000265742,ENSP00000268035,ENSP00000268489,ENSP00000269305…	ADNP,AFF4,AGO3,AHCTF1,AHNAK,AKAP11,ANKIB1,ARID4B,ARMC1,ASPH,ATF2,BCL2L11,BCOR,BTG2,CAND1,CANX,CBX2,CBX5,CCDC6,CCND1,CCND2,CD2AP,CDK4,CDKN1A,CDKN1B,CELF1,CLOCK,CLTC,CSDE1,DST,DYRK1A,DYRK2,EIF4G2,ENSG00000173575,FNDC3B,FOXO1,GIGYF1,GNA13,GPBP1L1,GSK3B,GTF3C4,HIF1A,HNRNPDL,IGF1R,IGF2BP1,KIF5B,KPNB1,LARP1,LBR,LCOR,LGR4,MARCKS,MAT2A,MCL1,MDM2,MED13L,MIER3,MSL1,MTMR9,MTPN,MYC,NECAP1,NFATC3,NSD1,NUCKS1,…
KW-1017	Isopeptide bond	49	1713	1.38e-13	ENSP00000209875,ENSP00000225388,ENSP00000227507,ENSP00000261523,ENSP00000264183,ENSP00000265343,ENSP00000268035,ENSP00000268489,ENSP00000269305,ENSP00000282296,ENSP00000294740,ENSP00000296674,ENSP00000297857,ENSP00000303147,ENSP00000307078,ENSP00000307959,ENSP00000308741,ENSP00000308750,ENSP00000318900,ENSP00000329357,ENSP00000329933,ENSP00000336721,ENSP00000341805,ENSP00000351957,ENSP00000352264…	ADNP,AFF4,AHNAK,ARID4B,BCOR,CBX2,CBX5,CCND1,CD2AP,CELF1,CLOCK,CSDE1,DST,EIF4G2,GTF3C4,HIF1A,HNRNPDL,IGF1R,KIF5B,LARP1,LCOR,MAT2A,MCL1,MSL1,MYC,NRAS,NSD1,NUFIP2,PDE3A,PHF10,PHF12,PNISR,RORA,RPS23,SATB2,SOBP,SP1,TP53,TRPS1,TXNIP,ZBTB34,ZC3H11A,ZFHX3,ZHX1,ZNF217,ZNF281,ZNF551,ZNF664,ZNF711
KW-0539	Nucleus	85	5200	1.67e-11	ENSP00000209875,ENSP00000225388,ENSP00000227507,ENSP00000228872,ENSP00000229812,ENSP00000244745,ENSP00000246229,ENSP00000257904,ENSP00000258149,ENSP00000259605,ENSP00000261183,ENSP00000261254,ENSP00000261523,ENSP00000264110,ENSP00000264183,ENSP00000265343,ENSP00000268489,ENSP00000269305,ENSP00000272645,ENSP00000281928,ENSP00000282296,ENSP00000290158,ENSP00000290341,ENSP00000294740,ENSP00000297857…	ADNP,AFF4,AHCTF1,AHNAK,ARID4B,ATF2,BCOR,CAMTA1,CAND1,CBX2,CBX5,CCND1,CCND2,CDK4,CDKN1A,CDKN1B,CELF1,CLOCK,CNOT6,DST,DYRK1A,DYRK2,ENSG00000173575,FEM1B,FOXO1,GNA13,GPBP1L1,GSK3B,GTF3C4,HIF1A,HNRNPDL,IGF2BP1,KPNB1,LBR,LCOR,MCL1,MDM2,MED13L,MIER3,MSL1,MTPN,MYC,NFATC3,NSD1,NUCKS1,NUFIP2,OSBPL8,PABPC1,PHF10,PHF12,PLAGL2,PNISR,POLR2D,PPM1A,PPP2CA,PURB,RBM12,RBPJ,RNF38,ROCK2,RORA,SATB2,SHOC2,SOX4,SP1,ST…
KW-0963	Cytoplasm	76	4972	2.36e-08	ENSP00000025301,ENSP00000221086,ENSP00000225388,ENSP00000227507,ENSP00000228872,ENSP00000229812,ENSP00000239231,ENSP00000253063,ENSP00000257904,ENSP00000258149,ENSP00000261254,ENSP00000261716,ENSP00000263102,ENSP00000264110,ENSP00000264183,ENSP00000268489,ENSP00000269305,ENSP00000290158,ENSP00000290341,ENSP00000296674,ENSP00000300659,ENSP00000306522,ENSP00000307078,ENSP00000307298,ENSP00000307959…	AGO1,AGO3,AHCTF1,AKAP11,ARID4B,ATF2,CAMTA1,CAND1,CCDC6,CCND1,CCND2,CD2AP,CDK4,CDKN1A,CDKN1B,CELF1,CLOCK,CLTC,CNOT6,CSDE1,DST,DYRK2,FEM1B,FOXO1,GAN,GNA13,GSK3B,HIF1A,HNRNPDL,IGF2BP1,KCTD20,KIF5B,KPNB1,LARP1,LBR,MAL2,MARCKS,MCL1,MDM2,MTMR9,MTPN,NFATC3,NUFIP2,PABPC1,PANK3,PCMTD1,PDE7A,PPM1A,PPP1R12A,PPP2CA,PUM2,RBPJ,ROCK2,RPS23,SACS,SESN2,SESN3,SHOC2,SP1,STK35,STK38,TAOK1,TLN1,TNKS2,TNPO1,TNRC6A,TNR…
KW-0678	Repressor	22	602	1.68e-07	ENSP00000227507,ENSP00000268489,ENSP00000269305,ENSP00000281928,ENSP00000294740,ENSP00000297857,ENSP00000308750,ENSP00000329357,ENSP00000329933,ENSP00000336721,ENSP00000345206,ENSP00000360138,ENSP00000360526,ENSP00000362300,ENSP00000367705,ENSP00000370596,ENSP00000379051,ENSP00000379065,ENSP00000395929,ENSP00000401112,ENSP00000433664,ENSP00000483254	AGO1,BCOR,CBX2,CCND1,EIF4G2,HNRNPDL,LARP1,LCOR,MED13L,MIER3,NSD1,PHF12,PURB,RBPJ,SATB2,SP1,TP53,TRPS1,ZFHX3,ZHX1,ZNF217,ZNF281
KW-0804	Transcription	46	2347	1.84e-07	ENSP00000227507,ENSP00000244745,ENSP00000246229,ENSP00000261523,ENSP00000264110,ENSP00000264183,ENSP00000265343,ENSP00000268489,ENSP00000269305,ENSP00000272645,ENSP00000281928,ENSP00000282296,ENSP00000290551,ENSP00000294740,ENSP00000297857,ENSP00000300659,ENSP00000306522,ENSP00000308741,ENSP00000308750,ENSP00000329357,ENSP00000329933,ENSP00000341805,ENSP00000344215,ENSP00000345206,ENSP00000347224…	ADNP,AFF4,AGO1,ARID4B,ATF2,BCOR,BTG2,CAMTA1,CBX2,CCND1,CLOCK,CNOT6,ENSG00000173575,FOXO1,GPBP1L1,GTF3C4,HIF1A,HNRNPDL,LCOR,MED13L,MIER3,MYC,NFATC3,NSD1,PHF10,PHF12,PLAGL2,POLR2D,PURB,RBPJ,RORA,SATB2,SOX4,SP1,TP53,TP53INP1,TRPS1,TXNIP,ZBTB34,ZFHX3,ZHX1,ZNF217,ZNF281,ZNF551,ZNF664,ZNF711
KW-0805	Transcription regulation	44	2279	6.05e-07	ENSP00000227507,ENSP00000244745,ENSP00000246229,ENSP00000261523,ENSP00000264110,ENSP00000264183,ENSP00000265343,ENSP00000268489,ENSP00000269305,ENSP00000281928,ENSP00000282296,ENSP00000290551,ENSP00000294740,ENSP00000297857,ENSP00000300659,ENSP00000306522,ENSP00000308741,ENSP00000308750,ENSP00000329357,ENSP00000329933,ENSP00000341805,ENSP00000344215,ENSP00000345206,ENSP00000347224,ENSP00000360138…	ADNP,AFF4,AGO1,ARID4B,ATF2,BCOR,BTG2,CAMTA1,CBX2,CCND1,CLOCK,CNOT6,ENSG00000173575,FOXO1,GPBP1L1,HIF1A,HNRNPDL,LCOR,MED13L,MIER3,MYC,NFATC3,NSD1,PHF10,PHF12,PLAGL2,PURB,RBPJ,RORA,SATB2,SOX4,SP1,TP53,TP53INP1,TRPS1,TXNIP,ZBTB34,ZFHX3,ZHX1,ZNF217,ZNF281,ZNF551,ZNF664,ZNF711
KW-0810	Translation regulation	10	114	1.29e-06	ENSP00000290341,ENSP00000336721,ENSP00000336783,ENSP00000338173,ENSP00000362287,ENSP00000362300,ENSP00000377024,ENSP00000379144,ENSP00000401946,ENSP00000433664	AGO1,AGO3,CNOT6,EIF4G2,IGF2BP1,LARP1,PUM2,TNRC6A,TNRC6B,TNRC6C
KW-0007	Acetylation	54	3335	2.69e-06	ENSP00000209875,ENSP00000221086,ENSP00000229812,ENSP00000247461,ENSP00000253063,ENSP00000257904,ENSP00000261183,ENSP00000261263,ENSP00000263102,ENSP00000264110,ENSP00000265062,ENSP00000265343,ENSP00000269305,ENSP00000276569,ENSP00000290158,ENSP00000296674,ENSP00000300659,ENSP00000303147,ENSP00000304051,ENSP00000307078,ENSP00000313007,ENSP00000316029,ENSP00000329357,ENSP00000331748,ENSP00000336712…	ADNP,AFF4,AGO3,AHNAK,ANXA7,ARMC1,ATF2,BCOR,CAND1,CANX,CBX5,CCDC6,CDK4,CDKN1A,CELF1,CLTC,CSDE1,EIF4G2,FOXO1,GTF3C4,HIF1A,HNRNPDL,KIF5B,KPNB1,LARP1,LBR,MAT2A,MSL1,MTMR9,MTPN,MYC,NCKAP1,NFATC3,NRAS,OSBPL8,PABPC1,PHF10,PRKAR1A,PURB,RAB12,RAB21,RAB7A,RBPJ,RNF139,RPS23,SACS,SESN2,SP1,STK38,TLN1,TNPO1,TP53,UBAP2L,VAT1
KW-0010	Activator	21	670	2.69e-06	ENSP00000244745,ENSP00000246229,ENSP00000261523,ENSP00000264110,ENSP00000268489,ENSP00000269305,ENSP00000281928,ENSP00000300659,ENSP00000306522,ENSP00000308741,ENSP00000329357,ENSP00000344215,ENSP00000345206,ENSP00000360138,ENSP00000368880,ENSP00000377024,ENSP00000395929,ENSP00000435926,ENSP00000437955,ENSP00000479618,ENSP00000483254	ATF2,CAMTA1,CELF1,CLOCK,CNOT6,FOXO1,HIF1A,HNRNPDL,LCOR,MED13L,MYC,NFATC3,NSD1,PLAGL2,RBPJ,RORA,SOX4,SP1,TP53,TP53INP1,ZFHX3
KW-0488	Methylation	24	959	1.58e-05	ENSP00000225388,ENSP00000261263,ENSP00000261523,ENSP00000263102,ENSP00000265062,ENSP00000269305,ENSP00000303145,ENSP00000307078,ENSP00000308750,ENSP00000313007,ENSP00000336721,ENSP00000336783,ENSP00000338173,ENSP00000341737,ENSP00000358548,ENSP00000360138,ENSP00000367263,ENSP00000368880,ENSP00000379051,ENSP00000379346,ENSP00000389445,ENSP00000418447,ENSP00000433664,ENSP00000483254	ADNP,AHNAK,CBX2,CCDC6,EIF4G2,FOXO1,HNRNPDL,KIF5B,LARP1,LCOR,NECAP1,NRAS,NUFIP2,PABPC1,PPP2CA,PUM2,PURB,RAB21,RAB7A,RORA,TMED10,TNRC6C,TP53,UBAP2L
KW-0677	Repeat	63	4751	0.00014	ENSP00000209875,ENSP00000246229,ENSP00000247461,ENSP00000263102,ENSP00000265742,ENSP00000268035,ENSP00000268489,ENSP00000276431,ENSP00000281928,ENSP00000282296,ENSP00000290158,ENSP00000290341,ENSP00000294740,ENSP00000297857,ENSP00000300659,ENSP00000306522,ENSP00000307298,ENSP00000307959,ENSP00000308741,ENSP00000313007,ENSP00000318900,ENSP00000329357,ENSP00000329933,ENSP00000336712,ENSP00000338173…	ADNP,AHNAK,ANKIB1,ANXA7,ASPH,BCOR,CAMTA1,CAND1,CANX,CBX5,CCDC6,CD2AP,CELF1,CLOCK,CLTC,CNOT6,CSDE1,DST,ENSG00000173575,FEM1B,FNDC3B,GAN,HIF1A,HNRNPDL,IGF1R,IGF2BP1,KPNB1,LGR4,MED13L,MTPN,NECAP1,NFATC3,NSD1,PABPC1,PHF10,PHF12,PLAGL2,PPP1R12A,PRKAR1A,PRLR,PUM2,RBM12,RBPJ,SATB2,SHOC2,SOBP,SP1,TNFRSF10B,TNKS2,TNPO1,TRPS1,WDR26,WDR37,ZBTB34,ZC3H11A,ZFHX3,ZFP36L1,ZHX1,ZNF217,ZNF281,ZNF551,ZNF664,ZNF711
KW-0943	RNA-mediated gene silencing	6	55	0.00014	ENSP00000336783,ENSP00000362287,ENSP00000362300,ENSP00000377024,ENSP00000379144,ENSP00000401946	AGO1,AGO3,CNOT6,TNRC6A,TNRC6B,TNRC6C
KW-0238	DNA-binding	34	1952	0.00018	ENSP00000244745,ENSP00000246229,ENSP00000261523,ENSP00000264110,ENSP00000264183,ENSP00000268489,ENSP00000269305,ENSP00000282296,ENSP00000294740,ENSP00000297857,ENSP00000300659,ENSP00000308741,ENSP00000308750,ENSP00000329357,ENSP00000339883,ENSP00000345206,ENSP00000347224,ENSP00000355465,ENSP00000360138,ENSP00000360526,ENSP00000361219,ENSP00000362260,ENSP00000362551,ENSP00000368880,ENSP00000377747…	ADNP,AHCTF1,ARID4B,ATF2,CBX2,CLOCK,ENSG00000173575,FOXO1,GPBP1L1,GTF3C4,HIF1A,HNRNPDL,LBR,LCOR,MYC,NFATC3,PLAGL2,PURB,RBPJ,RORA,SATB2,SOX4,SP1,TP53,TRPS1,ZBTB34,ZFHX3,ZFP36L1,ZHX1,ZNF217,ZNF281,ZNF551,ZNF664,ZNF711
KW-0694	RNA-binding	17	661	0.00038	ENSP00000225388,ENSP00000290341,ENSP00000313007,ENSP00000336721,ENSP00000336783,ENSP00000338173,ENSP00000362287,ENSP00000362300,ENSP00000363228,ENSP00000377024,ENSP00000379144,ENSP00000388402,ENSP00000401946,ENSP00000420270,ENSP00000435926,ENSP00000481762,ENSP00000483254	AGO1,AGO3,CELF1,CNOT6,CSDE1,HNRNPDL,IGF2BP1,LARP1,NUFIP2,PABPC1,PUM2,RBM12,TNRC6A,TNRC6B,TNRC6C,UHMK1,ZFP36L1
KW-0090	Biological rhythms	7	126	0.0011	ENSP00000261523,ENSP00000269305,ENSP00000308741,ENSP00000317985,ENSP00000324806,ENSP00000329357,ENSP00000368516	CLOCK,GSK3B,LGR4,ROCK2,RORA,SP1,TP53
KW-9995	Disease	50	3799	0.0018	ENSP00000227507,ENSP00000228872,ENSP00000257904,ENSP00000258149,ENSP00000261254,ENSP00000261523,ENSP00000263102,ENSP00000265062,ENSP00000265343,ENSP00000268035,ENSP00000269305,ENSP00000281928,ENSP00000296674,ENSP00000306522,ENSP00000307959,ENSP00000308750,ENSP00000309376,ENSP00000318900,ENSP00000324806,ENSP00000339883,ENSP00000341737,ENSP00000344215,ENSP00000345206,ENSP00000351957,ENSP00000353224…	ADNP,AFF4,AGO1,ASPH,BBS10,BCOR,CAMTA1,CBX2,CCDC6,CCND1,CCND2,CD164,CDK4,CDKN1B,CLTC,DST,DYRK1A,ENSG00000173575,FOXO1,GAN,GSK3B,HNRNPDL,IGF1R,LBR,MDM2,MED13L,MYC,NECAP1,NRAS,NSD1,PDE3A,PRKAR1A,PRLR,RAB7A,RBM12,RBPJ,RORA,RPS23,SACS,SATB2,SHOC2,SOBP,TFRC,TNRC6A,TP53,TP53INP1,TRPS1,TXNIP,WDR26,ZNF711
KW-0945	Host-virus interaction	12	432	0.0025	ENSP00000209875,ENSP00000258149,ENSP00000269305,ENSP00000290158,ENSP00000296782,ENSP00000316029,ENSP00000329357,ENSP00000334642,ENSP00000336712,ENSP00000353224,ENSP00000354251,ENSP00000381932	CBX5,DYRK1A,KPNB1,MDM2,NCKAP1,PDZD8,RICTOR,SP1,TFRC,TLN1,TNPO1,TP53
KW-0656	Proto-oncogene	8	228	0.0062	ENSP00000227507,ENSP00000258149,ENSP00000263102,ENSP00000265343,ENSP00000358548,ENSP00000368880,ENSP00000395929,ENSP00000479618	AFF4,CCDC6,CCND1,FOXO1,MDM2,MYC,NRAS,NSD1
KW-0863	Zinc-finger	27	1726	0.0062	ENSP00000246229,ENSP00000258149,ENSP00000259605,ENSP00000261523,ENSP00000264110,ENSP00000265742,ENSP00000268489,ENSP00000282296,ENSP00000294740,ENSP00000304051,ENSP00000317985,ENSP00000318900,ENSP00000326813,ENSP00000329357,ENSP00000329933,ENSP00000334642,ENSP00000341805,ENSP00000360526,ENSP00000362260,ENSP00000362551,ENSP00000379065,ENSP00000379346,ENSP00000384849,ENSP00000388402,ENSP00000395929…	ADNP,ANKIB1,ATF2,CDKN1A,MDM2,NSD1,PDZD8,PHF10,PHF12,PLAGL2,RNF139,RNF38,ROCK2,RORA,SOBP,SP1,TRPS1,YOD1,ZBTB34,ZC3H11A,ZFHX3,ZFP36L1,ZNF217,ZNF281,ZNF551,ZNF664,ZNF711
KW-0991	Mental retardation	11	415	0.0062	ENSP00000261523,ENSP00000281928,ENSP00000306522,ENSP00000318900,ENSP00000362260,ENSP00000376946,ENSP00000379346,ENSP00000381932,ENSP00000401112,ENSP00000408108,ENSP00000479606	ADNP,BBS10,CAMTA1,CLTC,DYRK1A,MED13L,RORA,SATB2,SOBP,WDR26,ZNF711
KW-0160	Chromosomal rearrangement	9	312	0.0097	ENSP00000227507,ENSP00000263102,ENSP00000265343,ENSP00000281928,ENSP00000304051,ENSP00000368880,ENSP00000395929,ENSP00000401112,ENSP00000479618	AFF4,CCDC6,CCND1,FOXO1,MED13L,MYC,NSD1,RNF139,SATB2
KW-0479	Metal-binding	44	3633	0.0216	ENSP00000229812,ENSP00000246229,ENSP00000247461,ENSP00000258149,ENSP00000259605,ENSP00000261523,ENSP00000264110,ENSP00000265742,ENSP00000268489,ENSP00000269305,ENSP00000282296,ENSP00000294740,ENSP00000297857,ENSP00000303147,ENSP00000304051,ENSP00000307959,ENSP00000317985,ENSP00000318900,ENSP00000326813,ENSP00000327255,ENSP00000329357,ENSP00000329933,ENSP00000334642,ENSP00000341805,ENSP00000351957…	ADNP,AGO3,ANKIB1,ASPH,ATF2,CANX,CDKN1A,CNOT6,DST,GNA13,MAT2A,MDM2,NSD1,PDE3A,PDE7A,PDZD8,PHF10,PHF12,PLAGL2,PPM1A,PPP2CA,PRLR,RNF139,RNF38,ROCK2,RORA,SOBP,SP1,STK38,TNKS2,TP53,TRPS1,WEE1,YOD1,ZBTB34,ZC3H11A,ZFHX3,ZFP36L1,ZHX1,ZNF217,ZNF281,ZNF551,ZNF664,ZNF711
KW-0862	Zinc	31	2308	0.0234	ENSP00000246229,ENSP00000258149,ENSP00000259605,ENSP00000261523,ENSP00000264110,ENSP00000265742,ENSP00000268489,ENSP00000269305,ENSP00000282296,ENSP00000294740,ENSP00000297857,ENSP00000304051,ENSP00000317985,ENSP00000318900,ENSP00000326813,ENSP00000329357,ENSP00000329933,ENSP00000334642,ENSP00000341805,ENSP00000360526,ENSP00000360689,ENSP00000362260,ENSP00000362551,ENSP00000379065,ENSP00000379346…	ADNP,ANKIB1,ATF2,CDKN1A,MDM2,NSD1,PDZD8,PHF10,PHF12,PLAGL2,PRLR,RNF139,RNF38,ROCK2,RORA,SOBP,SP1,TNKS2,TP53,TRPS1,YOD1,ZBTB34,ZC3H11A,ZFHX3,ZFP36L1,ZHX1,ZNF217,ZNF281,ZNF551,ZNF664,ZNF711
KW-0114	cAMP	3	36	0.0285	ENSP00000351957,ENSP00000376475,ENSP00000385632	PDE3A,PDE7A,PRKAR1A
KW-0040	ANK repeat	7	249	0.0336	ENSP00000265742,ENSP00000306522,ENSP00000307298,ENSP00000360689,ENSP00000367705,ENSP00000376800,ENSP00000389168	ANKIB1,BCOR,CAMTA1,FEM1B,MTPN,PPP1R12A,TNKS2
KW-0723	Serine/threonine-protein kinase	9	387	0.0336	ENSP00000229812,ENSP00000257904,ENSP00000261716,ENSP00000317985,ENSP00000324806,ENSP00000342105,ENSP00000370891,ENSP00000381932,ENSP00000420270	CDK4,DYRK1A,DYRK2,GSK3B,ROCK2,STK35,STK38,TAOK1,UHMK1
KW-0418	Kinase	12	631	0.0378	ENSP00000229812,ENSP00000239231,ENSP00000257904,ENSP00000261716,ENSP00000268035,ENSP00000317985,ENSP00000324806,ENSP00000342105,ENSP00000370891,ENSP00000381932,ENSP00000402084,ENSP00000420270	CDK4,DYRK1A,DYRK2,GSK3B,IGF1R,PANK3,ROCK2,STK35,STK38,TAOK1,UHMK1,WEE1
KW-0517	Myogenesis	3	43	0.0394	ENSP00000268489,ENSP00000309376,ENSP00000377747	CD164,ENSG00000173575,ZFHX3
KW-0025	Alternative splicing	98	10223	0.0422	ENSP00000221086,ENSP00000225388,ENSP00000247461,ENSP00000256689,ENSP00000257904,ENSP00000258149,ENSP00000258739,ENSP00000259605,ENSP00000261183,ENSP00000261254,ENSP00000261523,ENSP00000261716,ENSP00000264110,ENSP00000264183,ENSP00000265343,ENSP00000268489,ENSP00000269305,ENSP00000276431,ENSP00000276569,ENSP00000282296,ENSP00000290158,ENSP00000290341,ENSP00000294740,ENSP00000296782,ENSP00000297857…	AFF4,AGO3,AHCTF1,AHNAK,ANXA7,AP1G1,ARID4B,ARMC1,ASPH,ATF2,BCL2L11,BCOR,CAMTA1,CAND1,CANX,CBX2,CCND2,CD164,CDK4,CELF1,CLTC,CSDE1,DST,DYRK1A,DYRK2,EIF4G2,ENSG00000173575,FNDC3B,GNA13,GSK3B,HIF1A,HNRNPDL,IGF2BP1,KCTD20,KDELR2,KPNB1,LARP1,LCOR,LGR4,MAT2A,MCL1,MDM2,MIER3,MSL1,MTMR9,MYC,NCKAP1,NECAP1,NFATC3,NSD1,NUCKS1,NUFIP2,OSBPL8,PABPC1,PCMTD1,PDE7A,PHF10,PHF12,PLEKHB2,PNISR,PPM1A,PPP1R12A,PPP2CA,PR…
KW-0072	Autophagy	5	142	0.0422	ENSP00000265062,ENSP00000331748,ENSP00000344215,ENSP00000368880,ENSP00000479606	CLTC,FOXO1,RAB12,RAB7A,TP53INP1
KW-0649	Protein kinase inhibitor	2	15	0.0485	ENSP00000228872,ENSP00000384849	CDKN1A,CDKN1B

## Sheet: PFAM
#term ID	term description	observed gene count	background gene count	false discovery rate	matching proteins in your network (IDs)	matching proteins in your network (labels)
PF10427	Argonaute hook	3	3	0.0023	ENSP00000336783,ENSP00000379144,ENSP00000401946	TNRC6A,TNRC6B,TNRC6C
PF16608	TNRC6-PABC binding domain	3	3	0.0023	ENSP00000336783,ENSP00000379144,ENSP00000401946	TNRC6A,TNRC6B,TNRC6C
PF12938	M domain of GW182	2	2	0.0292	ENSP00000336783,ENSP00000379144	TNRC6A,TNRC6C
PF00069	Protein kinase domain	11	482	0.0363	ENSP00000229812,ENSP00000257904,ENSP00000261716,ENSP00000268035,ENSP00000317985,ENSP00000324806,ENSP00000342105,ENSP00000370891,ENSP00000381932,ENSP00000402084,ENSP00000420270	CDK4,DYRK1A,DYRK2,GSK3B,IGF1R,ROCK2,STK35,STK38,TAOK1,UHMK1,WEE1
PF00076	RNA recognition motif. (a.k.a. RRM, RBD, or RNP domain)	7	200	0.0363	ENSP00000290341,ENSP00000313007,ENSP00000336783,ENSP00000363228,ENSP00000420270,ENSP00000435926,ENSP00000483254	CELF1,HNRNPDL,IGF2BP1,PABPC1,RBM12,TNRC6C,UHMK1
PF00385	Chromo (CHRromatin Organisation MOdifier) domain	3	23	0.0363	ENSP00000209875,ENSP00000308750,ENSP00000377747	CBX2,CBX5,ENSG00000173575
PF02234	Cyclin-dependent kinase inhibitor	2	3	0.0363	ENSP00000228872,ENSP00000384849	CDKN1A,CDKN1B
PF04636	PA26 p53-induced protein (sestrin)	2	3	0.0363	ENSP00000253063,ENSP00000441927	SESN2,SESN3
PF07714	Protein tyrosine kinase	11	481	0.0363	ENSP00000229812,ENSP00000257904,ENSP00000261716,ENSP00000268035,ENSP00000317985,ENSP00000324806,ENSP00000342105,ENSP00000370891,ENSP00000381932,ENSP00000402084,ENSP00000420270	CDK4,DYRK1A,DYRK2,GSK3B,IGF1R,ROCK2,STK35,STK38,TAOK1,UHMK1,WEE1
PF07742	BTG family	2	6	0.0363	ENSP00000290551,ENSP00000427695	BTG2,TOB1
PF08699	Argonaute linker 1 domain	2	6	0.0363	ENSP00000362287,ENSP00000362300	AGO1,AGO3
PF16486	N-terminal domain of argonaute	2	4	0.0363	ENSP00000362287,ENSP00000362300	AGO1,AGO3
PF16487	Mid domain of argonaute	2	4	0.0363	ENSP00000362287,ENSP00000362300	AGO1,AGO3
PF16488	Argonaute linker 2 domain	2	4	0.0363	ENSP00000362287,ENSP00000362300	AGO1,AGO3
PF02171	Piwi domain	2	8	0.0424	ENSP00000362287,ENSP00000362300	AGO1,AGO3
PF02170	PAZ domain	2	9	0.0483	ENSP00000362287,ENSP00000362300	AGO1,AGO3

## Sheet: GO - Cell.Comp
#term ID	term description	observed gene count	background gene count	false discovery rate	matching proteins in your network (IDs)	matching proteins in your network (labels)
GO:0005634	nucleus	104	6892	1.69e-12	ENSP00000025301,ENSP00000209875,ENSP00000225388,ENSP00000227507,ENSP00000228872,ENSP00000229812,ENSP00000244745,ENSP00000246229,ENSP00000253063,ENSP00000257904,ENSP00000258149,ENSP00000259605,ENSP00000261183,ENSP00000261254,ENSP00000261523,ENSP00000264110,ENSP00000264183,ENSP00000265343,ENSP00000268489,ENSP00000269305,ENSP00000272645,ENSP00000276569,ENSP00000281928,ENSP00000282296,ENSP00000290158…	ADNP,AFF4,AGO1,AGO3,AHCTF1,AHNAK,AKAP11,ANXA7,ARID4B,ARMC1,ATF2,BCOR,CAMTA1,CAND1,CBX2,CBX5,CCND1,CCND2,CDK4,CDKN1A,CDKN1B,CELF1,CLOCK,CNOT6,DST,DYRK1A,DYRK2,ENSG00000173575,FEM1B,FOXO1,GNA13,GPBP1L1,GSK3B,GTF3C4,HIF1A,HNRNPDL,IGF2BP1,KPNB1,LBR,LCOR,MARCKS,MCL1,MDM2,MED13L,MIER3,MSL1,MTPN,MYC,NFATC3,NSD1,NUCKS1,NUFIP2,OSBPL8,PABPC1,PHF10,PHF12,PLAGL2,PNISR,POLR2D,PPM1A,PPP1R12A,PPP2CA,PUM2,PURB,R…
GO:0044428	nuclear part	80	4359	1.69e-12	ENSP00000025301,ENSP00000209875,ENSP00000225388,ENSP00000227507,ENSP00000228872,ENSP00000244745,ENSP00000257904,ENSP00000258149,ENSP00000259605,ENSP00000261183,ENSP00000261254,ENSP00000261523,ENSP00000264110,ENSP00000264183,ENSP00000265343,ENSP00000268489,ENSP00000269305,ENSP00000272645,ENSP00000281928,ENSP00000290158,ENSP00000290341,ENSP00000294740,ENSP00000296674,ENSP00000297857,ENSP00000300659…	AFF4,AGO1,AGO3,AHCTF1,AKAP11,ANXA7,ARID4B,ATF2,CAMTA1,CAND1,CBX2,CBX5,CCND1,CCND2,CDK4,CDKN1A,CDKN1B,CELF1,CLOCK,DST,DYRK1A,DYRK2,ENSG00000173575,FEM1B,FOXO1,GSK3B,GTF3C4,HIF1A,HNRNPDL,IGF2BP1,KPNB1,LBR,LCOR,MCL1,MDM2,MED13L,MIER3,MSL1,MYC,NFATC3,NSD1,NUCKS1,NUFIP2,OSBPL8,PABPC1,PHF10,PHF12,PNISR,POLR2D,PPM1A,PPP1R12A,PUM2,PURB,RBM12,RBPJ,RNF38,RORA,RPS23,SATB2,SHOC2,SOX4,SP1,STK35,TNKS2,TNPO1,TN…
GO:0044424	intracellular part	150	13996	1.96e-12	ENSP00000025301,ENSP00000209875,ENSP00000221086,ENSP00000225388,ENSP00000227507,ENSP00000228872,ENSP00000229812,ENSP00000239231,ENSP00000244745,ENSP00000246229,ENSP00000247461,ENSP00000253063,ENSP00000257904,ENSP00000258149,ENSP00000258739,ENSP00000259605,ENSP00000261183,ENSP00000261254,ENSP00000261263,ENSP00000261523,ENSP00000261716,ENSP00000263102,ENSP00000264110,ENSP00000264183,ENSP00000265062…	ADNP,AFF4,AGO1,AGO3,AHCTF1,AHNAK,AKAP11,ANKIB1,ANXA7,AP1G1,ARID4B,ARMC1,ASPH,ATF2,BCL2L11,BCOR,BTG2,CAMTA1,CAND1,CANX,CBX2,CBX5,CCDC6,CCND1,CCND2,CD164,CD2AP,CDK4,CDKN1A,CDKN1B,CELF1,CLOCK,CLTC,CNOT6,CSDE1,DST,DYRK1A,DYRK2,EIF4G2,ENSG00000173575,FEM1B,FOXO1,GAN,GNA13,GPBP1L1,GSK3B,GTF3C4,HIF1A,HNRNPDL,IGF1R,IGF2BP1,KCTD20,KDELR2,KIF5B,KPNB1,LARP1,LBR,LCOR,MAL2,MARCKS,MAT2A,MCL1,MDM2,MED13L,MIER3,…
GO:0005622	intracellular	151	14286	2.69e-12	ENSP00000025301,ENSP00000209875,ENSP00000221086,ENSP00000225388,ENSP00000227507,ENSP00000228872,ENSP00000229812,ENSP00000239231,ENSP00000244745,ENSP00000246229,ENSP00000247461,ENSP00000253063,ENSP00000257904,ENSP00000258149,ENSP00000258739,ENSP00000259605,ENSP00000261183,ENSP00000261254,ENSP00000261263,ENSP00000261523,ENSP00000261716,ENSP00000263102,ENSP00000264110,ENSP00000264183,ENSP00000265062…	ADNP,AFF4,AGO1,AGO3,AHCTF1,AHNAK,AKAP11,ANKIB1,ANXA7,AP1G1,ARID4B,ARMC1,ASPH,ATF2,BCL2L11,BCOR,BTG2,CAMTA1,CAND1,CANX,CBX2,CBX5,CCDC6,CCND1,CCND2,CD164,CD2AP,CDK4,CDKN1A,CDKN1B,CELF1,CLOCK,CLTC,CNOT6,CSDE1,DST,DYRK1A,DYRK2,EIF4G2,ENSG00000173575,FEM1B,FOXO1,GAN,GNA13,GPBP1L1,GSK3B,GTF3C4,HIF1A,HNRNPDL,IGF1R,IGF2BP1,KCTD20,KDELR2,KIF5B,KPNB1,LARP1,LBR,LCOR,MAL2,MARCKS,MAT2A,MCL1,MDM2,MED13L,MIER3,…
GO:0032991	protein-containing complex	83	4792	2.83e-12	ENSP00000209875,ENSP00000221086,ENSP00000225388,ENSP00000227507,ENSP00000228872,ENSP00000244745,ENSP00000247461,ENSP00000253063,ENSP00000257904,ENSP00000258149,ENSP00000261254,ENSP00000265343,ENSP00000265742,ENSP00000268035,ENSP00000268489,ENSP00000269305,ENSP00000272645,ENSP00000275732,ENSP00000281928,ENSP00000290158,ENSP00000290341,ENSP00000296674,ENSP00000296782,ENSP00000303145,ENSP00000303147…	AFF4,AGO1,AGO3,AHCTF1,ANKIB1,AP1G1,ASPH,BCL2L11,CAND1,CANX,CBX2,CBX5,CCND1,CCND2,CD2AP,CDK4,CDKN1A,CDKN1B,CELF1,CLOCK,CLTC,CNOT6,CSDE1,DYRK1A,DYRK2,EIF4G2,GAN,GIGYF1,GNA13,GSK3B,GTF3C4,HIF1A,HNRNPDL,IGF1R,IGF2BP1,KIF5B,KPNB1,LARP1,MAT2A,MCL1,MDM2,MED13L,MIER3,MSL1,MTMR9,MTPN,MYC,NCKAP1,NECAP1,NUFIP2,PABPC1,PHF10,PHF12,POLR2D,PPP1R12A,PPP2CA,PRKAR1A,PUM2,PURB,RBPJ,RICTOR,RNF139,ROCK2,RPS23,SATB2,S…
GO:0031981	nuclear lumen	73	4030	3.55e-11	ENSP00000025301,ENSP00000209875,ENSP00000225388,ENSP00000227507,ENSP00000228872,ENSP00000244745,ENSP00000257904,ENSP00000258149,ENSP00000259605,ENSP00000261254,ENSP00000261523,ENSP00000264110,ENSP00000264183,ENSP00000265343,ENSP00000268489,ENSP00000269305,ENSP00000272645,ENSP00000281928,ENSP00000290158,ENSP00000290341,ENSP00000294740,ENSP00000296674,ENSP00000297857,ENSP00000300659,ENSP00000306522…	AFF4,AGO1,AGO3,AHCTF1,AKAP11,ARID4B,ATF2,CAMTA1,CAND1,CBX2,CBX5,CCND1,CCND2,CDK4,CDKN1A,CDKN1B,CELF1,CLOCK,DYRK1A,DYRK2,ENSG00000173575,FEM1B,FOXO1,GSK3B,GTF3C4,HIF1A,HNRNPDL,IGF2BP1,KPNB1,LCOR,MCL1,MDM2,MED13L,MIER3,MSL1,MYC,NFATC3,NSD1,NUCKS1,NUFIP2,PHF10,PHF12,PNISR,POLR2D,PPM1A,PPP1R12A,PURB,RBM12,RBPJ,RNF38,RORA,RPS23,SATB2,SHOC2,SOX4,SP1,STK35,TNKS2,TNPO1,TNRC6A,TP53,TP53INP1,TRPS1,UHMK1,WD…
GO:0005654	nucleoplasm	65	3446	2.42e-10	ENSP00000209875,ENSP00000225388,ENSP00000227507,ENSP00000228872,ENSP00000244745,ENSP00000257904,ENSP00000258149,ENSP00000259605,ENSP00000261254,ENSP00000261523,ENSP00000264110,ENSP00000264183,ENSP00000265343,ENSP00000268489,ENSP00000269305,ENSP00000272645,ENSP00000281928,ENSP00000290158,ENSP00000290341,ENSP00000294740,ENSP00000296674,ENSP00000297857,ENSP00000300659,ENSP00000307298,ENSP00000308741…	AFF4,AGO1,AGO3,AHCTF1,ARID4B,ATF2,CAND1,CBX2,CBX5,CCND1,CCND2,CDK4,CDKN1A,CDKN1B,CELF1,CLOCK,DYRK1A,DYRK2,ENSG00000173575,FEM1B,FOXO1,GSK3B,GTF3C4,HIF1A,HNRNPDL,IGF2BP1,KPNB1,LCOR,MCL1,MDM2,MED13L,MIER3,MSL1,MYC,NFATC3,NSD1,NUFIP2,PHF12,PNISR,POLR2D,PPM1A,PPP1R12A,RBM12,RBPJ,RNF38,RORA,RPS23,SATB2,SHOC2,SOX4,SP1,STK35,TNRC6A,TP53,TP53INP1,TRPS1,UHMK1,WDR26,WEE1,ZBTB34,ZC3H11A,ZFHX3,ZHX1,ZNF217,ZN…
GO:0043226	organelle	138	12432	3.93e-10	ENSP00000025301,ENSP00000209875,ENSP00000225388,ENSP00000227507,ENSP00000228872,ENSP00000229812,ENSP00000244745,ENSP00000246229,ENSP00000247461,ENSP00000253063,ENSP00000257904,ENSP00000258149,ENSP00000258739,ENSP00000259605,ENSP00000261183,ENSP00000261254,ENSP00000261263,ENSP00000261523,ENSP00000261716,ENSP00000263102,ENSP00000264110,ENSP00000264183,ENSP00000265062,ENSP00000265343,ENSP00000268035…	ADNP,AFF4,AGO1,AGO3,AHCTF1,AHNAK,AKAP11,ANXA7,AP1G1,ARID4B,ARMC1,ASPH,ATF2,BBS10,BCL2L11,BCOR,CAMTA1,CAND1,CANX,CBX2,CBX5,CCDC6,CCND1,CCND2,CD164,CD2AP,CDK4,CDKN1A,CDKN1B,CELF1,CLOCK,CLTC,CNOT6,CSDE1,DST,DYRK1A,DYRK2,ENSG00000173575,FEM1B,FOXO1,GAN,GNA13,GPBP1L1,GSK3B,GTF3C4,HIF1A,HNRNPDL,IGF1R,IGF2BP1,KDELR2,KIF5B,KPNB1,LARP1,LBR,LCOR,MARCKS,MCL1,MDM2,MED13L,MIER3,MOAP1,MSL1,MTPN,MYC,NCKAP1,NECA…
GO:0043229	intracellular organelle	136	12193	7.5e-10	ENSP00000025301,ENSP00000209875,ENSP00000225388,ENSP00000227507,ENSP00000228872,ENSP00000229812,ENSP00000244745,ENSP00000246229,ENSP00000247461,ENSP00000253063,ENSP00000257904,ENSP00000258149,ENSP00000258739,ENSP00000259605,ENSP00000261183,ENSP00000261254,ENSP00000261263,ENSP00000261523,ENSP00000261716,ENSP00000263102,ENSP00000264110,ENSP00000264183,ENSP00000265062,ENSP00000265343,ENSP00000268035…	ADNP,AFF4,AGO1,AGO3,AHCTF1,AHNAK,AKAP11,ANXA7,AP1G1,ARID4B,ARMC1,ASPH,ATF2,BCL2L11,BCOR,CAMTA1,CAND1,CANX,CBX2,CBX5,CCDC6,CCND1,CCND2,CD164,CD2AP,CDK4,CDKN1A,CDKN1B,CELF1,CLOCK,CLTC,CNOT6,CSDE1,DST,DYRK1A,DYRK2,ENSG00000173575,FEM1B,FOXO1,GAN,GNA13,GPBP1L1,GSK3B,GTF3C4,HIF1A,HNRNPDL,IGF1R,IGF2BP1,KDELR2,KIF5B,KPNB1,LARP1,LBR,LCOR,MARCKS,MCL1,MDM2,MED13L,MIER3,MOAP1,MSL1,MTPN,MYC,NCKAP1,NECAP1,NFA…
GO:0043227	membrane-bounded organelle	129	11244	2.17e-09	ENSP00000025301,ENSP00000209875,ENSP00000225388,ENSP00000227507,ENSP00000228872,ENSP00000229812,ENSP00000244745,ENSP00000246229,ENSP00000247461,ENSP00000253063,ENSP00000257904,ENSP00000258149,ENSP00000258739,ENSP00000259605,ENSP00000261183,ENSP00000261254,ENSP00000261263,ENSP00000261523,ENSP00000264110,ENSP00000264183,ENSP00000265062,ENSP00000265343,ENSP00000268035,ENSP00000268489,ENSP00000269305…	ADNP,AFF4,AGO1,AGO3,AHCTF1,AHNAK,AKAP11,ANXA7,AP1G1,ARID4B,ARMC1,ASPH,ATF2,BCL2L11,BCOR,CAMTA1,CAND1,CANX,CBX2,CBX5,CCND1,CCND2,CD164,CD2AP,CDK4,CDKN1A,CDKN1B,CELF1,CLOCK,CLTC,CNOT6,CSDE1,DST,DYRK1A,DYRK2,ENSG00000173575,FEM1B,FOXO1,GNA13,GPBP1L1,GSK3B,GTF3C4,HIF1A,HNRNPDL,IGF1R,IGF2BP1,KDELR2,KIF5B,KPNB1,LBR,LCOR,MARCKS,MCL1,MDM2,MED13L,MIER3,MOAP1,MSL1,MTPN,MYC,NECAP1,NFATC3,NRAS,NSD1,NUCKS1,NU…
GO:0043231	intracellular membrane-bounded organelle	123	10365	2.17e-09	ENSP00000025301,ENSP00000209875,ENSP00000225388,ENSP00000227507,ENSP00000228872,ENSP00000229812,ENSP00000244745,ENSP00000246229,ENSP00000247461,ENSP00000253063,ENSP00000257904,ENSP00000258149,ENSP00000258739,ENSP00000259605,ENSP00000261183,ENSP00000261254,ENSP00000261263,ENSP00000261523,ENSP00000264110,ENSP00000264183,ENSP00000265062,ENSP00000265343,ENSP00000268035,ENSP00000268489,ENSP00000269305…	ADNP,AFF4,AGO1,AGO3,AHCTF1,AHNAK,AKAP11,ANXA7,AP1G1,ARID4B,ARMC1,ASPH,ATF2,BCL2L11,BCOR,CAMTA1,CAND1,CANX,CBX2,CBX5,CCND1,CCND2,CD164,CDK4,CDKN1A,CDKN1B,CELF1,CLOCK,CLTC,CNOT6,CSDE1,DST,DYRK1A,DYRK2,ENSG00000173575,FEM1B,FOXO1,GNA13,GPBP1L1,GSK3B,GTF3C4,HIF1A,HNRNPDL,IGF1R,IGF2BP1,KDELR2,KPNB1,LBR,LCOR,MARCKS,MCL1,MDM2,MED13L,MIER3,MOAP1,MSL1,MTPN,MYC,NFATC3,NRAS,NSD1,NUCKS1,NUFIP2,OSBPL8,PABPC1,…
GO:0036464	cytoplasmic ribonucleoprotein granule	15	191	4.08e-09	ENSP00000225388,ENSP00000272645,ENSP00000290158,ENSP00000290341,ENSP00000308741,ENSP00000313007,ENSP00000317985,ENSP00000336721,ENSP00000338173,ENSP00000362287,ENSP00000362300,ENSP00000379144,ENSP00000388402,ENSP00000401946,ENSP00000420270	AGO1,AGO3,CLOCK,IGF2BP1,KPNB1,LARP1,NUFIP2,PABPC1,POLR2D,PUM2,ROCK2,TNRC6A,TNRC6B,UHMK1,ZFP36L1
GO:0005829	cytosol	77	4958	6.56e-09	ENSP00000025301,ENSP00000221086,ENSP00000225388,ENSP00000227507,ENSP00000228872,ENSP00000229812,ENSP00000253063,ENSP00000257904,ENSP00000258149,ENSP00000261183,ENSP00000261254,ENSP00000261263,ENSP00000261716,ENSP00000263102,ENSP00000265062,ENSP00000269305,ENSP00000272645,ENSP00000290158,ENSP00000290341,ENSP00000290551,ENSP00000296674,ENSP00000296782,ENSP00000300659,ENSP00000303147,ENSP00000306522…	AGO1,AGO3,AHCTF1,AHNAK,AKAP11,ANXA7,AP1G1,BCL2L11,BTG2,CAMTA1,CAND1,CCDC6,CCND1,CCND2,CDK4,CDKN1A,CDKN1B,CLOCK,CLTC,CNOT6,CSDE1,DST,DYRK2,EIF4G2,FEM1B,FOXO1,GAN,GNA13,GSK3B,HIF1A,HNRNPDL,IGF2BP1,KIF5B,KPNB1,MAT2A,MCL1,MDM2,MOAP1,MTMR9,MTPN,NCKAP1,NECAP1,NFATC3,NUFIP2,OSBPL8,PABPC1,PDE3A,PDE7A,PNISR,POLR2D,PPM1A,PPP1R12A,PPP2CA,PRKAR1A,PUM2,RAB12,RAB21,RAB7A,RICTOR,ROCK2,RPS23,SESN2,SHOC2,STK38,TA…
GO:0070013	intracellular organelle lumen	78	5162	1.52e-08	ENSP00000025301,ENSP00000209875,ENSP00000225388,ENSP00000227507,ENSP00000228872,ENSP00000244745,ENSP00000247461,ENSP00000257904,ENSP00000258149,ENSP00000259605,ENSP00000261254,ENSP00000261523,ENSP00000264110,ENSP00000264183,ENSP00000265343,ENSP00000268489,ENSP00000269305,ENSP00000272645,ENSP00000281928,ENSP00000290158,ENSP00000290341,ENSP00000294740,ENSP00000296674,ENSP00000297857,ENSP00000300659…	AFF4,AGO1,AGO3,AHCTF1,AKAP11,ARID4B,ASPH,ATF2,CAMTA1,CAND1,CANX,CBX2,CBX5,CCND1,CCND2,CDK4,CDKN1A,CDKN1B,CELF1,CLOCK,DYRK1A,DYRK2,ENSG00000173575,FEM1B,FOXO1,GSK3B,GTF3C4,HIF1A,HNRNPDL,IGF2BP1,KPNB1,LCOR,MCL1,MDM2,MED13L,MIER3,MSL1,MYC,NFATC3,NSD1,NUCKS1,NUFIP2,PHF10,PHF12,PNISR,POLR2D,PPM1A,PPP1R12A,PRLR,PURB,RBM12,RBPJ,RNF38,RORA,RPS23,SATB2,SHOC2,SOX4,SP1,STK35,TNKS2,TNPO1,TNRC6A,TP53,TP53INP1…
GO:0044422	organelle part	111	9111	2.44e-08	ENSP00000025301,ENSP00000209875,ENSP00000225388,ENSP00000227507,ENSP00000228872,ENSP00000244745,ENSP00000247461,ENSP00000257904,ENSP00000258149,ENSP00000258739,ENSP00000259605,ENSP00000261183,ENSP00000261254,ENSP00000261263,ENSP00000261523,ENSP00000264110,ENSP00000264183,ENSP00000265062,ENSP00000265343,ENSP00000268489,ENSP00000269305,ENSP00000272645,ENSP00000281928,ENSP00000290158,ENSP00000290341…	AFF4,AGO1,AGO3,AHCTF1,AHNAK,AKAP11,ANXA7,AP1G1,ARID4B,ASPH,ATF2,BCL2L11,CAMTA1,CAND1,CANX,CBX2,CBX5,CCND1,CCND2,CD164,CD2AP,CDK4,CDKN1A,CDKN1B,CELF1,CLOCK,CLTC,DST,DYRK1A,DYRK2,ENSG00000173575,FEM1B,FOXO1,GSK3B,GTF3C4,HIF1A,HNRNPDL,IGF2BP1,KDELR2,KIF5B,KPNB1,LBR,LCOR,MARCKS,MCL1,MDM2,MED13L,MIER3,MOAP1,MSL1,MTPN,MYC,NCKAP1,NECAP1,NFATC3,NRAS,NSD1,NUCKS1,NUFIP2,OSBPL8,PABPC1,PDZD8,PHF10,PHF12,PLEK…
GO:0044446	intracellular organelle part	109	8882	2.93e-08	ENSP00000025301,ENSP00000209875,ENSP00000225388,ENSP00000227507,ENSP00000228872,ENSP00000244745,ENSP00000247461,ENSP00000257904,ENSP00000258149,ENSP00000258739,ENSP00000259605,ENSP00000261183,ENSP00000261254,ENSP00000261263,ENSP00000261523,ENSP00000264110,ENSP00000264183,ENSP00000265062,ENSP00000265343,ENSP00000268489,ENSP00000269305,ENSP00000272645,ENSP00000281928,ENSP00000290158,ENSP00000290341…	AFF4,AGO1,AGO3,AHCTF1,AKAP11,ANXA7,AP1G1,ARID4B,ASPH,ATF2,BCL2L11,CAMTA1,CAND1,CANX,CBX2,CBX5,CCND1,CCND2,CD164,CD2AP,CDK4,CDKN1A,CDKN1B,CELF1,CLOCK,CLTC,DST,DYRK1A,DYRK2,ENSG00000173575,FEM1B,FOXO1,GSK3B,GTF3C4,HIF1A,HNRNPDL,IGF2BP1,KDELR2,KIF5B,KPNB1,LBR,LCOR,MARCKS,MCL1,MDM2,MED13L,MIER3,MOAP1,MSL1,MTPN,MYC,NCKAP1,NECAP1,NFATC3,NRAS,NSD1,NUCKS1,NUFIP2,OSBPL8,PABPC1,PDZD8,PHF10,PHF12,PLEKHB2,PN…
GO:0044464	cell part	154	16244	3.19e-08	ENSP00000025301,ENSP00000209875,ENSP00000221086,ENSP00000225388,ENSP00000227507,ENSP00000228872,ENSP00000229812,ENSP00000239231,ENSP00000244745,ENSP00000246229,ENSP00000247461,ENSP00000253063,ENSP00000256689,ENSP00000257904,ENSP00000258149,ENSP00000258739,ENSP00000259605,ENSP00000261183,ENSP00000261254,ENSP00000261263,ENSP00000261523,ENSP00000261716,ENSP00000263102,ENSP00000264110,ENSP00000264183…	ADNP,AFF4,AGO1,AGO3,AHCTF1,AHNAK,AKAP11,ANKIB1,ANXA7,AP1G1,ARID4B,ARMC1,ASPH,ATF2,BBS10,BCL2L11,BCOR,BTG2,CAMTA1,CAND1,CANX,CBX2,CBX5,CCDC6,CCND1,CCND2,CD164,CD2AP,CDK4,CDKN1A,CDKN1B,CELF1,CLOCK,CLTC,CNOT6,CSDE1,DST,DYRK1A,DYRK2,EIF4G2,ENSG00000173575,FEM1B,FOXO1,GAN,GNA13,GPBP1L1,GSK3B,GTF3C4,HIF1A,HNRNPDL,IGF1R,IGF2BP1,KCTD20,KDELR2,KIF5B,KPNB1,LARP1,LBR,LCOR,LGR4,MAL2,MARCKS,MAT2A,MCL1,MDM2,ME…
GO:1990904	ribonucleoprotein complex	23	770	1.72e-06	ENSP00000209875,ENSP00000225388,ENSP00000247461,ENSP00000272645,ENSP00000290158,ENSP00000290341,ENSP00000296674,ENSP00000308741,ENSP00000313007,ENSP00000317985,ENSP00000336721,ENSP00000338173,ENSP00000342105,ENSP00000350954,ENSP00000362287,ENSP00000362300,ENSP00000379144,ENSP00000381932,ENSP00000388402,ENSP00000401946,ENSP00000420270,ENSP00000435926,ENSP00000483254	AGO1,AGO3,CANX,CBX5,CELF1,CLOCK,DYRK1A,DYRK2,HNRNPDL,IGF2BP1,KPNB1,LARP1,NUFIP2,PABPC1,POLR2D,PUM2,ROCK2,RPS23,TNRC6A,TNRC6B,UHMK1,WDR37,ZFP36L1
GO:0043232	intracellular non-membrane-bounded organelle	60	4005	5.93e-06	ENSP00000025301,ENSP00000209875,ENSP00000225388,ENSP00000247461,ENSP00000257904,ENSP00000258149,ENSP00000261254,ENSP00000261716,ENSP00000263102,ENSP00000264110,ENSP00000265062,ENSP00000265343,ENSP00000269305,ENSP00000272645,ENSP00000290158,ENSP00000290341,ENSP00000296674,ENSP00000306522,ENSP00000307078,ENSP00000307959,ENSP00000308741,ENSP00000308750,ENSP00000313007,ENSP00000316029,ENSP00000317985…	AFF4,AGO1,AGO3,AHCTF1,AHNAK,AKAP11,ATF2,CAMTA1,CANX,CBX2,CBX5,CCDC6,CCND2,CD2AP,CDK4,CDKN1A,CLOCK,CLTC,DST,DYRK1A,ENSG00000173575,GAN,GSK3B,IGF2BP1,KIF5B,KPNB1,LARP1,MARCKS,MDM2,MTPN,MYC,NCKAP1,NSD1,NUCKS1,NUFIP2,PABPC1,PHF10,PHF12,POLR2D,PPP1R12A,PPP2CA,PUM2,PURB,RAB7A,RBPJ,ROCK2,RPS23,SP1,STK35,TAOK1,TLN1,TNKS2,TNRC6A,TNRC6B,TP53,TRPS1,UHMK1,WDR37,WEE1,ZFP36L1
GO:0005737	cytoplasm	118	11238	5.77e-05	ENSP00000025301,ENSP00000221086,ENSP00000225388,ENSP00000227507,ENSP00000228872,ENSP00000229812,ENSP00000239231,ENSP00000244745,ENSP00000247461,ENSP00000253063,ENSP00000257904,ENSP00000258149,ENSP00000258739,ENSP00000261183,ENSP00000261254,ENSP00000261263,ENSP00000261716,ENSP00000263102,ENSP00000264110,ENSP00000264183,ENSP00000265062,ENSP00000265742,ENSP00000268489,ENSP00000269305,ENSP00000272645…	ADNP,AGO1,AGO3,AHCTF1,AHNAK,AKAP11,ANKIB1,ANXA7,AP1G1,ARID4B,ARMC1,ASPH,ATF2,BCL2L11,BTG2,CAMTA1,CAND1,CANX,CCDC6,CCND1,CCND2,CD164,CD2AP,CDK4,CDKN1A,CDKN1B,CELF1,CLOCK,CLTC,CNOT6,CSDE1,DST,DYRK1A,DYRK2,EIF4G2,FEM1B,FOXO1,GAN,GNA13,GSK3B,GTF3C4,HIF1A,HNRNPDL,IGF2BP1,KCTD20,KDELR2,KIF5B,KPNB1,LARP1,MAL2,MARCKS,MAT2A,MCL1,MDM2,MOAP1,MTMR9,MTPN,NCKAP1,NECAP1,NFATC3,NRAS,NUCKS1,NUFIP2,OSBPL8,PABPC1,P…
GO:1902494	catalytic complex	27	1295	9.9e-05	ENSP00000209875,ENSP00000227507,ENSP00000228872,ENSP00000253063,ENSP00000257904,ENSP00000261254,ENSP00000265742,ENSP00000272645,ENSP00000303147,ENSP00000308750,ENSP00000313007,ENSP00000329933,ENSP00000341805,ENSP00000342105,ENSP00000358464,ENSP00000360526,ENSP00000362287,ENSP00000362300,ENSP00000376475,ENSP00000384849,ENSP00000389168,ENSP00000400717,ENSP00000401112,ENSP00000418447,ENSP00000442318…	AGO1,AGO3,ANKIB1,CAND1,CBX2,CBX5,CCND1,CCND2,CDK4,CDKN1A,CDKN1B,DYRK2,GAN,GNA13,MAT2A,MSL1,PABPC1,PHF10,PHF12,POLR2D,PPP1R12A,PPP2CA,PRKAR1A,SATB2,SESN2,SHOC2,ZNF217
GO:0010494	cytoplasmic stress granule	6	51	0.0001	ENSP00000225388,ENSP00000290158,ENSP00000290341,ENSP00000313007,ENSP00000336721,ENSP00000338173	IGF2BP1,KPNB1,LARP1,NUFIP2,PABPC1,PUM2
GO:0005694	chromosome	21	950	0.0005	ENSP00000209875,ENSP00000257904,ENSP00000261254,ENSP00000264110,ENSP00000265343,ENSP00000269305,ENSP00000308741,ENSP00000308750,ENSP00000329357,ENSP00000329933,ENSP00000341805,ENSP00000355465,ENSP00000356110,ENSP00000360689,ENSP00000362287,ENSP00000379051,ENSP00000379065,ENSP00000389168,ENSP00000395929,ENSP00000418447,ENSP00000479618	AFF4,AGO3,AHCTF1,ATF2,CBX2,CBX5,CCND2,CDK4,CLOCK,MYC,NSD1,NUCKS1,PHF10,PHF12,PPP1R12A,PPP2CA,PURB,SP1,TNKS2,TP53,TRPS1
GO:0120111	neuron projection cytoplasm	6	71	0.00056	ENSP00000247461,ENSP00000261263,ENSP00000307078,ENSP00000307959,ENSP00000420270,ENSP00000437955	CANX,DST,HIF1A,KIF5B,RAB21,UHMK1
GO:0044444	cytoplasmic part	100	9377	0.00084	ENSP00000025301,ENSP00000221086,ENSP00000225388,ENSP00000227507,ENSP00000228872,ENSP00000229812,ENSP00000244745,ENSP00000247461,ENSP00000253063,ENSP00000257904,ENSP00000258149,ENSP00000258739,ENSP00000261183,ENSP00000261254,ENSP00000261263,ENSP00000261716,ENSP00000263102,ENSP00000264110,ENSP00000265062,ENSP00000269305,ENSP00000272645,ENSP00000290158,ENSP00000290341,ENSP00000290551,ENSP00000296674…	AGO1,AGO3,AHCTF1,AHNAK,AKAP11,ANXA7,AP1G1,ASPH,ATF2,BCL2L11,BTG2,CAMTA1,CAND1,CANX,CCDC6,CCND1,CCND2,CD164,CD2AP,CDK4,CDKN1A,CDKN1B,CLOCK,CLTC,CNOT6,CSDE1,DST,DYRK2,EIF4G2,FEM1B,FOXO1,GAN,GNA13,GSK3B,GTF3C4,HIF1A,HNRNPDL,IGF2BP1,KDELR2,KIF5B,KPNB1,LARP1,MAL2,MARCKS,MAT2A,MCL1,MDM2,MOAP1,MTMR9,MTPN,NCKAP1,NECAP1,NFATC3,NRAS,NUFIP2,OSBPL8,PABPC1,PDE3A,PDE7A,PDZD8,PLEKHB2,PNISR,POLR2D,PPM1A,PPP1R12A…
GO:0000932	P-body	6	81	0.001	ENSP00000272645,ENSP00000362287,ENSP00000362300,ENSP00000379144,ENSP00000388402,ENSP00000401946	AGO1,AGO3,POLR2D,TNRC6A,TNRC6B,ZFP36L1
GO:1902911	protein kinase complex	6	84	0.0012	ENSP00000227507,ENSP00000253063,ENSP00000257904,ENSP00000261254,ENSP00000376475,ENSP00000384849	CCND1,CCND2,CDK4,CDKN1A,PRKAR1A,SESN2
GO:0035068	micro-ribonucleoprotein complex	3	9	0.0015	ENSP00000362287,ENSP00000362300,ENSP00000379144	AGO1,AGO3,TNRC6A
GO:0044427	chromosomal part	18	819	0.0017	ENSP00000209875,ENSP00000257904,ENSP00000261254,ENSP00000264110,ENSP00000265343,ENSP00000269305,ENSP00000308750,ENSP00000329357,ENSP00000329933,ENSP00000341805,ENSP00000355465,ENSP00000356110,ENSP00000360689,ENSP00000379051,ENSP00000379065,ENSP00000389168,ENSP00000418447,ENSP00000479618	AFF4,AHCTF1,ATF2,CBX2,CBX5,CCND2,CDK4,MYC,NUCKS1,PHF10,PHF12,PPP1R12A,PPP2CA,PURB,SP1,TNKS2,TP53,TRPS1
GO:0031932	TORC2 complex	3	10	0.0018	ENSP00000253063,ENSP00000296782,ENSP00000441927	RICTOR,SESN2,SESN3
GO:0000307	cyclin-dependent protein kinase holoenzyme complex	4	33	0.0026	ENSP00000227507,ENSP00000257904,ENSP00000261254,ENSP00000384849	CCND1,CCND2,CDK4,CDKN1A
GO:0042470	melanosome	6	105	0.0033	ENSP00000247461,ENSP00000265062,ENSP00000303145,ENSP00000353224,ENSP00000400717,ENSP00000479606	CANX,CLTC,GNA13,RAB7A,TFRC,TMED10
GO:1990234	transferase complex	16	727	0.0035	ENSP00000209875,ENSP00000227507,ENSP00000228872,ENSP00000253063,ENSP00000257904,ENSP00000261254,ENSP00000265742,ENSP00000272645,ENSP00000303147,ENSP00000308750,ENSP00000342105,ENSP00000376475,ENSP00000384849,ENSP00000442318,ENSP00000462945,ENSP00000476795	ANKIB1,CAND1,CBX2,CBX5,CCND1,CCND2,CDK4,CDKN1A,CDKN1B,DYRK2,GAN,MAT2A,MSL1,POLR2D,PRKAR1A,SESN2
GO:0005635	nuclear envelope	12	446	0.0036	ENSP00000209875,ENSP00000257904,ENSP00000261183,ENSP00000261254,ENSP00000290158,ENSP00000307959,ENSP00000336712,ENSP00000338173,ENSP00000339883,ENSP00000355465,ENSP00000360689,ENSP00000362010	AHCTF1,ANXA7,CBX5,CCND2,CDK4,DST,KPNB1,LBR,OSBPL8,PUM2,TNKS2,TNPO1
GO:0030424	axon	13	530	0.0046	ENSP00000247461,ENSP00000256689,ENSP00000261263,ENSP00000290341,ENSP00000307078,ENSP00000307959,ENSP00000324806,ENSP00000371735,ENSP00000376800,ENSP00000379346,ENSP00000381932,ENSP00000420270,ENSP00000437955	ADNP,CANX,DST,DYRK1A,GSK3B,HIF1A,IGF2BP1,KIF5B,MTPN,RAB21,SACS,SLC38A2,UHMK1
GO:0017053	transcriptional repressor complex	5	80	0.0064	ENSP00000209875,ENSP00000227507,ENSP00000329357,ENSP00000329933,ENSP00000345206	CBX5,CCND1,PHF12,RBPJ,SP1
GO:0097129	cyclin D2-CDK4 complex	2	3	0.0066	ENSP00000257904,ENSP00000261254	CCND2,CDK4
GO:1904115	axon cytoplasm	4	46	0.007	ENSP00000261263,ENSP00000307078,ENSP00000307959,ENSP00000437955	DST,HIF1A,KIF5B,RAB21
GO:0000785	chromatin	12	489	0.0071	ENSP00000209875,ENSP00000257904,ENSP00000261254,ENSP00000265343,ENSP00000269305,ENSP00000308750,ENSP00000329357,ENSP00000329933,ENSP00000341805,ENSP00000356110,ENSP00000379065,ENSP00000479618	AFF4,CBX2,CBX5,CCND2,CDK4,MYC,NUCKS1,PHF10,PHF12,SP1,TP53,TRPS1
GO:0030125	clathrin vesicle coat	3	21	0.0089	ENSP00000341737,ENSP00000377148,ENSP00000479606	AP1G1,CLTC,NECAP1
GO:0071782	endoplasmic reticulum tubular network	3	22	0.0098	ENSP00000261183,ENSP00000290158,ENSP00000368767	ASPH,KPNB1,OSBPL8
GO:0005667	transcription factor complex	9	326	0.0142	ENSP00000244745,ENSP00000257904,ENSP00000268489,ENSP00000308741,ENSP00000345206,ENSP00000361219,ENSP00000379065,ENSP00000401112,ENSP00000437955	CDK4,CLOCK,GTF3C4,HIF1A,RBPJ,SATB2,SOX4,TRPS1,ZFHX3
GO:0000118	histone deacetylase complex	4	60	0.0159	ENSP00000209875,ENSP00000329933,ENSP00000360526,ENSP00000401112	CBX5,PHF12,SATB2,ZNF217
GO:0070937	CRD-mediated mRNA stability complex	2	6	0.0159	ENSP00000290341,ENSP00000481762	CSDE1,IGF2BP1
GO:0030140	trans-Golgi network transport vesicle	3	28	0.0171	ENSP00000303145,ENSP00000377148,ENSP00000479606	AP1G1,CLTC,TMED10
GO:0032541	cortical endoplasmic reticulum	2	7	0.0194	ENSP00000261183,ENSP00000368767	ASPH,OSBPL8
GO:0097136	Bcl-2 family protein complex	2	7	0.0194	ENSP00000358022,ENSP00000376943	BCL2L11,MCL1
GO:0044451	nucleoplasm part	18	1073	0.023	ENSP00000209875,ENSP00000225388,ENSP00000265343,ENSP00000268489,ENSP00000269305,ENSP00000272645,ENSP00000281928,ENSP00000329933,ENSP00000344215,ENSP00000358242,ENSP00000360526,ENSP00000370891,ENSP00000381932,ENSP00000384849,ENSP00000401112,ENSP00000420270,ENSP00000437955,ENSP00000462945	AFF4,CBX5,CDKN1A,DYRK1A,HIF1A,MED13L,MSL1,NUFIP2,PHF12,PNISR,POLR2D,SATB2,STK35,TP53,TP53INP1,UHMK1,ZFHX3,ZNF217
GO:0070578	RISC-loading complex	2	8	0.023	ENSP00000362287,ENSP00000362300	AGO1,AGO3
GO:0000228	nuclear chromosome	11	514	0.0265	ENSP00000209875,ENSP00000269305,ENSP00000329357,ENSP00000329933,ENSP00000341805,ENSP00000356110,ENSP00000360689,ENSP00000362287,ENSP00000379051,ENSP00000379065,ENSP00000479618	AGO3,CBX5,MYC,NUCKS1,PHF10,PHF12,PURB,SP1,TNKS2,TP53,TRPS1
GO:0016442	RISC complex	2	9	0.0265	ENSP00000362287,ENSP00000362300	AGO1,AGO3
GO:0031965	nuclear membrane	8	300	0.0265	ENSP00000257904,ENSP00000261183,ENSP00000261254,ENSP00000290158,ENSP00000336712,ENSP00000338173,ENSP00000339883,ENSP00000355465	AHCTF1,CCND2,CDK4,KPNB1,LBR,OSBPL8,PUM2,TNPO1
GO:0005730	nucleolus	16	926	0.027	ENSP00000025301,ENSP00000209875,ENSP00000257904,ENSP00000258149,ENSP00000261254,ENSP00000265343,ENSP00000269305,ENSP00000306522,ENSP00000345206,ENSP00000350954,ENSP00000356110,ENSP00000370891,ENSP00000377747,ENSP00000384849,ENSP00000402084,ENSP00000479618	AFF4,AKAP11,CAMTA1,CBX5,CCND2,CDK4,CDKN1A,ENSG00000173575,MDM2,MYC,NUCKS1,RBPJ,STK35,TP53,WDR37,WEE1
GO:0061695	transferase complex, transferring phosphorus-containing groups	7	239	0.0274	ENSP00000227507,ENSP00000253063,ENSP00000257904,ENSP00000261254,ENSP00000272645,ENSP00000376475,ENSP00000384849	CCND1,CCND2,CDK4,CDKN1A,POLR2D,PRKAR1A,SESN2
GO:0031588	nucleotide-activated protein kinase complex	2	11	0.0335	ENSP00000253063,ENSP00000376475	PRKAR1A,SESN2
GO:0044233	mitochondria-associated endoplasmic reticulum membrane	2	11	0.0335	ENSP00000247461,ENSP00000334642	CANX,PDZD8
GO:0034399	nuclear periphery	5	134	0.0355	ENSP00000269305,ENSP00000290158,ENSP00000336712,ENSP00000355465,ENSP00000401112	AHCTF1,KPNB1,SATB2,TNPO1,TP53
GO:0030130	clathrin coat of trans-Golgi network vesicle	2	12	0.036	ENSP00000377148,ENSP00000479606	AP1G1,CLTC
GO:0031967	organelle envelope	18	1146	0.036	ENSP00000209875,ENSP00000257904,ENSP00000261183,ENSP00000261254,ENSP00000264110,ENSP00000290158,ENSP00000307959,ENSP00000336712,ENSP00000338173,ENSP00000339883,ENSP00000347872,ENSP00000355465,ENSP00000358022,ENSP00000360689,ENSP00000362010,ENSP00000376943,ENSP00000451594,ENSP00000462521	AHCTF1,ANXA7,ATF2,BCL2L11,CBX5,CCND2,CDK4,DST,KPNB1,LBR,MCL1,MOAP1,OSBPL8,PUM2,TNKS2,TNPO1,TXNIP,VAT1
GO:0099568	cytoplasmic region	9	402	0.0375	ENSP00000247461,ENSP00000261183,ENSP00000261263,ENSP00000307078,ENSP00000307959,ENSP00000368767,ENSP00000420270,ENSP00000437955,ENSP00000478061	ASPH,CANX,DST,HIF1A,KIF5B,MARCKS,OSBPL8,RAB21,UHMK1
GO:0000790	nuclear chromatin	8	333	0.0376	ENSP00000209875,ENSP00000269305,ENSP00000329357,ENSP00000329933,ENSP00000341805,ENSP00000356110,ENSP00000379065,ENSP00000479618	CBX5,MYC,NUCKS1,PHF10,PHF12,SP1,TP53,TRPS1
GO:0008287	protein serine/threonine phosphatase complex	3	43	0.0376	ENSP00000358464,ENSP00000389168,ENSP00000418447	PPP1R12A,PPP2CA,SHOC2
GO:0044454	nuclear chromosome part	10	480	0.0376	ENSP00000209875,ENSP00000269305,ENSP00000329357,ENSP00000329933,ENSP00000341805,ENSP00000356110,ENSP00000360689,ENSP00000379051,ENSP00000379065,ENSP00000479618	CBX5,MYC,NUCKS1,PHF10,PHF12,PURB,SP1,TNKS2,TP53,TRPS1
GO:0030014	CCR4-NOT complex	2	13	0.0377	ENSP00000377024,ENSP00000427695	CNOT6,TOB1

## Sheet: GO - Mol.Fun
#term ID	term description	observed gene count	background gene count	false discovery rate	matching proteins in your network (IDs)	matching proteins in your network (labels)
GO:0005488	binding	132	11878	9.83e-08	ENSP00000025301,ENSP00000209875,ENSP00000221086,ENSP00000225388,ENSP00000227507,ENSP00000228872,ENSP00000229812,ENSP00000239231,ENSP00000244745,ENSP00000246229,ENSP00000247461,ENSP00000253063,ENSP00000257904,ENSP00000258149,ENSP00000258739,ENSP00000259605,ENSP00000261183,ENSP00000261254,ENSP00000261263,ENSP00000261523,ENSP00000261716,ENSP00000263102,ENSP00000264110,ENSP00000264183,ENSP00000265062…	ADNP,AGO1,AGO3,AHCTF1,AHNAK,AKAP11,ANKIB1,ANXA7,AP1G1,ARID4B,ARMC1,ASPH,ATF2,BBS10,BCL2L11,BCOR,CAMTA1,CAND1,CANX,CBX2,CBX5,CCDC6,CCND1,CCND2,CD2AP,CDK4,CDKN1A,CDKN1B,CELF1,CLOCK,CLTC,CNOT6,CSDE1,DST,DYRK1A,DYRK2,EIF4G2,ENSG00000173575,FEM1B,FOXO1,GNA13,GPBP1L1,GSK3B,GTF3C4,HIF1A,HNRNPDL,IGF1R,IGF2BP1,KDELR2,KIF5B,KPNB1,LARP1,LBR,LCOR,MARCKS,MAT2A,MCL1,MDM2,MIER3,MOAP1,MTMR9,MTPN,MYC,NCKAP1,NFATC…
GO:0097159	organic cyclic compound binding	80	5382	1.34e-07	ENSP00000225388,ENSP00000229812,ENSP00000239231,ENSP00000244745,ENSP00000246229,ENSP00000257904,ENSP00000258149,ENSP00000261183,ENSP00000261263,ENSP00000261523,ENSP00000261716,ENSP00000264110,ENSP00000264183,ENSP00000265062,ENSP00000268035,ENSP00000268489,ENSP00000269305,ENSP00000272645,ENSP00000282296,ENSP00000290341,ENSP00000294740,ENSP00000297857,ENSP00000300659,ENSP00000303147,ENSP00000306522…	ADNP,AGO1,AGO3,AHCTF1,ARID4B,ATF2,BBS10,BCOR,CAMTA1,CBX2,CDK4,CELF1,CLOCK,CLTC,CNOT6,CSDE1,DYRK1A,DYRK2,EIF4G2,ENSG00000173575,FOXO1,GNA13,GPBP1L1,GSK3B,GTF3C4,HIF1A,HNRNPDL,IGF1R,IGF2BP1,KIF5B,LARP1,LBR,LCOR,MAT2A,MDM2,MIER3,MTPN,MYC,NFATC3,NRAS,NSD1,NUCKS1,NUFIP2,OSBPL8,PABPC1,PANK3,PHF12,PLAGL2,POLR2D,PRKAR1A,PUM2,PURB,RAB12,RAB21,RAB7A,RBPJ,ROCK2,RORA,SATB2,SOX4,SP1,STK35,STK38,TAOK1,TFRC,TNR…
GO:1901363	heterocyclic compound binding	79	5305	1.34e-07	ENSP00000225388,ENSP00000229812,ENSP00000239231,ENSP00000244745,ENSP00000246229,ENSP00000257904,ENSP00000258149,ENSP00000261263,ENSP00000261523,ENSP00000261716,ENSP00000264110,ENSP00000264183,ENSP00000265062,ENSP00000268035,ENSP00000268489,ENSP00000269305,ENSP00000272645,ENSP00000282296,ENSP00000290341,ENSP00000294740,ENSP00000297857,ENSP00000300659,ENSP00000303147,ENSP00000306522,ENSP00000307078…	ADNP,AGO1,AGO3,AHCTF1,ARID4B,ATF2,BBS10,BCOR,CAMTA1,CBX2,CDK4,CELF1,CLOCK,CLTC,CNOT6,CSDE1,DYRK1A,DYRK2,EIF4G2,ENSG00000173575,FOXO1,GNA13,GPBP1L1,GSK3B,GTF3C4,HIF1A,HNRNPDL,IGF1R,IGF2BP1,KIF5B,LARP1,LBR,LCOR,MAT2A,MDM2,MIER3,MTPN,MYC,NFATC3,NRAS,NSD1,NUCKS1,NUFIP2,PABPC1,PANK3,PHF12,PLAGL2,POLR2D,PRKAR1A,PUM2,PURB,RAB12,RAB21,RAB7A,RBPJ,ROCK2,RORA,SATB2,SOX4,SP1,STK35,STK38,TAOK1,TFRC,TNRC6C,TP5…
GO:0003676	nucleic acid binding	58	3332	3e-07	ENSP00000225388,ENSP00000244745,ENSP00000246229,ENSP00000258149,ENSP00000261523,ENSP00000264110,ENSP00000264183,ENSP00000268489,ENSP00000269305,ENSP00000282296,ENSP00000290341,ENSP00000294740,ENSP00000297857,ENSP00000300659,ENSP00000306522,ENSP00000308741,ENSP00000308750,ENSP00000313007,ENSP00000326813,ENSP00000329357,ENSP00000329933,ENSP00000336721,ENSP00000336783,ENSP00000338173,ENSP00000339883…	ADNP,AGO1,AGO3,AHCTF1,ARID4B,ATF2,BCOR,CAMTA1,CBX2,CELF1,CLOCK,CLTC,CNOT6,CSDE1,EIF4G2,ENSG00000173575,FOXO1,GPBP1L1,GTF3C4,HIF1A,HNRNPDL,IGF2BP1,LARP1,LBR,LCOR,MDM2,MIER3,MTPN,MYC,NFATC3,NSD1,NUCKS1,NUFIP2,PABPC1,PHF12,PLAGL2,PUM2,PURB,RBPJ,RORA,SATB2,SOX4,SP1,TFRC,TNRC6C,TP53,TRPS1,UHMK1,YOD1,ZBTB34,ZFHX3,ZFP36L1,ZHX1,ZNF217,ZNF281,ZNF551,ZNF664,ZNF711
GO:0000977	RNA polymerase II regulatory region sequence-specific DNA binding	21	647	8.34e-06	ENSP00000244745,ENSP00000261523,ENSP00000264110,ENSP00000268489,ENSP00000269305,ENSP00000294740,ENSP00000300659,ENSP00000308741,ENSP00000329357,ENSP00000329933,ENSP00000345206,ENSP00000360526,ENSP00000362300,ENSP00000367705,ENSP00000377747,ENSP00000379051,ENSP00000379065,ENSP00000395929,ENSP00000401112,ENSP00000437955,ENSP00000479618	AGO1,ATF2,BCOR,CLOCK,ENSG00000173575,HIF1A,MYC,NFATC3,NSD1,PHF12,PURB,RBPJ,RORA,SATB2,SOX4,SP1,TP53,TRPS1,ZFHX3,ZNF217,ZNF281
GO:0140110	transcription regulator activity	40	2069	9.02e-06	ENSP00000227507,ENSP00000244745,ENSP00000246229,ENSP00000261523,ENSP00000264110,ENSP00000264183,ENSP00000265343,ENSP00000268489,ENSP00000269305,ENSP00000282296,ENSP00000290551,ENSP00000294740,ENSP00000297857,ENSP00000300659,ENSP00000306522,ENSP00000308741,ENSP00000329357,ENSP00000329933,ENSP00000345206,ENSP00000347224,ENSP00000355465,ENSP00000356110,ENSP00000360138,ENSP00000360526,ENSP00000362260…	ADNP,AFF4,AHCTF1,ARID4B,ATF2,BCOR,BTG2,CAMTA1,CCND1,CLOCK,FOXO1,GPBP1L1,HIF1A,LCOR,MIER3,MYC,NFATC3,NSD1,NUCKS1,PHF12,PLAGL2,PURB,RBPJ,RORA,SATB2,SOX4,SP1,TOB1,TP53,TRPS1,ZBTB34,ZC3H11A,ZFHX3,ZFP36L1,ZHX1,ZNF217,ZNF281,ZNF551,ZNF664,ZNF711
GO:0008134	transcription factor binding	20	610	9.33e-06	ENSP00000209875,ENSP00000227507,ENSP00000261523,ENSP00000264110,ENSP00000269305,ENSP00000324806,ENSP00000329357,ENSP00000329933,ENSP00000345206,ENSP00000356110,ENSP00000360138,ENSP00000367705,ENSP00000368880,ENSP00000376946,ENSP00000379051,ENSP00000379065,ENSP00000395929,ENSP00000437955,ENSP00000442318,ENSP00000479618	ATF2,BBS10,BCOR,CAND1,CBX5,CCND1,FOXO1,GSK3B,HIF1A,LCOR,MYC,NSD1,NUCKS1,PHF12,PURB,RBPJ,RORA,SP1,TP53,TRPS1
GO:0000978	RNA polymerase II proximal promoter sequence-specific DNA binding	17	457	1.41e-05	ENSP00000244745,ENSP00000261523,ENSP00000264110,ENSP00000268489,ENSP00000269305,ENSP00000294740,ENSP00000300659,ENSP00000308741,ENSP00000329357,ENSP00000345206,ENSP00000360526,ENSP00000362300,ENSP00000377747,ENSP00000395929,ENSP00000401112,ENSP00000437955,ENSP00000479618	AGO1,ATF2,CLOCK,ENSG00000173575,HIF1A,MYC,NFATC3,NSD1,RBPJ,RORA,SATB2,SOX4,SP1,TP53,ZFHX3,ZNF217,ZNF281
GO:0003690	double-stranded DNA binding	23	828	1.44e-05	ENSP00000244745,ENSP00000261523,ENSP00000264110,ENSP00000268489,ENSP00000269305,ENSP00000294740,ENSP00000300659,ENSP00000308741,ENSP00000329357,ENSP00000329933,ENSP00000345206,ENSP00000356110,ENSP00000360526,ENSP00000362300,ENSP00000367705,ENSP00000377747,ENSP00000379051,ENSP00000379065,ENSP00000395929,ENSP00000401112,ENSP00000437955,ENSP00000479618,ENSP00000483254	AGO1,ATF2,BCOR,CLOCK,ENSG00000173575,HIF1A,HNRNPDL,MYC,NFATC3,NSD1,NUCKS1,PHF12,PURB,RBPJ,RORA,SATB2,SOX4,SP1,TP53,TRPS1,ZFHX3,ZNF217,ZNF281
GO:0003700	DNA-binding transcription factor activity	35	1749	1.53e-05	ENSP00000244745,ENSP00000246229,ENSP00000261523,ENSP00000264110,ENSP00000264183,ENSP00000265343,ENSP00000268489,ENSP00000269305,ENSP00000282296,ENSP00000290551,ENSP00000294740,ENSP00000297857,ENSP00000300659,ENSP00000306522,ENSP00000308741,ENSP00000329357,ENSP00000345206,ENSP00000347224,ENSP00000355465,ENSP00000356110,ENSP00000360138,ENSP00000360526,ENSP00000362260,ENSP00000362551,ENSP00000368880…	ADNP,AFF4,AHCTF1,ARID4B,ATF2,BTG2,CAMTA1,CLOCK,FOXO1,GPBP1L1,HIF1A,LCOR,MIER3,MYC,NFATC3,NUCKS1,PLAGL2,PURB,RBPJ,RORA,SATB2,SOX4,SP1,TP53,TRPS1,ZBTB34,ZC3H11A,ZFHX3,ZFP36L1,ZHX1,ZNF217,ZNF281,ZNF551,ZNF664,ZNF711
GO:0005515	protein binding	84	6605	1.53e-05	ENSP00000025301,ENSP00000209875,ENSP00000221086,ENSP00000227507,ENSP00000228872,ENSP00000229812,ENSP00000244745,ENSP00000247461,ENSP00000257904,ENSP00000258149,ENSP00000261254,ENSP00000261523,ENSP00000261716,ENSP00000263102,ENSP00000264110,ENSP00000265062,ENSP00000265742,ENSP00000268035,ENSP00000268489,ENSP00000269305,ENSP00000272645,ENSP00000276431,ENSP00000290158,ENSP00000296782,ENSP00000297857…	ADNP,AGO1,AHNAK,AKAP11,ANKIB1,ANXA7,AP1G1,ASPH,ATF2,BBS10,BCL2L11,BCOR,CAND1,CANX,CBX2,CBX5,CCDC6,CCND1,CCND2,CD2AP,CDK4,CDKN1A,CDKN1B,CLOCK,CLTC,DST,DYRK1A,ENSG00000173575,FEM1B,FOXO1,GNA13,GSK3B,HIF1A,IGF1R,KIF5B,KPNB1,LARP1,LBR,LCOR,MARCKS,MAT2A,MCL1,MDM2,MOAP1,MTMR9,MYC,NSD1,NUCKS1,PABPC1,PHF12,POLR2D,PPM1A,PPP1R12A,PPP2CA,PRKAR1A,PRLR,PURB,RAB7A,RBPJ,RICTOR,RNF139,ROCK2,RORA,SACS,SHOC2,SOBP,…
GO:0043565	sequence-specific DNA binding	26	1047	1.53e-05	ENSP00000244745,ENSP00000246229,ENSP00000261523,ENSP00000264110,ENSP00000268489,ENSP00000269305,ENSP00000294740,ENSP00000300659,ENSP00000306522,ENSP00000308741,ENSP00000329357,ENSP00000329933,ENSP00000345206,ENSP00000360526,ENSP00000362260,ENSP00000362300,ENSP00000367705,ENSP00000368880,ENSP00000376800,ENSP00000377747,ENSP00000379051,ENSP00000379065,ENSP00000395929,ENSP00000401112,ENSP00000437955…	AGO1,ATF2,BCOR,CAMTA1,CLOCK,ENSG00000173575,FOXO1,HIF1A,MTPN,MYC,NFATC3,NSD1,PHF12,PLAGL2,PURB,RBPJ,RORA,SATB2,SOX4,SP1,TP53,TRPS1,ZFHX3,ZNF217,ZNF281,ZNF711
GO:0003677	DNA binding	43	2457	1.78e-05	ENSP00000244745,ENSP00000246229,ENSP00000261523,ENSP00000264110,ENSP00000264183,ENSP00000268489,ENSP00000269305,ENSP00000282296,ENSP00000294740,ENSP00000297857,ENSP00000300659,ENSP00000306522,ENSP00000308741,ENSP00000308750,ENSP00000329357,ENSP00000329933,ENSP00000339883,ENSP00000345206,ENSP00000347224,ENSP00000355465,ENSP00000356110,ENSP00000360138,ENSP00000360526,ENSP00000361219,ENSP00000362260…	ADNP,AGO1,AHCTF1,ARID4B,ATF2,BCOR,CAMTA1,CBX2,CLOCK,CSDE1,ENSG00000173575,FOXO1,GPBP1L1,GTF3C4,HIF1A,HNRNPDL,LBR,LCOR,MIER3,MTPN,MYC,NFATC3,NSD1,NUCKS1,PHF12,PLAGL2,PURB,RBPJ,RORA,SATB2,SOX4,SP1,TP53,TRPS1,ZBTB34,ZFHX3,ZFP36L1,ZHX1,ZNF217,ZNF281,ZNF551,ZNF664,ZNF711
GO:0000981	DNA-binding transcription factor activity, RNA polymerase II-specific	33	1631	2.32e-05	ENSP00000244745,ENSP00000246229,ENSP00000261523,ENSP00000264110,ENSP00000264183,ENSP00000268489,ENSP00000269305,ENSP00000282296,ENSP00000290551,ENSP00000294740,ENSP00000297857,ENSP00000300659,ENSP00000306522,ENSP00000308741,ENSP00000329357,ENSP00000345206,ENSP00000355465,ENSP00000356110,ENSP00000360138,ENSP00000360526,ENSP00000362260,ENSP00000362551,ENSP00000368880,ENSP00000370596,ENSP00000379051…	ADNP,AHCTF1,ARID4B,ATF2,BTG2,CAMTA1,CLOCK,FOXO1,HIF1A,LCOR,MIER3,MYC,NFATC3,NUCKS1,PLAGL2,PURB,RBPJ,RORA,SATB2,SOX4,SP1,TP53,TRPS1,ZBTB34,ZC3H11A,ZFHX3,ZFP36L1,ZHX1,ZNF217,ZNF281,ZNF551,ZNF664,ZNF711
GO:0044212	transcription regulatory region DNA binding	22	829	2.96e-05	ENSP00000244745,ENSP00000261523,ENSP00000264110,ENSP00000264183,ENSP00000268489,ENSP00000269305,ENSP00000294740,ENSP00000300659,ENSP00000308741,ENSP00000329357,ENSP00000329933,ENSP00000345206,ENSP00000360526,ENSP00000362300,ENSP00000367705,ENSP00000377747,ENSP00000379051,ENSP00000379065,ENSP00000395929,ENSP00000401112,ENSP00000437955,ENSP00000479618	AGO1,ARID4B,ATF2,BCOR,CLOCK,ENSG00000173575,HIF1A,MYC,NFATC3,NSD1,PHF12,PURB,RBPJ,RORA,SATB2,SOX4,SP1,TP53,TRPS1,ZFHX3,ZNF217,ZNF281
GO:0044877	protein-containing complex binding	24	968	2.96e-05	ENSP00000209875,ENSP00000227507,ENSP00000228872,ENSP00000257904,ENSP00000258149,ENSP00000265062,ENSP00000268035,ENSP00000269305,ENSP00000296782,ENSP00000303145,ENSP00000307959,ENSP00000316029,ENSP00000352264,ENSP00000354251,ENSP00000358548,ENSP00000362010,ENSP00000362300,ENSP00000371735,ENSP00000376943,ENSP00000384849,ENSP00000400717,ENSP00000420270,ENSP00000478061,ENSP00000479618	AGO1,ANXA7,BCL2L11,CBX5,CCND1,CD2AP,CDK4,CDKN1A,CDKN1B,DST,GNA13,IGF1R,MARCKS,MDM2,MYC,NCKAP1,NRAS,RAB7A,RICTOR,SACS,TLN1,TMED10,TP53,UHMK1
GO:0019899	enzyme binding	39	2197	3.67e-05	ENSP00000025301,ENSP00000209875,ENSP00000221086,ENSP00000227507,ENSP00000228872,ENSP00000229812,ENSP00000258149,ENSP00000261254,ENSP00000264110,ENSP00000265062,ENSP00000265742,ENSP00000268489,ENSP00000269305,ENSP00000290158,ENSP00000296782,ENSP00000304051,ENSP00000307078,ENSP00000317985,ENSP00000324806,ENSP00000326813,ENSP00000329357,ENSP00000336712,ENSP00000358464,ENSP00000360689,ENSP00000362300…	AGO1,AKAP11,ANKIB1,AP1G1,ATF2,BCL2L11,BCOR,CBX5,CCND1,CCND2,CDKN1A,CDKN1B,CLTC,FOXO1,GNA13,GSK3B,HIF1A,KIF5B,KPNB1,MARCKS,MDM2,MOAP1,MTMR9,PPP1R12A,PRKAR1A,RAB7A,RICTOR,RNF139,ROCK2,SHOC2,SP1,STK38,TNKS2,TNPO1,TOB1,TP53,TXNIP,YOD1,ZFHX3
GO:0001228	DNA-binding transcription activator activity, RNA polymerase II-specific	14	408	0.00016	ENSP00000244745,ENSP00000246229,ENSP00000261523,ENSP00000264110,ENSP00000269305,ENSP00000300659,ENSP00000306522,ENSP00000329357,ENSP00000345206,ENSP00000356110,ENSP00000379065,ENSP00000401112,ENSP00000437955,ENSP00000479618	ATF2,CAMTA1,HIF1A,MYC,NFATC3,NUCKS1,PLAGL2,RBPJ,RORA,SATB2,SOX4,SP1,TP53,TRPS1
GO:0019901	protein kinase binding	17	599	0.00018	ENSP00000227507,ENSP00000228872,ENSP00000229812,ENSP00000261254,ENSP00000264110,ENSP00000269305,ENSP00000296782,ENSP00000307078,ENSP00000324806,ENSP00000376475,ENSP00000376943,ENSP00000384849,ENSP00000389168,ENSP00000427695,ENSP00000437955,ENSP00000478061,ENSP00000479606	ATF2,BCL2L11,CCND1,CCND2,CDKN1A,CDKN1B,CLTC,GSK3B,HIF1A,KIF5B,MARCKS,PPP1R12A,PRKAR1A,RICTOR,STK38,TOB1,TP53
GO:0003730	mRNA 3'-UTR binding	6	63	0.00036	ENSP00000269305,ENSP00000290341,ENSP00000313007,ENSP00000336721,ENSP00000338173,ENSP00000388402	IGF2BP1,LARP1,PABPC1,PUM2,TP53,ZFP36L1
GO:0003723	RNA binding	19	850	0.0012	ENSP00000225388,ENSP00000258149,ENSP00000269305,ENSP00000290341,ENSP00000313007,ENSP00000336721,ENSP00000336783,ENSP00000338173,ENSP00000353224,ENSP00000362287,ENSP00000362300,ENSP00000377024,ENSP00000379051,ENSP00000388402,ENSP00000420270,ENSP00000433664,ENSP00000435926,ENSP00000479606,ENSP00000483254	AGO1,AGO3,CELF1,CLTC,CNOT6,EIF4G2,HNRNPDL,IGF2BP1,LARP1,MDM2,NUFIP2,PABPC1,PUM2,PURB,TFRC,TNRC6C,TP53,UHMK1,ZFP36L1
GO:0001085	RNA polymerase II transcription factor binding	7	121	0.0013	ENSP00000264110,ENSP00000269305,ENSP00000324806,ENSP00000329357,ENSP00000345206,ENSP00000376946,ENSP00000379065	ATF2,BBS10,GSK3B,RBPJ,SP1,TP53,TRPS1
GO:0016538	cyclin-dependent protein serine/threonine kinase regulator activity	4	31	0.0028	ENSP00000227507,ENSP00000228872,ENSP00000257904,ENSP00000384849	CCND1,CDK4,CDKN1A,CDKN1B
GO:0070491	repressing transcription factor binding	5	60	0.0028	ENSP00000209875,ENSP00000329357,ENSP00000345206,ENSP00000376946,ENSP00000479618	BBS10,CBX5,MYC,RBPJ,SP1
GO:0004693	cyclin-dependent protein serine/threonine kinase activity	4	33	0.0033	ENSP00000227507,ENSP00000228872,ENSP00000257904,ENSP00000384849	CCND1,CDK4,CDKN1A,CDKN1B
GO:0003682	chromatin binding	13	501	0.0037	ENSP00000209875,ENSP00000264110,ENSP00000269305,ENSP00000308741,ENSP00000308750,ENSP00000329933,ENSP00000345206,ENSP00000356110,ENSP00000368880,ENSP00000379065,ENSP00000379346,ENSP00000395929,ENSP00000401112	ADNP,ATF2,CBX2,CBX5,CLOCK,FOXO1,NSD1,NUCKS1,PHF12,RBPJ,SATB2,TP53,TRPS1
GO:0003729	mRNA binding	8	198	0.0037	ENSP00000269305,ENSP00000290341,ENSP00000313007,ENSP00000336721,ENSP00000338173,ENSP00000379051,ENSP00000388402,ENSP00000435926	CELF1,IGF2BP1,LARP1,PABPC1,PUM2,PURB,TP53,ZFP36L1
GO:0031625	ubiquitin protein ligase binding	10	311	0.0037	ENSP00000258149,ENSP00000269305,ENSP00000324806,ENSP00000326813,ENSP00000368880,ENSP00000376475,ENSP00000384849,ENSP00000437955,ENSP00000451594,ENSP00000462521	CDKN1A,FOXO1,GSK3B,HIF1A,MDM2,MOAP1,PRKAR1A,TP53,TXNIP,YOD1
GO:0004674	protein serine/threonine kinase activity	12	444	0.0041	ENSP00000227507,ENSP00000228872,ENSP00000229812,ENSP00000257904,ENSP00000261716,ENSP00000317985,ENSP00000324806,ENSP00000342105,ENSP00000370891,ENSP00000381932,ENSP00000384849,ENSP00000420270	CCND1,CDK4,CDKN1A,CDKN1B,DYRK1A,DYRK2,GSK3B,ROCK2,STK35,STK38,TAOK1,UHMK1
GO:0042826	histone deacetylase binding	6	110	0.0045	ENSP00000209875,ENSP00000227507,ENSP00000269305,ENSP00000329357,ENSP00000367705,ENSP00000437955	BCOR,CBX5,CCND1,HIF1A,SP1,TP53
GO:0043167	ion binding	69	6066	0.0058	ENSP00000229812,ENSP00000239231,ENSP00000246229,ENSP00000247461,ENSP00000253063,ENSP00000257904,ENSP00000258149,ENSP00000259605,ENSP00000261183,ENSP00000261263,ENSP00000261523,ENSP00000261716,ENSP00000264110,ENSP00000265062,ENSP00000265742,ENSP00000268035,ENSP00000268489,ENSP00000269305,ENSP00000276569,ENSP00000282296,ENSP00000290158,ENSP00000294740,ENSP00000297857,ENSP00000303147,ENSP00000304051…	ADNP,AGO3,ANKIB1,ANXA7,ARMC1,ASPH,ATF2,BBS10,CANX,CDK4,CDKN1A,CNOT6,DST,DYRK1A,DYRK2,ENSG00000173575,GNA13,GSK3B,IGF1R,KIF5B,KPNB1,MAT2A,MDM2,NRAS,NSD1,OSBPL8,PANK3,PDE3A,PDE7A,PDZD8,PHF10,PHF12,PLAGL2,PLEKHB2,PPM1A,PPP2CA,PRKAR1A,PRLR,RAB12,RAB21,RAB7A,RNF139,RNF38,ROCK2,RORA,SESN2,SOBP,SP1,STK35,STK38,TAOK1,TLN1,TNKS2,TP53,TRPS1,UHMK1,VAT1,WEE1,YOD1,ZBTB34,ZC3H11A,ZFHX3,ZFP36L1,ZHX1,ZNF217,ZNF2…
GO:0003727	single-stranded RNA binding	5	80	0.0073	ENSP00000313007,ENSP00000362287,ENSP00000362300,ENSP00000420270,ENSP00000483254	AGO1,AGO3,HNRNPDL,PABPC1,UHMK1
GO:0019903	protein phosphatase binding	6	123	0.0073	ENSP00000025301,ENSP00000221086,ENSP00000228872,ENSP00000269305,ENSP00000358464,ENSP00000368880	AKAP11,CDKN1B,FOXO1,MTMR9,SHOC2,TP53
GO:0001227	DNA-binding transcription repressor activity, RNA polymerase II-specific	8	229	0.0075	ENSP00000268489,ENSP00000290551,ENSP00000294740,ENSP00000300659,ENSP00000360526,ENSP00000368880,ENSP00000379051,ENSP00000379065	BTG2,FOXO1,NFATC3,PURB,TRPS1,ZFHX3,ZNF217,ZNF281
GO:0004672	protein kinase activity	14	635	0.0081	ENSP00000227507,ENSP00000228872,ENSP00000229812,ENSP00000257904,ENSP00000261716,ENSP00000268035,ENSP00000317985,ENSP00000324806,ENSP00000342105,ENSP00000370891,ENSP00000381932,ENSP00000384849,ENSP00000402084,ENSP00000420270	CCND1,CDK4,CDKN1A,CDKN1B,DYRK1A,DYRK2,GSK3B,IGF1R,ROCK2,STK35,STK38,TAOK1,UHMK1,WEE1
GO:0004402	histone acetyltransferase activity	3	24	0.0143	ENSP00000264110,ENSP00000308741,ENSP00000361219	ATF2,CLOCK,GTF3C4
GO:0016773	phosphotransferase activity, alcohol group as acceptor	15	767	0.016	ENSP00000227507,ENSP00000228872,ENSP00000229812,ENSP00000239231,ENSP00000257904,ENSP00000261716,ENSP00000268035,ENSP00000317985,ENSP00000324806,ENSP00000342105,ENSP00000370891,ENSP00000381932,ENSP00000384849,ENSP00000402084,ENSP00000420270	CCND1,CDK4,CDKN1A,CDKN1B,DYRK1A,DYRK2,GSK3B,IGF1R,PANK3,ROCK2,STK35,STK38,TAOK1,UHMK1,WEE1
GO:0043169	cation binding	50	4170	0.016	ENSP00000229812,ENSP00000246229,ENSP00000247461,ENSP00000253063,ENSP00000258149,ENSP00000259605,ENSP00000261523,ENSP00000264110,ENSP00000265742,ENSP00000268489,ENSP00000269305,ENSP00000276569,ENSP00000282296,ENSP00000290158,ENSP00000294740,ENSP00000297857,ENSP00000303147,ENSP00000304051,ENSP00000307959,ENSP00000317985,ENSP00000318900,ENSP00000326813,ENSP00000327255,ENSP00000329357,ENSP00000329933…	ADNP,AGO3,ANKIB1,ANXA7,ARMC1,ASPH,ATF2,CANX,CDKN1A,CNOT6,DST,DYRK2,GNA13,KPNB1,MAT2A,MDM2,NSD1,PDE3A,PDE7A,PDZD8,PHF10,PHF12,PLAGL2,PPM1A,PPP2CA,PRLR,RNF139,RNF38,ROCK2,RORA,SESN2,SOBP,SP1,STK38,TNKS2,TP53,TRPS1,VAT1,WEE1,YOD1,ZBTB34,ZC3H11A,ZFHX3,ZFP36L1,ZHX1,ZNF217,ZNF281,ZNF551,ZNF664,ZNF711
GO:0140297	DNA-binding transcription factor binding	9	327	0.0161	ENSP00000209875,ENSP00000264110,ENSP00000324806,ENSP00000329357,ENSP00000345206,ENSP00000376946,ENSP00000395929,ENSP00000437955,ENSP00000479618	ATF2,BBS10,CBX5,GSK3B,HIF1A,MYC,NSD1,RBPJ,SP1
GO:0035198	miRNA binding	3	26	0.0162	ENSP00000338173,ENSP00000362287,ENSP00000362300	AGO1,AGO3,PUM2
GO:0046872	metal ion binding	49	4087	0.0165	ENSP00000229812,ENSP00000246229,ENSP00000247461,ENSP00000258149,ENSP00000259605,ENSP00000261523,ENSP00000264110,ENSP00000265742,ENSP00000268489,ENSP00000269305,ENSP00000276569,ENSP00000282296,ENSP00000290158,ENSP00000294740,ENSP00000297857,ENSP00000303147,ENSP00000304051,ENSP00000307959,ENSP00000317985,ENSP00000318900,ENSP00000326813,ENSP00000327255,ENSP00000329357,ENSP00000329933,ENSP00000334642…	ADNP,AGO3,ANKIB1,ANXA7,ARMC1,ASPH,ATF2,CANX,CDKN1A,CNOT6,DST,DYRK2,GNA13,KPNB1,MAT2A,MDM2,NSD1,PDE3A,PDE7A,PDZD8,PHF10,PHF12,PLAGL2,PPM1A,PPP2CA,PRLR,RNF139,RNF38,ROCK2,RORA,SOBP,SP1,STK38,TNKS2,TP53,TRPS1,VAT1,WEE1,YOD1,ZBTB34,ZC3H11A,ZFHX3,ZFP36L1,ZHX1,ZNF217,ZNF281,ZNF551,ZNF664,ZNF711
GO:0035035	histone acetyltransferase binding	3	27	0.0168	ENSP00000269305,ENSP00000329357,ENSP00000437955	HIF1A,SP1,TP53
GO:0001103	RNA polymerase II repressing transcription factor binding	3	29	0.0199	ENSP00000329357,ENSP00000345206,ENSP00000376946	BBS10,RBPJ,SP1
GO:0008494	translation activator activity	2	7	0.0206	ENSP00000313007,ENSP00000336721	LARP1,PABPC1
GO:0000980	RNA polymerase II distal enhancer sequence-specific DNA binding	4	67	0.0228	ENSP00000264110,ENSP00000269305,ENSP00000294740,ENSP00000308741	ATF2,CLOCK,TP53,ZNF281
GO:0003714	transcription corepressor activity	7	224	0.0228	ENSP00000227507,ENSP00000294740,ENSP00000297857,ENSP00000329933,ENSP00000367705,ENSP00000395929,ENSP00000427695	BCOR,CCND1,NSD1,PHF12,TOB1,ZHX1,ZNF281
GO:0031072	heat shock protein binding	5	112	0.0228	ENSP00000228872,ENSP00000290158,ENSP00000367705,ENSP00000371735,ENSP00000437955	BCOR,CDKN1B,HIF1A,KPNB1,SACS
GO:0030332	cyclin binding	3	32	0.0232	ENSP00000228872,ENSP00000257904,ENSP00000384849	CDK4,CDKN1A,CDKN1B
GO:0003725	double-stranded RNA binding	4	70	0.0241	ENSP00000353224,ENSP00000362287,ENSP00000362300,ENSP00000479606	AGO1,AGO3,CLTC,TFRC
GO:0030291	protein serine/threonine kinase inhibitor activity	3	33	0.0241	ENSP00000228872,ENSP00000376475,ENSP00000384849	CDKN1A,CDKN1B,PRKAR1A
GO:0097718	disordered domain specific binding	3	33	0.0241	ENSP00000258149,ENSP00000269305,ENSP00000479606	CLTC,MDM2,TP53
GO:0002039	p53 binding	4	73	0.0257	ENSP00000258149,ENSP00000269305,ENSP00000324806,ENSP00000437955	GSK3B,HIF1A,MDM2,TP53
GO:0016301	kinase activity	15	835	0.0257	ENSP00000227507,ENSP00000228872,ENSP00000229812,ENSP00000239231,ENSP00000257904,ENSP00000261716,ENSP00000268035,ENSP00000317985,ENSP00000324806,ENSP00000342105,ENSP00000370891,ENSP00000381932,ENSP00000384849,ENSP00000402084,ENSP00000420270	CCND1,CDK4,CDKN1A,CDKN1B,DYRK1A,DYRK2,GSK3B,IGF1R,PANK3,ROCK2,STK35,STK38,TAOK1,UHMK1,WEE1
GO:0001221	transcription cofactor binding	3	36	0.0279	ENSP00000261523,ENSP00000329933,ENSP00000368880	FOXO1,PHF12,RORA
GO:0045182	translation regulator activity	5	124	0.028	ENSP00000290341,ENSP00000313007,ENSP00000336721,ENSP00000433664,ENSP00000435926	CELF1,EIF4G2,IGF2BP1,LARP1,PABPC1
GO:0001222	transcription corepressor binding	2	11	0.0343	ENSP00000261523,ENSP00000329933	PHF12,RORA
GO:0008013	beta-catenin binding	4	82	0.0361	ENSP00000261523,ENSP00000324806,ENSP00000352264,ENSP00000368880	CD2AP,FOXO1,GSK3B,RORA
GO:0019904	protein domain specific binding	13	706	0.0361	ENSP00000258149,ENSP00000263102,ENSP00000269305,ENSP00000290158,ENSP00000316029,ENSP00000329357,ENSP00000339883,ENSP00000352264,ENSP00000358022,ENSP00000376475,ENSP00000379065,ENSP00000437955,ENSP00000479606	CCDC6,CD2AP,CLTC,HIF1A,KPNB1,LBR,MCL1,MDM2,PRKAR1A,SP1,TLN1,TP53,TRPS1
GO:0004861	cyclin-dependent protein serine/threonine kinase inhibitor activity	2	12	0.0372	ENSP00000228872,ENSP00000384849	CDKN1A,CDKN1B
GO:0019887	protein kinase regulator activity	6	193	0.0372	ENSP00000227507,ENSP00000228872,ENSP00000257904,ENSP00000261716,ENSP00000376475,ENSP00000384849	CCND1,CDK4,CDKN1A,CDKN1B,PRKAR1A,TAOK1
GO:0061629	RNA polymerase II-specific DNA-binding transcription factor binding	7	257	0.0372	ENSP00000264110,ENSP00000324806,ENSP00000329357,ENSP00000345206,ENSP00000376946,ENSP00000395929,ENSP00000437955	ATF2,BBS10,GSK3B,HIF1A,NSD1,RBPJ,SP1
GO:0070888	E-box binding	3	43	0.0398	ENSP00000308741,ENSP00000437955,ENSP00000479618	CLOCK,HIF1A,MYC
GO:0016772	transferase activity, transferring phosphorus-containing groups	16	982	0.0405	ENSP00000227507,ENSP00000228872,ENSP00000229812,ENSP00000239231,ENSP00000257904,ENSP00000261716,ENSP00000268035,ENSP00000272645,ENSP00000317985,ENSP00000324806,ENSP00000342105,ENSP00000370891,ENSP00000381932,ENSP00000384849,ENSP00000402084,ENSP00000420270	CCND1,CDK4,CDKN1A,CDKN1B,DYRK1A,DYRK2,GSK3B,IGF1R,PANK3,POLR2D,ROCK2,STK35,STK38,TAOK1,UHMK1,WEE1
GO:0034236	protein kinase A catalytic subunit binding	2	14	0.0456	ENSP00000324806,ENSP00000376475	GSK3B,PRKAR1A
GO:0005048	signal sequence binding	3	47	0.047	ENSP00000258739,ENSP00000290158,ENSP00000336712	KDELR2,KPNB1,TNPO1
GO:0004115	3',5'-cyclic-AMP phosphodiesterase activity	2	15	0.0498	ENSP00000351957,ENSP00000385632	PDE3A,PDE7A

## Sheet: GO - Process
#term ID	term description	observed gene count	background gene count	false discovery rate	matching proteins in your network (IDs)	matching proteins in your network (labels)
GO:0019222	regulation of metabolic process	109	6516	1.31e-16	ENSP00000209875,ENSP00000221086,ENSP00000227507,ENSP00000228872,ENSP00000229812,ENSP00000244745,ENSP00000246229,ENSP00000253063,ENSP00000257904,ENSP00000258149,ENSP00000261183,ENSP00000261254,ENSP00000261523,ENSP00000261716,ENSP00000264110,ENSP00000264183,ENSP00000265062,ENSP00000265343,ENSP00000265742,ENSP00000268035,ENSP00000268489,ENSP00000269305,ENSP00000272645,ENSP00000276431,ENSP00000281928…	ADNP,AFF4,AGO1,AGO3,AHCTF1,AHNAK,ANKIB1,ANXA7,ARID4B,ASPH,ATF2,BCL2L11,BCOR,BTG2,CAMTA1,CAND1,CBX2,CBX5,CCND1,CCND2,CDK4,CDKN1A,CDKN1B,CELF1,CLOCK,CLTC,CNOT6,CSDE1,DYRK1A,DYRK2,EIF4G2,ENSG00000173575,FEM1B,FOXO1,GPBP1L1,GSK3B,HIF1A,HNRNPDL,IGF1R,IGF2BP1,KCTD20,KPNB1,LARP1,LCOR,LGR4,MCL1,MDM2,MED13L,MIER3,MTMR9,MTPN,MYC,NFATC3,NSD1,NUCKS1,OSBPL8,PABPC1,PHF10,PHF12,PLAGL2,POLR2D,PPM1A,PPP1R12A,PPP2…
GO:0060255	regulation of macromolecule metabolic process	105	6072	1.31e-16	ENSP00000209875,ENSP00000221086,ENSP00000227507,ENSP00000228872,ENSP00000229812,ENSP00000244745,ENSP00000246229,ENSP00000253063,ENSP00000257904,ENSP00000258149,ENSP00000261183,ENSP00000261254,ENSP00000261523,ENSP00000261716,ENSP00000264110,ENSP00000264183,ENSP00000265062,ENSP00000265343,ENSP00000265742,ENSP00000268035,ENSP00000268489,ENSP00000269305,ENSP00000272645,ENSP00000276431,ENSP00000281928…	ADNP,AFF4,AGO1,AGO3,AHCTF1,AHNAK,ANKIB1,ANXA7,ARID4B,ASPH,ATF2,BCL2L11,BCOR,BTG2,CAMTA1,CAND1,CBX2,CBX5,CCND1,CCND2,CDK4,CDKN1A,CDKN1B,CELF1,CLOCK,CLTC,CNOT6,CSDE1,DYRK1A,DYRK2,EIF4G2,ENSG00000173575,FEM1B,FOXO1,GPBP1L1,GSK3B,HIF1A,HNRNPDL,IGF1R,IGF2BP1,LARP1,LCOR,LGR4,MDM2,MED13L,MIER3,MTMR9,MTPN,MYC,NFATC3,NSD1,NUCKS1,OSBPL8,PABPC1,PHF10,PHF12,PLAGL2,POLR2D,PPM1A,PPP1R12A,PPP2CA,PRKAR1A,PRLR,PU…
GO:0031323	regulation of cellular metabolic process	104	6082	2.51e-16	ENSP00000209875,ENSP00000221086,ENSP00000227507,ENSP00000228872,ENSP00000229812,ENSP00000244745,ENSP00000246229,ENSP00000253063,ENSP00000257904,ENSP00000258149,ENSP00000261183,ENSP00000261254,ENSP00000261523,ENSP00000261716,ENSP00000264110,ENSP00000264183,ENSP00000265343,ENSP00000265742,ENSP00000268035,ENSP00000268489,ENSP00000269305,ENSP00000272645,ENSP00000276431,ENSP00000281928,ENSP00000282296…	ADNP,AFF4,AGO1,AGO3,AHCTF1,AHNAK,ANKIB1,ARID4B,ASPH,ATF2,BCL2L11,BCOR,BTG2,CAMTA1,CAND1,CBX2,CBX5,CCND1,CCND2,CDK4,CDKN1A,CDKN1B,CELF1,CLOCK,CLTC,CNOT6,CSDE1,DYRK1A,DYRK2,EIF4G2,ENSG00000173575,FEM1B,FOXO1,GPBP1L1,GSK3B,HIF1A,HNRNPDL,IGF1R,IGF2BP1,KCTD20,LARP1,LCOR,LGR4,MCL1,MDM2,MED13L,MIER3,MTMR9,MTPN,MYC,NFATC3,NSD1,NUCKS1,OSBPL8,PABPC1,PHF10,PHF12,PLAGL2,POLR2D,PPM1A,PPP1R12A,PPP2CA,PRKAR1A,P…
GO:0080090	regulation of primary metabolic process	103	5982	2.51e-16	ENSP00000209875,ENSP00000221086,ENSP00000227507,ENSP00000228872,ENSP00000229812,ENSP00000244745,ENSP00000246229,ENSP00000253063,ENSP00000257904,ENSP00000258149,ENSP00000261183,ENSP00000261254,ENSP00000261523,ENSP00000261716,ENSP00000264110,ENSP00000264183,ENSP00000265062,ENSP00000265343,ENSP00000265742,ENSP00000268035,ENSP00000268489,ENSP00000269305,ENSP00000272645,ENSP00000276431,ENSP00000281928…	ADNP,AFF4,AGO1,AGO3,AHCTF1,AHNAK,ANKIB1,ARID4B,ASPH,ATF2,BCL2L11,BCOR,BTG2,CAMTA1,CAND1,CBX2,CBX5,CCND1,CCND2,CDK4,CDKN1A,CDKN1B,CELF1,CLOCK,CLTC,CNOT6,CSDE1,DYRK1A,DYRK2,EIF4G2,ENSG00000173575,FEM1B,FOXO1,GPBP1L1,GSK3B,HIF1A,HNRNPDL,IGF1R,IGF2BP1,KPNB1,LARP1,LCOR,LGR4,MDM2,MED13L,MIER3,MTMR9,MTPN,MYC,NFATC3,NSD1,NUCKS1,OSBPL8,PABPC1,PHF10,PHF12,PLAGL2,POLR2D,PPM1A,PPP1R12A,PPP2CA,PRKAR1A,PRLR,PU…
GO:0051171	regulation of nitrogen compound metabolic process	100	5827	1.7e-15	ENSP00000209875,ENSP00000227507,ENSP00000228872,ENSP00000229812,ENSP00000244745,ENSP00000246229,ENSP00000253063,ENSP00000257904,ENSP00000258149,ENSP00000261183,ENSP00000261254,ENSP00000261523,ENSP00000261716,ENSP00000264110,ENSP00000264183,ENSP00000265062,ENSP00000265343,ENSP00000265742,ENSP00000268035,ENSP00000268489,ENSP00000269305,ENSP00000272645,ENSP00000276431,ENSP00000281928,ENSP00000282296…	ADNP,AFF4,AGO1,AGO3,AHCTF1,AHNAK,ANKIB1,ARID4B,ASPH,ATF2,BCL2L11,BCOR,BTG2,CAMTA1,CAND1,CBX2,CBX5,CCND1,CCND2,CDK4,CDKN1A,CDKN1B,CELF1,CLOCK,CLTC,CNOT6,CSDE1,DYRK1A,EIF4G2,ENSG00000173575,FEM1B,FOXO1,GPBP1L1,GSK3B,HIF1A,HNRNPDL,IGF1R,IGF2BP1,LARP1,LCOR,LGR4,MDM2,MED13L,MIER3,MTPN,MYC,NFATC3,NSD1,NUCKS1,OSBPL8,PABPC1,PHF10,PHF12,PLAGL2,POLR2D,PPM1A,PPP1R12A,PPP2CA,PRKAR1A,PRLR,PUM2,PURB,RAB7A,RBPJ…
GO:0010629	negative regulation of gene expression	52	1670	3.42e-15	ENSP00000209875,ENSP00000227507,ENSP00000228872,ENSP00000253063,ENSP00000258149,ENSP00000264110,ENSP00000268489,ENSP00000269305,ENSP00000272645,ENSP00000290341,ENSP00000290551,ENSP00000294740,ENSP00000296674,ENSP00000297857,ENSP00000300659,ENSP00000304051,ENSP00000308741,ENSP00000308750,ENSP00000313007,ENSP00000327255,ENSP00000329933,ENSP00000336721,ENSP00000336783,ENSP00000338173,ENSP00000344215…	ADNP,AGO1,AGO3,ANXA7,ATF2,BCOR,BTG2,CBX2,CBX5,CCND1,CDKN1A,CDKN1B,CELF1,CLOCK,CNOT6,CSDE1,DYRK1A,FOXO1,HIF1A,IGF2BP1,LARP1,LCOR,LGR4,MDM2,MYC,NFATC3,NSD1,PABPC1,PHF12,POLR2D,PPM1A,PPP2CA,PUM2,PURB,RBPJ,RNF139,RPS23,SATB2,SESN2,TNRC6A,TNRC6B,TNRC6C,TOB1,TP53,TP53INP1,TRPS1,TXNIP,ZFHX3,ZFP36L1,ZHX1,ZNF217,ZNF281
GO:0010468	regulation of gene expression	86	4533	9.25e-15	ENSP00000209875,ENSP00000227507,ENSP00000228872,ENSP00000244745,ENSP00000246229,ENSP00000253063,ENSP00000257904,ENSP00000258149,ENSP00000261523,ENSP00000264110,ENSP00000264183,ENSP00000265343,ENSP00000268489,ENSP00000269305,ENSP00000272645,ENSP00000281928,ENSP00000282296,ENSP00000290341,ENSP00000290551,ENSP00000294740,ENSP00000296674,ENSP00000296782,ENSP00000297857,ENSP00000300659,ENSP00000304051…	ADNP,AFF4,AGO1,AGO3,AHCTF1,AHNAK,ANXA7,ARID4B,ASPH,ATF2,BCOR,BTG2,CAMTA1,CAND1,CBX2,CBX5,CCND1,CDK4,CDKN1A,CDKN1B,CELF1,CLOCK,CNOT6,CSDE1,DYRK1A,EIF4G2,ENSG00000173575,FOXO1,GPBP1L1,GSK3B,HIF1A,HNRNPDL,IGF2BP1,LARP1,LCOR,LGR4,MDM2,MED13L,MIER3,MTPN,MYC,NFATC3,NSD1,NUCKS1,PABPC1,PHF10,PHF12,PLAGL2,POLR2D,PPM1A,PPP1R12A,PPP2CA,PRKAR1A,PUM2,PURB,RBPJ,RICTOR,RNF139,ROCK2,RORA,RPS23,SATB2,SESN2,SOX4,S…
GO:0009892	negative regulation of metabolic process	66	2762	9.54e-15	ENSP00000209875,ENSP00000221086,ENSP00000227507,ENSP00000228872,ENSP00000229812,ENSP00000244745,ENSP00000253063,ENSP00000257904,ENSP00000258149,ENSP00000264110,ENSP00000268035,ENSP00000268489,ENSP00000269305,ENSP00000272645,ENSP00000276431,ENSP00000290341,ENSP00000290551,ENSP00000294740,ENSP00000296674,ENSP00000297857,ENSP00000300659,ENSP00000304051,ENSP00000308741,ENSP00000308750,ENSP00000313007…	ADNP,AGO1,AGO3,ANXA7,ATF2,BCOR,BTG2,CBX2,CBX5,CCND1,CDK4,CDKN1A,CDKN1B,CELF1,CLOCK,CLTC,CNOT6,CSDE1,DYRK1A,EIF4G2,FOXO1,GSK3B,HIF1A,IGF1R,IGF2BP1,LARP1,LCOR,LGR4,MCL1,MDM2,MTMR9,MYC,NFATC3,NSD1,PABPC1,PHF12,POLR2D,PPM1A,PPP2CA,PRKAR1A,PUM2,PURB,RBPJ,RNF139,ROCK2,RPS23,SATB2,SESN2,SOX4,STK38,TNFRSF10B,TNKS2,TNRC6A,TNRC6B,TNRC6C,TOB1,TP53,TP53INP1,TRPS1,TXNIP,YOD1,ZFHX3,ZFP36L1,ZHX1,ZNF217,ZNF281
GO:0010605	negative regulation of macromolecule metabolic process	63	2558	1.61e-14	ENSP00000209875,ENSP00000227507,ENSP00000228872,ENSP00000229812,ENSP00000244745,ENSP00000253063,ENSP00000257904,ENSP00000258149,ENSP00000264110,ENSP00000268035,ENSP00000268489,ENSP00000269305,ENSP00000272645,ENSP00000276431,ENSP00000290341,ENSP00000290551,ENSP00000294740,ENSP00000296674,ENSP00000297857,ENSP00000300659,ENSP00000304051,ENSP00000308741,ENSP00000308750,ENSP00000313007,ENSP00000317985…	ADNP,AGO1,AGO3,ANXA7,ATF2,BCOR,BTG2,CBX2,CBX5,CCND1,CDK4,CDKN1A,CDKN1B,CELF1,CLOCK,CLTC,CNOT6,CSDE1,DYRK1A,FOXO1,GSK3B,HIF1A,IGF1R,IGF2BP1,LARP1,LCOR,LGR4,MDM2,MYC,NFATC3,NSD1,PABPC1,PHF12,POLR2D,PPM1A,PPP2CA,PRKAR1A,PUM2,PURB,RBPJ,RNF139,ROCK2,RPS23,SATB2,SESN2,SOX4,STK38,TNFRSF10B,TNKS2,TNRC6A,TNRC6B,TNRC6C,TOB1,TP53,TP53INP1,TRPS1,TXNIP,YOD1,ZFHX3,ZFP36L1,ZHX1,ZNF217,ZNF281
GO:0010556	regulation of macromolecule biosynthetic process	81	4143	2.35e-14	ENSP00000209875,ENSP00000227507,ENSP00000228872,ENSP00000244745,ENSP00000246229,ENSP00000253063,ENSP00000257904,ENSP00000258149,ENSP00000261523,ENSP00000264110,ENSP00000264183,ENSP00000265343,ENSP00000268489,ENSP00000269305,ENSP00000272645,ENSP00000281928,ENSP00000282296,ENSP00000290341,ENSP00000290551,ENSP00000294740,ENSP00000297857,ENSP00000300659,ENSP00000304051,ENSP00000306522,ENSP00000308741…	ADNP,AFF4,AGO1,AGO3,AHCTF1,ARID4B,ASPH,ATF2,BCOR,BTG2,CAMTA1,CAND1,CBX2,CBX5,CCND1,CDK4,CDKN1A,CDKN1B,CELF1,CLOCK,CLTC,CNOT6,CSDE1,DYRK2,EIF4G2,ENSG00000173575,FOXO1,GPBP1L1,GSK3B,HIF1A,HNRNPDL,IGF2BP1,LARP1,LCOR,LGR4,MDM2,MED13L,MIER3,MTPN,MYC,NFATC3,NSD1,NUCKS1,PABPC1,PHF10,PHF12,PLAGL2,POLR2D,PPM1A,PPP1R12A,PPP2CA,PRKAR1A,PUM2,PURB,RBPJ,RNF139,RORA,SATB2,SESN2,SOX4,SP1,TNKS2,TNRC6A,TNRC6B,TNRC…
GO:2000112	regulation of cellular macromolecule biosynthetic process	80	4050	2.35e-14	ENSP00000209875,ENSP00000227507,ENSP00000228872,ENSP00000244745,ENSP00000246229,ENSP00000253063,ENSP00000257904,ENSP00000258149,ENSP00000261523,ENSP00000264110,ENSP00000264183,ENSP00000265343,ENSP00000268489,ENSP00000269305,ENSP00000272645,ENSP00000281928,ENSP00000282296,ENSP00000290341,ENSP00000290551,ENSP00000294740,ENSP00000297857,ENSP00000300659,ENSP00000304051,ENSP00000306522,ENSP00000308741…	ADNP,AFF4,AGO1,AGO3,AHCTF1,ARID4B,ASPH,ATF2,BCOR,BTG2,CAMTA1,CAND1,CBX2,CBX5,CCND1,CDK4,CDKN1A,CDKN1B,CELF1,CLOCK,CNOT6,CSDE1,DYRK2,EIF4G2,ENSG00000173575,FOXO1,GPBP1L1,GSK3B,HIF1A,HNRNPDL,IGF2BP1,LARP1,LCOR,LGR4,MDM2,MED13L,MIER3,MTPN,MYC,NFATC3,NSD1,NUCKS1,PABPC1,PHF10,PHF12,PLAGL2,POLR2D,PPM1A,PPP1R12A,PPP2CA,PRKAR1A,PUM2,PURB,RBPJ,RNF139,RORA,SATB2,SESN2,SOX4,SP1,TNKS2,TNRC6A,TNRC6B,TNRC6C,TO…
GO:0009893	positive regulation of metabolic process	71	3280	3.62e-14	ENSP00000221086,ENSP00000227507,ENSP00000228872,ENSP00000244745,ENSP00000246229,ENSP00000253063,ENSP00000257904,ENSP00000258149,ENSP00000261183,ENSP00000261254,ENSP00000261523,ENSP00000261716,ENSP00000264110,ENSP00000264183,ENSP00000265062,ENSP00000265742,ENSP00000268489,ENSP00000269305,ENSP00000272645,ENSP00000276431,ENSP00000290341,ENSP00000290551,ENSP00000294740,ENSP00000296782,ENSP00000300659…	ADNP,AGO1,AGO3,ANKIB1,ARID4B,ASPH,ATF2,BCL2L11,BTG2,CAMTA1,CAND1,CCND1,CCND2,CDK4,CDKN1A,CDKN1B,CLOCK,CNOT6,DYRK1A,DYRK2,FOXO1,GPBP1L1,GSK3B,HIF1A,IGF2BP1,KCTD20,LARP1,LGR4,MDM2,MTMR9,MTPN,MYC,NFATC3,NSD1,NUCKS1,OSBPL8,PABPC1,PLAGL2,POLR2D,PPM1A,PPP1R12A,PPP2CA,PRKAR1A,PRLR,RAB12,RAB7A,RBPJ,RICTOR,RNF139,ROCK2,RORA,SATB2,SESN2,SOX4,SP1,TAOK1,TFRC,TNFRSF10B,TNKS2,TNRC6B,TNRC6C,TOB1,TP53,TP53INP1,T…
GO:0009889	regulation of biosynthetic process	82	4337	7.35e-14	ENSP00000209875,ENSP00000227507,ENSP00000228872,ENSP00000244745,ENSP00000246229,ENSP00000253063,ENSP00000257904,ENSP00000258149,ENSP00000261523,ENSP00000264110,ENSP00000264183,ENSP00000265343,ENSP00000268489,ENSP00000269305,ENSP00000272645,ENSP00000281928,ENSP00000282296,ENSP00000290158,ENSP00000290341,ENSP00000290551,ENSP00000294740,ENSP00000297857,ENSP00000300659,ENSP00000304051,ENSP00000306522…	ADNP,AFF4,AGO1,AGO3,AHCTF1,ARID4B,ASPH,ATF2,BCOR,BTG2,CAMTA1,CAND1,CBX2,CBX5,CCND1,CDK4,CDKN1A,CDKN1B,CELF1,CLOCK,CLTC,CNOT6,CSDE1,DYRK2,EIF4G2,ENSG00000173575,FOXO1,GPBP1L1,GSK3B,HIF1A,HNRNPDL,IGF2BP1,KPNB1,LARP1,LCOR,LGR4,MDM2,MED13L,MIER3,MTPN,MYC,NFATC3,NSD1,NUCKS1,PABPC1,PHF10,PHF12,PLAGL2,POLR2D,PPM1A,PPP1R12A,PPP2CA,PRKAR1A,PUM2,PURB,RBPJ,RNF139,RORA,SATB2,SESN2,SOX4,SP1,TNKS2,TNRC6A,TNRC6…
GO:0010604	positive regulation of macromolecule metabolic process	68	3081	7.95e-14	ENSP00000227507,ENSP00000228872,ENSP00000244745,ENSP00000246229,ENSP00000253063,ENSP00000257904,ENSP00000258149,ENSP00000261183,ENSP00000261254,ENSP00000261523,ENSP00000261716,ENSP00000264110,ENSP00000264183,ENSP00000265062,ENSP00000265742,ENSP00000268489,ENSP00000269305,ENSP00000272645,ENSP00000276431,ENSP00000290341,ENSP00000290551,ENSP00000294740,ENSP00000296782,ENSP00000300659,ENSP00000304051…	ADNP,AGO1,AGO3,ANKIB1,ARID4B,ASPH,ATF2,BCL2L11,BTG2,CAMTA1,CAND1,CCND1,CCND2,CDK4,CDKN1A,CDKN1B,CLOCK,CNOT6,DYRK1A,DYRK2,FOXO1,GPBP1L1,GSK3B,HIF1A,IGF2BP1,LARP1,LGR4,MDM2,MTPN,MYC,NFATC3,NSD1,NUCKS1,OSBPL8,PABPC1,PLAGL2,POLR2D,PPM1A,PPP1R12A,PPP2CA,PRKAR1A,PRLR,RAB7A,RBPJ,RICTOR,RNF139,ROCK2,RORA,SATB2,SESN2,SOX4,SP1,TAOK1,TFRC,TNFRSF10B,TNKS2,TNRC6B,TNRC6C,TOB1,TP53,TP53INP1,TRPS1,UBAP2L,UHMK1,Z…
GO:0031326	regulation of cellular biosynthetic process	81	4266	9.02e-14	ENSP00000209875,ENSP00000227507,ENSP00000228872,ENSP00000244745,ENSP00000246229,ENSP00000253063,ENSP00000257904,ENSP00000258149,ENSP00000261523,ENSP00000264110,ENSP00000264183,ENSP00000265343,ENSP00000268489,ENSP00000269305,ENSP00000272645,ENSP00000281928,ENSP00000282296,ENSP00000290341,ENSP00000290551,ENSP00000294740,ENSP00000297857,ENSP00000300659,ENSP00000304051,ENSP00000306522,ENSP00000308741…	ADNP,AFF4,AGO1,AGO3,AHCTF1,ARID4B,ASPH,ATF2,BCOR,BTG2,CAMTA1,CAND1,CBX2,CBX5,CCND1,CDK4,CDKN1A,CDKN1B,CELF1,CLOCK,CLTC,CNOT6,CSDE1,DYRK2,EIF4G2,ENSG00000173575,FOXO1,GPBP1L1,GSK3B,HIF1A,HNRNPDL,IGF2BP1,LARP1,LCOR,LGR4,MDM2,MED13L,MIER3,MTPN,MYC,NFATC3,NSD1,NUCKS1,PABPC1,PHF10,PHF12,PLAGL2,POLR2D,PPM1A,PPP1R12A,PPP2CA,PRKAR1A,PUM2,PURB,RBPJ,RNF139,RORA,SATB2,SESN2,SOX4,SP1,TNKS2,TNRC6A,TNRC6B,TNRC…
GO:0031325	positive regulation of cellular metabolic process	66	3060	7.81e-13	ENSP00000221086,ENSP00000227507,ENSP00000228872,ENSP00000244745,ENSP00000246229,ENSP00000253063,ENSP00000257904,ENSP00000258149,ENSP00000261183,ENSP00000261254,ENSP00000261523,ENSP00000261716,ENSP00000264110,ENSP00000264183,ENSP00000265742,ENSP00000268489,ENSP00000269305,ENSP00000272645,ENSP00000276431,ENSP00000290551,ENSP00000294740,ENSP00000296782,ENSP00000300659,ENSP00000304051,ENSP00000306522…	ADNP,AGO1,ANKIB1,ARID4B,ASPH,ATF2,BCL2L11,BTG2,CAMTA1,CAND1,CCND1,CCND2,CDK4,CDKN1A,CDKN1B,CLOCK,CNOT6,DYRK1A,DYRK2,FOXO1,GPBP1L1,GSK3B,HIF1A,KCTD20,LARP1,LGR4,MDM2,MTMR9,MYC,NFATC3,NSD1,NUCKS1,OSBPL8,PABPC1,PLAGL2,POLR2D,PPM1A,PPP1R12A,PPP2CA,PRKAR1A,PRLR,RAB12,RBPJ,RICTOR,RNF139,ROCK2,RORA,SATB2,SESN2,SOX4,SP1,TAOK1,TFRC,TNFRSF10B,TNKS2,TNRC6B,TNRC6C,TOB1,TP53,TP53INP1,TRPS1,UHMK1,ZFHX3,ZFP36L1…
GO:0051173	positive regulation of nitrogen compound metabolic process	64	2946	1.78e-12	ENSP00000227507,ENSP00000228872,ENSP00000244745,ENSP00000246229,ENSP00000253063,ENSP00000257904,ENSP00000258149,ENSP00000261183,ENSP00000261254,ENSP00000261523,ENSP00000261716,ENSP00000264110,ENSP00000264183,ENSP00000265062,ENSP00000265742,ENSP00000268489,ENSP00000269305,ENSP00000272645,ENSP00000276431,ENSP00000290551,ENSP00000294740,ENSP00000296782,ENSP00000300659,ENSP00000304051,ENSP00000306522…	ADNP,AGO1,ANKIB1,ARID4B,ASPH,ATF2,BCL2L11,BTG2,CAMTA1,CAND1,CCND1,CCND2,CDK4,CDKN1A,CDKN1B,CLOCK,CNOT6,DYRK1A,FOXO1,GPBP1L1,GSK3B,HIF1A,LARP1,LGR4,MDM2,MTPN,MYC,NFATC3,NSD1,NUCKS1,OSBPL8,PABPC1,PLAGL2,POLR2D,PPM1A,PPP1R12A,PPP2CA,PRKAR1A,PRLR,RAB7A,RBPJ,RICTOR,RNF139,ROCK2,RORA,SATB2,SESN2,SOX4,SP1,TAOK1,TFRC,TNFRSF10B,TNKS2,TNRC6B,TNRC6C,TOB1,TP53,TP53INP1,TRPS1,UHMK1,ZFHX3,ZFP36L1,ZNF281,ZNF711
GO:0031324	negative regulation of cellular metabolic process	58	2463	1.91e-12	ENSP00000209875,ENSP00000221086,ENSP00000227507,ENSP00000228872,ENSP00000229812,ENSP00000244745,ENSP00000253063,ENSP00000257904,ENSP00000258149,ENSP00000264110,ENSP00000268035,ENSP00000268489,ENSP00000269305,ENSP00000276431,ENSP00000290341,ENSP00000290551,ENSP00000294740,ENSP00000297857,ENSP00000300659,ENSP00000304051,ENSP00000308741,ENSP00000308750,ENSP00000313007,ENSP00000317985,ENSP00000324806…	AGO1,AGO3,ATF2,BCOR,BTG2,CBX2,CBX5,CCND1,CDK4,CDKN1A,CDKN1B,CELF1,CLOCK,CLTC,DYRK1A,EIF4G2,FOXO1,GSK3B,HIF1A,IGF1R,IGF2BP1,LARP1,LCOR,LGR4,MCL1,MDM2,MTMR9,MYC,NFATC3,NSD1,PABPC1,PHF12,PPM1A,PPP2CA,PRKAR1A,PURB,RBPJ,RNF139,ROCK2,SATB2,SESN2,SOX4,STK38,TNFRSF10B,TNKS2,TNRC6A,TNRC6B,TNRC6C,TOB1,TP53,TRPS1,TXNIP,YOD1,ZFHX3,ZFP36L1,ZHX1,ZNF217,ZNF281
GO:0034248	regulation of cellular amide metabolic process	24	379	2.65e-12	ENSP00000244745,ENSP00000253063,ENSP00000257904,ENSP00000272645,ENSP00000290341,ENSP00000290551,ENSP00000303145,ENSP00000304051,ENSP00000313007,ENSP00000317985,ENSP00000336721,ENSP00000336783,ENSP00000338173,ENSP00000362287,ENSP00000362300,ENSP00000376800,ENSP00000377024,ENSP00000379144,ENSP00000388402,ENSP00000401946,ENSP00000420270,ENSP00000427695,ENSP00000433664,ENSP00000435926	AGO1,AGO3,BTG2,CDK4,CELF1,CNOT6,EIF4G2,IGF2BP1,LARP1,MTPN,PABPC1,POLR2D,PUM2,RNF139,ROCK2,SESN2,SOX4,TMED10,TNRC6A,TNRC6B,TNRC6C,TOB1,UHMK1,ZFP36L1
GO:0006417	regulation of translation	22	327	1.09e-11	ENSP00000244745,ENSP00000253063,ENSP00000257904,ENSP00000272645,ENSP00000290341,ENSP00000290551,ENSP00000304051,ENSP00000313007,ENSP00000336721,ENSP00000336783,ENSP00000338173,ENSP00000362287,ENSP00000362300,ENSP00000376800,ENSP00000377024,ENSP00000379144,ENSP00000388402,ENSP00000401946,ENSP00000420270,ENSP00000427695,ENSP00000433664,ENSP00000435926	AGO1,AGO3,BTG2,CDK4,CELF1,CNOT6,EIF4G2,IGF2BP1,LARP1,MTPN,PABPC1,POLR2D,PUM2,RNF139,SESN2,SOX4,TNRC6A,TNRC6B,TNRC6C,TOB1,UHMK1,ZFP36L1
GO:0050794	regulation of cellular process	129	10484	1.09e-11	ENSP00000025301,ENSP00000209875,ENSP00000221086,ENSP00000227507,ENSP00000228872,ENSP00000229812,ENSP00000244745,ENSP00000246229,ENSP00000247461,ENSP00000253063,ENSP00000257904,ENSP00000258149,ENSP00000261183,ENSP00000261254,ENSP00000261263,ENSP00000261523,ENSP00000261716,ENSP00000264110,ENSP00000264183,ENSP00000265062,ENSP00000265343,ENSP00000265742,ENSP00000268035,ENSP00000268489,ENSP00000269305…	ADNP,AFF4,AGO1,AGO3,AHCTF1,AHNAK,AKAP11,ANKIB1,ANXA7,AP1G1,ARID4B,ASPH,ATF2,BBS10,BCL2L11,BCOR,BTG2,CAMTA1,CAND1,CANX,CBX2,CBX5,CCND1,CCND2,CD164,CD2AP,CDK4,CDKN1A,CDKN1B,CELF1,CLOCK,CLTC,CNOT6,CSDE1,DST,DYRK1A,DYRK2,EIF4G2,ENSG00000173575,FEM1B,FOXO1,GIGYF1,GNA13,GPBP1L1,GSK3B,HIF1A,HNRNPDL,IGF1R,IGF2BP1,KCTD20,KIF5B,KPNB1,LARP1,LCOR,LGR4,MCL1,MDM2,MED13L,MIER3,MOAP1,MTMR9,MTPN,MYC,NCKAP1,NFATC3…
GO:0051252	regulation of RNA metabolic process	73	3890	1.12e-11	ENSP00000209875,ENSP00000227507,ENSP00000228872,ENSP00000244745,ENSP00000246229,ENSP00000253063,ENSP00000258149,ENSP00000261523,ENSP00000264110,ENSP00000264183,ENSP00000265343,ENSP00000268489,ENSP00000269305,ENSP00000281928,ENSP00000282296,ENSP00000290341,ENSP00000290551,ENSP00000294740,ENSP00000297857,ENSP00000300659,ENSP00000306522,ENSP00000308741,ENSP00000308750,ENSP00000313007,ENSP00000327255…	ADNP,AFF4,AGO1,AHCTF1,AHNAK,ARID4B,ASPH,ATF2,BCOR,BTG2,CAMTA1,CAND1,CBX2,CBX5,CCND1,CDKN1A,CDKN1B,CELF1,CLOCK,CNOT6,CSDE1,DYRK1A,ENSG00000173575,FOXO1,GPBP1L1,HIF1A,HNRNPDL,IGF2BP1,LARP1,LCOR,LGR4,MDM2,MED13L,MIER3,MTPN,MYC,NFATC3,NSD1,NUCKS1,PABPC1,PHF10,PHF12,PLAGL2,PPM1A,PPP1R12A,PPP2CA,PRKAR1A,PUM2,PURB,RBPJ,RORA,SATB2,SESN2,SOX4,SP1,TNPO1,TNRC6B,TNRC6C,TOB1,TP53,TP53INP1,TRPS1,TXNIP,ZBTB34,Z…
GO:0048522	positive regulation of cellular process	83	4898	1.58e-11	ENSP00000221086,ENSP00000227507,ENSP00000228872,ENSP00000244745,ENSP00000246229,ENSP00000253063,ENSP00000257904,ENSP00000258149,ENSP00000261183,ENSP00000261254,ENSP00000261263,ENSP00000261523,ENSP00000261716,ENSP00000264110,ENSP00000264183,ENSP00000265062,ENSP00000265742,ENSP00000268035,ENSP00000268489,ENSP00000269305,ENSP00000272645,ENSP00000276431,ENSP00000290551,ENSP00000294740,ENSP00000296782…	ADNP,AGO1,AGO3,ANKIB1,AP1G1,ARID4B,ASPH,ATF2,BCL2L11,BTG2,CAMTA1,CAND1,CCND1,CCND2,CDK4,CDKN1A,CDKN1B,CLOCK,CNOT6,DYRK1A,DYRK2,EIF4G2,FOXO1,GNA13,GPBP1L1,GSK3B,HIF1A,IGF1R,KCTD20,KIF5B,LARP1,LGR4,MCL1,MDM2,MOAP1,MTMR9,MTPN,MYC,NCKAP1,NFATC3,NRAS,NSD1,NUCKS1,OSBPL8,PABPC1,PDE3A,PLAGL2,POLR2D,PPM1A,PPP1R12A,PPP2CA,PRKAR1A,PRLR,PUM2,RAB12,RAB21,RAB7A,RBPJ,RICTOR,RNF139,ROCK2,RORA,SATB2,SESN2,SHOC2,S…
GO:0019219	regulation of nucleobase-containing compound metabolic process	75	4133	2.07e-11	ENSP00000209875,ENSP00000227507,ENSP00000228872,ENSP00000244745,ENSP00000246229,ENSP00000253063,ENSP00000258149,ENSP00000261523,ENSP00000264110,ENSP00000264183,ENSP00000265343,ENSP00000268489,ENSP00000269305,ENSP00000281928,ENSP00000282296,ENSP00000290341,ENSP00000290551,ENSP00000294740,ENSP00000297857,ENSP00000300659,ENSP00000306522,ENSP00000308741,ENSP00000308750,ENSP00000313007,ENSP00000327255…	ADNP,AFF4,AGO1,AHCTF1,AHNAK,ARID4B,ASPH,ATF2,BCOR,BTG2,CAMTA1,CAND1,CBX2,CBX5,CCND1,CDKN1A,CDKN1B,CELF1,CLOCK,CNOT6,CSDE1,DYRK1A,ENSG00000173575,FOXO1,GPBP1L1,HIF1A,HNRNPDL,IGF2BP1,LARP1,LCOR,LGR4,MDM2,MED13L,MIER3,MTPN,MYC,NFATC3,NSD1,NUCKS1,PABPC1,PHF10,PHF12,PLAGL2,PPM1A,PPP1R12A,PPP2CA,PRKAR1A,PUM2,PURB,RBPJ,RORA,SATB2,SESN2,SOX4,SP1,TFRC,TNKS2,TNPO1,TNRC6B,TNRC6C,TOB1,TP53,TP53INP1,TRPS1,TXN…
GO:0051172	negative regulation of nitrogen compound metabolic process	54	2307	2.24e-11	ENSP00000209875,ENSP00000227507,ENSP00000228872,ENSP00000229812,ENSP00000244745,ENSP00000253063,ENSP00000257904,ENSP00000258149,ENSP00000264110,ENSP00000268035,ENSP00000268489,ENSP00000269305,ENSP00000276431,ENSP00000290341,ENSP00000290551,ENSP00000294740,ENSP00000297857,ENSP00000300659,ENSP00000304051,ENSP00000308741,ENSP00000308750,ENSP00000313007,ENSP00000317985,ENSP00000324806,ENSP00000326813…	AGO1,AGO3,ATF2,BCOR,BTG2,CBX2,CBX5,CCND1,CDK4,CDKN1A,CDKN1B,CELF1,CLOCK,CLTC,DYRK1A,FOXO1,GSK3B,IGF1R,IGF2BP1,LARP1,LCOR,LGR4,MDM2,MYC,NFATC3,NSD1,PABPC1,PHF12,PPM1A,PPP2CA,PRKAR1A,PURB,RBPJ,RNF139,ROCK2,SATB2,SESN2,SOX4,STK38,TNFRSF10B,TNKS2,TNRC6A,TNRC6B,TNRC6C,TOB1,TP53,TRPS1,TXNIP,YOD1,ZFHX3,ZFP36L1,ZHX1,ZNF217,ZNF281
GO:2000113	negative regulation of cellular macromolecule biosynthetic process	40	1348	6.65e-11	ENSP00000209875,ENSP00000227507,ENSP00000228872,ENSP00000253063,ENSP00000258149,ENSP00000264110,ENSP00000268489,ENSP00000269305,ENSP00000290341,ENSP00000290551,ENSP00000294740,ENSP00000297857,ENSP00000300659,ENSP00000304051,ENSP00000308741,ENSP00000308750,ENSP00000324806,ENSP00000327255,ENSP00000329933,ENSP00000336721,ENSP00000336783,ENSP00000345206,ENSP00000360138,ENSP00000360526,ENSP00000362287…	AGO1,AGO3,ATF2,BCOR,BTG2,CBX2,CBX5,CCND1,CDKN1B,CELF1,CLOCK,FOXO1,GSK3B,IGF2BP1,LARP1,LCOR,LGR4,MDM2,MYC,NFATC3,NSD1,PHF12,PPM1A,PURB,RBPJ,RNF139,SATB2,SESN2,TNRC6A,TNRC6B,TNRC6C,TOB1,TP53,TRPS1,TXNIP,ZFHX3,ZFP36L1,ZHX1,ZNF217,ZNF281
GO:0010558	negative regulation of macromolecule biosynthetic process	41	1425	8.06e-11	ENSP00000209875,ENSP00000227507,ENSP00000228872,ENSP00000253063,ENSP00000258149,ENSP00000264110,ENSP00000268489,ENSP00000269305,ENSP00000290341,ENSP00000290551,ENSP00000294740,ENSP00000297857,ENSP00000300659,ENSP00000304051,ENSP00000308741,ENSP00000308750,ENSP00000324806,ENSP00000327255,ENSP00000329933,ENSP00000336721,ENSP00000336783,ENSP00000345206,ENSP00000360138,ENSP00000360526,ENSP00000362287…	AGO1,AGO3,ATF2,BCOR,BTG2,CBX2,CBX5,CCND1,CDKN1B,CELF1,CLOCK,CLTC,FOXO1,GSK3B,IGF2BP1,LARP1,LCOR,LGR4,MDM2,MYC,NFATC3,NSD1,PHF12,PPM1A,PURB,RBPJ,RNF139,SATB2,SESN2,TNRC6A,TNRC6B,TNRC6C,TOB1,TP53,TRPS1,TXNIP,ZFHX3,ZFP36L1,ZHX1,ZNF217,ZNF281
GO:0050789	regulation of biological process	131	11116	1.49e-10	ENSP00000025301,ENSP00000209875,ENSP00000221086,ENSP00000227507,ENSP00000228872,ENSP00000229812,ENSP00000244745,ENSP00000246229,ENSP00000247461,ENSP00000253063,ENSP00000257904,ENSP00000258149,ENSP00000261183,ENSP00000261254,ENSP00000261263,ENSP00000261523,ENSP00000261716,ENSP00000264110,ENSP00000264183,ENSP00000265062,ENSP00000265343,ENSP00000265742,ENSP00000268035,ENSP00000268489,ENSP00000269305…	ADNP,AFF4,AGO1,AGO3,AHCTF1,AHNAK,AKAP11,ANKIB1,ANXA7,AP1G1,ARID4B,ASPH,ATF2,BBS10,BCL2L11,BCOR,BTG2,CAMTA1,CAND1,CANX,CBX2,CBX5,CCND1,CCND2,CD164,CD2AP,CDK4,CDKN1A,CDKN1B,CELF1,CLOCK,CLTC,CNOT6,CSDE1,DST,DYRK1A,DYRK2,EIF4G2,ENSG00000173575,FEM1B,FOXO1,GIGYF1,GNA13,GPBP1L1,GSK3B,HIF1A,HNRNPDL,IGF1R,IGF2BP1,KCTD20,KIF5B,KPNB1,LARP1,LCOR,LGR4,MCL1,MDM2,MED13L,MIER3,MOAP1,MTMR9,MTPN,MYC,NCKAP1,NFATC3…
GO:0048518	positive regulation of biological process	86	5459	2.07e-10	ENSP00000221086,ENSP00000227507,ENSP00000228872,ENSP00000244745,ENSP00000246229,ENSP00000253063,ENSP00000257904,ENSP00000258149,ENSP00000261183,ENSP00000261254,ENSP00000261263,ENSP00000261523,ENSP00000261716,ENSP00000264110,ENSP00000264183,ENSP00000265062,ENSP00000265742,ENSP00000268035,ENSP00000268489,ENSP00000269305,ENSP00000272645,ENSP00000276431,ENSP00000290341,ENSP00000290551,ENSP00000294740…	ADNP,AGO1,AGO3,ANKIB1,AP1G1,ARID4B,ASPH,ATF2,BCL2L11,BTG2,CAMTA1,CAND1,CCND1,CCND2,CD2AP,CDK4,CDKN1A,CDKN1B,CLOCK,CNOT6,DYRK1A,DYRK2,EIF4G2,FOXO1,GNA13,GPBP1L1,GSK3B,HIF1A,IGF1R,IGF2BP1,KCTD20,KIF5B,LARP1,LGR4,MCL1,MDM2,MOAP1,MTMR9,MTPN,MYC,NCKAP1,NFATC3,NRAS,NSD1,NUCKS1,OSBPL8,PABPC1,PDE3A,PLAGL2,POLR2D,PPM1A,PPP1R12A,PPP2CA,PRKAR1A,PRLR,PUM2,RAB12,RAB21,RAB7A,RBPJ,RICTOR,RNF139,ROCK2,RORA,SATB2…
GO:0031327	negative regulation of cellular biosynthetic process	41	1479	2.34e-10	ENSP00000209875,ENSP00000227507,ENSP00000228872,ENSP00000253063,ENSP00000258149,ENSP00000264110,ENSP00000268489,ENSP00000269305,ENSP00000290341,ENSP00000290551,ENSP00000294740,ENSP00000297857,ENSP00000300659,ENSP00000304051,ENSP00000308741,ENSP00000308750,ENSP00000324806,ENSP00000327255,ENSP00000329933,ENSP00000336721,ENSP00000336783,ENSP00000345206,ENSP00000360138,ENSP00000360526,ENSP00000362287…	AGO1,AGO3,ATF2,BCOR,BTG2,CBX2,CBX5,CCND1,CDKN1B,CELF1,CLOCK,CLTC,FOXO1,GSK3B,IGF2BP1,LARP1,LCOR,LGR4,MDM2,MYC,NFATC3,NSD1,PHF12,PPM1A,PURB,RBPJ,RNF139,SATB2,SESN2,TNRC6A,TNRC6B,TNRC6C,TOB1,TP53,TRPS1,TXNIP,ZFHX3,ZFP36L1,ZHX1,ZNF217,ZNF281
GO:0048519	negative regulation of biological process	81	4953	2.34e-10	ENSP00000209875,ENSP00000221086,ENSP00000227507,ENSP00000228872,ENSP00000229812,ENSP00000244745,ENSP00000253063,ENSP00000257904,ENSP00000258149,ENSP00000261183,ENSP00000261254,ENSP00000261523,ENSP00000261716,ENSP00000264110,ENSP00000265062,ENSP00000268035,ENSP00000268489,ENSP00000269305,ENSP00000272645,ENSP00000276431,ENSP00000290341,ENSP00000290551,ENSP00000294740,ENSP00000296674,ENSP00000297857…	ADNP,AGO1,AGO3,ANXA7,ASPH,ATF2,BCOR,BTG2,CBX2,CBX5,CCND1,CCND2,CD164,CD2AP,CDK4,CDKN1A,CDKN1B,CELF1,CLOCK,CLTC,CNOT6,CSDE1,DYRK1A,DYRK2,EIF4G2,FOXO1,GSK3B,HIF1A,IGF1R,IGF2BP1,LARP1,LCOR,LGR4,MCL1,MDM2,MTMR9,MYC,NFATC3,NSD1,OSBPL8,PABPC1,PDE3A,PHF12,POLR2D,PPM1A,PPP2CA,PRKAR1A,PRLR,PUM2,PURB,RAB7A,RBPJ,RNF139,ROCK2,RORA,RPS23,SACS,SATB2,SESN2,SESN3,SOX4,STK38,TAOK1,TNFRSF10B,TNKS2,TNRC6A,TNRC6B,TN…
GO:0048523	negative regulation of cellular process	76	4454	2.39e-10	ENSP00000209875,ENSP00000221086,ENSP00000227507,ENSP00000228872,ENSP00000229812,ENSP00000244745,ENSP00000253063,ENSP00000257904,ENSP00000258149,ENSP00000261183,ENSP00000261254,ENSP00000261523,ENSP00000261716,ENSP00000264110,ENSP00000265062,ENSP00000268035,ENSP00000268489,ENSP00000269305,ENSP00000276431,ENSP00000290341,ENSP00000290551,ENSP00000294740,ENSP00000297857,ENSP00000300659,ENSP00000304051…	ADNP,AGO1,AGO3,ASPH,ATF2,BCOR,BTG2,CBX2,CBX5,CCND1,CCND2,CD164,CD2AP,CDK4,CDKN1A,CDKN1B,CELF1,CLOCK,CLTC,CNOT6,DYRK1A,DYRK2,EIF4G2,FOXO1,GSK3B,HIF1A,IGF1R,IGF2BP1,LARP1,LCOR,LGR4,MCL1,MDM2,MTMR9,MYC,NFATC3,NSD1,OSBPL8,PABPC1,PDE3A,PHF12,PPM1A,PPP2CA,PRKAR1A,PRLR,PURB,RAB7A,RBPJ,RNF139,ROCK2,RORA,SACS,SATB2,SESN2,SESN3,SOX4,STK38,TAOK1,TNFRSF10B,TNKS2,TNRC6A,TNRC6B,TNRC6C,TOB1,TP53,TP53INP1,TRPS1,…
GO:0010608	posttranscriptional regulation of gene expression	23	441	2.58e-10	ENSP00000244745,ENSP00000253063,ENSP00000257904,ENSP00000272645,ENSP00000290341,ENSP00000290551,ENSP00000304051,ENSP00000313007,ENSP00000336712,ENSP00000336721,ENSP00000336783,ENSP00000338173,ENSP00000362287,ENSP00000362300,ENSP00000376800,ENSP00000377024,ENSP00000379144,ENSP00000388402,ENSP00000401946,ENSP00000420270,ENSP00000427695,ENSP00000433664,ENSP00000435926	AGO1,AGO3,BTG2,CDK4,CELF1,CNOT6,EIF4G2,IGF2BP1,LARP1,MTPN,PABPC1,POLR2D,PUM2,RNF139,SESN2,SOX4,TNPO1,TNRC6A,TNRC6B,TNRC6C,TOB1,UHMK1,ZFP36L1
GO:0032268	regulation of cellular protein metabolic process	53	2486	1.08e-09	ENSP00000227507,ENSP00000228872,ENSP00000229812,ENSP00000244745,ENSP00000253063,ENSP00000257904,ENSP00000258149,ENSP00000261183,ENSP00000261254,ENSP00000261716,ENSP00000265742,ENSP00000268035,ENSP00000269305,ENSP00000272645,ENSP00000276431,ENSP00000290341,ENSP00000290551,ENSP00000296782,ENSP00000304051,ENSP00000306522,ENSP00000307298,ENSP00000313007,ENSP00000317985,ENSP00000324806,ENSP00000326813…	ADNP,AGO1,AGO3,ANKIB1,ASPH,BCL2L11,BCOR,BTG2,CAMTA1,CCND1,CCND2,CDK4,CDKN1A,CDKN1B,CELF1,CNOT6,DYRK1A,EIF4G2,FEM1B,FOXO1,GSK3B,IGF1R,IGF2BP1,LARP1,MDM2,MTPN,MYC,NSD1,OSBPL8,PABPC1,POLR2D,PPP1R12A,PPP2CA,PRKAR1A,PRLR,PUM2,RICTOR,RNF139,ROCK2,SESN2,SHOC2,SOX4,STK38,TAOK1,TNFRSF10B,TNRC6A,TNRC6B,TNRC6C,TOB1,TP53,UHMK1,YOD1,ZFP36L1
GO:0044260	cellular macromolecule metabolic process	93	6413	1.1e-09	ENSP00000227507,ENSP00000228872,ENSP00000229812,ENSP00000244745,ENSP00000246229,ENSP00000253063,ENSP00000257904,ENSP00000258149,ENSP00000259605,ENSP00000261523,ENSP00000261716,ENSP00000264110,ENSP00000264183,ENSP00000265062,ENSP00000265343,ENSP00000265742,ENSP00000268035,ENSP00000268489,ENSP00000269305,ENSP00000272645,ENSP00000281928,ENSP00000282296,ENSP00000290158,ENSP00000290551,ENSP00000294740…	ADNP,AFF4,AGO1,AGO3,ANKIB1,ARID4B,ASPH,ATF2,BCOR,BTG2,CAMTA1,CAND1,CBX2,CCND1,CD2AP,CDK4,CDKN1A,CDKN1B,CLOCK,CLTC,CNOT6,CSDE1,DYRK1A,DYRK2,EIF4G2,ENSG00000173575,FEM1B,FOXO1,GAN,GPBP1L1,GSK3B,GTF3C4,HIF1A,HNRNPDL,IGF1R,KPNB1,LARP1,LCOR,MDM2,MED13L,MIER3,MSL1,MYC,NFATC3,NRAS,NSD1,NUCKS1,PABPC1,PCMTD1,PHF10,PHF12,PLAGL2,POLR2D,PPM1A,PPP1R12A,PPP2CA,PRLR,PURB,RAB12,RAB7A,RBPJ,RICTOR,RNF139,RNF38,ROC…
GO:0051246	regulation of protein metabolic process	55	2668	1.28e-09	ENSP00000227507,ENSP00000228872,ENSP00000229812,ENSP00000244745,ENSP00000253063,ENSP00000257904,ENSP00000258149,ENSP00000261183,ENSP00000261254,ENSP00000261716,ENSP00000265062,ENSP00000265742,ENSP00000268035,ENSP00000269305,ENSP00000272645,ENSP00000276431,ENSP00000290341,ENSP00000290551,ENSP00000296782,ENSP00000303145,ENSP00000304051,ENSP00000306522,ENSP00000307298,ENSP00000313007,ENSP00000317985…	ADNP,AGO1,AGO3,ANKIB1,ASPH,BCL2L11,BCOR,BTG2,CAMTA1,CCND1,CCND2,CDK4,CDKN1A,CDKN1B,CELF1,CNOT6,DYRK1A,EIF4G2,FEM1B,FOXO1,GSK3B,IGF1R,IGF2BP1,LARP1,MDM2,MTPN,MYC,NSD1,OSBPL8,PABPC1,POLR2D,PPP1R12A,PPP2CA,PRKAR1A,PRLR,PUM2,RAB7A,RICTOR,RNF139,ROCK2,SESN2,SHOC2,SOX4,STK38,TAOK1,TMED10,TNFRSF10B,TNRC6A,TNRC6B,TNRC6C,TOB1,TP53,UHMK1,YOD1,ZFP36L1
GO:0065007	biological regulation	133	11740	1.58e-09	ENSP00000025301,ENSP00000209875,ENSP00000221086,ENSP00000227507,ENSP00000228872,ENSP00000229812,ENSP00000244745,ENSP00000246229,ENSP00000247461,ENSP00000253063,ENSP00000257904,ENSP00000258149,ENSP00000258739,ENSP00000261183,ENSP00000261254,ENSP00000261263,ENSP00000261523,ENSP00000261716,ENSP00000264110,ENSP00000264183,ENSP00000265062,ENSP00000265343,ENSP00000265742,ENSP00000268035,ENSP00000268489…	ADNP,AFF4,AGO1,AGO3,AHCTF1,AHNAK,AKAP11,ANKIB1,ANXA7,AP1G1,ARID4B,ASPH,ATF2,BBS10,BCL2L11,BCOR,BTG2,CAMTA1,CAND1,CANX,CBX2,CBX5,CCND1,CCND2,CD164,CD2AP,CDK4,CDKN1A,CDKN1B,CELF1,CLOCK,CLTC,CNOT6,CSDE1,DST,DYRK1A,DYRK2,EIF4G2,ENSG00000173575,FEM1B,FOXO1,GIGYF1,GNA13,GPBP1L1,GSK3B,GTF3C4,HIF1A,HNRNPDL,IGF1R,IGF2BP1,KCTD20,KDELR2,KIF5B,KPNB1,LARP1,LCOR,LGR4,MCL1,MDM2,MED13L,MIER3,MOAP1,MTMR9,MTPN,MYC…
GO:0017148	negative regulation of translation	13	117	3.15e-09	ENSP00000253063,ENSP00000290341,ENSP00000290551,ENSP00000304051,ENSP00000336721,ENSP00000336783,ENSP00000362287,ENSP00000362300,ENSP00000379144,ENSP00000388402,ENSP00000401946,ENSP00000427695,ENSP00000435926	AGO1,AGO3,BTG2,CELF1,IGF2BP1,LARP1,RNF139,SESN2,TNRC6A,TNRC6B,TNRC6C,TOB1,ZFP36L1
GO:0010628	positive regulation of gene expression	43	1826	8.08e-09	ENSP00000244745,ENSP00000246229,ENSP00000253063,ENSP00000257904,ENSP00000258149,ENSP00000261523,ENSP00000264110,ENSP00000264183,ENSP00000268489,ENSP00000269305,ENSP00000272645,ENSP00000290341,ENSP00000294740,ENSP00000300659,ENSP00000306522,ENSP00000308741,ENSP00000313007,ENSP00000317985,ENSP00000324806,ENSP00000327255,ENSP00000329357,ENSP00000336721,ENSP00000344215,ENSP00000345206,ENSP00000347224…	AGO1,AGO3,ARID4B,ASPH,ATF2,CAMTA1,CAND1,CDK4,CLOCK,DYRK1A,FOXO1,GPBP1L1,GSK3B,HIF1A,IGF2BP1,LARP1,LGR4,MDM2,MYC,NFATC3,NSD1,NUCKS1,PABPC1,PLAGL2,POLR2D,PPM1A,PPP1R12A,RBPJ,ROCK2,RORA,SATB2,SESN2,SOX4,SP1,TOB1,TP53,TP53INP1,TRPS1,UBAP2L,UHMK1,ZFHX3,ZNF281,ZNF711
GO:0006355	regulation of transcription, DNA-templated	63	3661	3.84e-08	ENSP00000209875,ENSP00000227507,ENSP00000228872,ENSP00000244745,ENSP00000246229,ENSP00000253063,ENSP00000258149,ENSP00000261523,ENSP00000264110,ENSP00000264183,ENSP00000265343,ENSP00000268489,ENSP00000269305,ENSP00000281928,ENSP00000282296,ENSP00000290551,ENSP00000294740,ENSP00000297857,ENSP00000300659,ENSP00000306522,ENSP00000308741,ENSP00000308750,ENSP00000327255,ENSP00000329357,ENSP00000329933…	ADNP,AFF4,AGO1,AHCTF1,ARID4B,ASPH,ATF2,BCOR,BTG2,CAMTA1,CAND1,CBX2,CBX5,CCND1,CDKN1A,CDKN1B,CLOCK,CNOT6,CSDE1,ENSG00000173575,FOXO1,GPBP1L1,HIF1A,HNRNPDL,LCOR,LGR4,MDM2,MED13L,MIER3,MTPN,MYC,NFATC3,NSD1,NUCKS1,PHF10,PHF12,PLAGL2,PPM1A,PPP1R12A,PPP2CA,PRKAR1A,PURB,RBPJ,RORA,SATB2,SESN2,SOX4,SP1,TOB1,TP53,TP53INP1,TRPS1,TXNIP,ZBTB34,ZC3H11A,ZFHX3,ZFP36L1,ZHX1,ZNF217,ZNF281,ZNF551,ZNF664,ZNF711
GO:0006357	regulation of transcription by RNA polymerase II	51	2633	7.34e-08	ENSP00000209875,ENSP00000227507,ENSP00000244745,ENSP00000246229,ENSP00000253063,ENSP00000258149,ENSP00000261523,ENSP00000264110,ENSP00000264183,ENSP00000268489,ENSP00000269305,ENSP00000281928,ENSP00000282296,ENSP00000290551,ENSP00000294740,ENSP00000297857,ENSP00000300659,ENSP00000306522,ENSP00000308741,ENSP00000308750,ENSP00000327255,ENSP00000329357,ENSP00000329933,ENSP00000345206,ENSP00000355465…	ADNP,AGO1,AHCTF1,ARID4B,ATF2,BCOR,BTG2,CAMTA1,CAND1,CBX2,CBX5,CCND1,CDKN1A,CLOCK,ENSG00000173575,FOXO1,HIF1A,LCOR,MDM2,MED13L,MIER3,MYC,NFATC3,NSD1,NUCKS1,PHF12,PLAGL2,PPM1A,PPP1R12A,PRKAR1A,PURB,RBPJ,RORA,SATB2,SESN2,SOX4,SP1,TOB1,TP53,TRPS1,TXNIP,ZBTB34,ZC3H11A,ZFHX3,ZFP36L1,ZHX1,ZNF217,ZNF281,ZNF551,ZNF664,ZNF711
GO:0051254	positive regulation of RNA metabolic process	38	1596	8.73e-08	ENSP00000244745,ENSP00000246229,ENSP00000253063,ENSP00000261523,ENSP00000264110,ENSP00000264183,ENSP00000268489,ENSP00000269305,ENSP00000290551,ENSP00000294740,ENSP00000300659,ENSP00000306522,ENSP00000308741,ENSP00000313007,ENSP00000327255,ENSP00000329357,ENSP00000336783,ENSP00000344215,ENSP00000345206,ENSP00000347224,ENSP00000356110,ENSP00000362260,ENSP00000362300,ENSP00000368516,ENSP00000368767…	AGO1,ARID4B,ASPH,ATF2,BTG2,CAMTA1,CAND1,CLOCK,CNOT6,DYRK1A,FOXO1,GPBP1L1,HIF1A,LGR4,MYC,NFATC3,NSD1,NUCKS1,PABPC1,PLAGL2,PPM1A,PPP1R12A,RBPJ,RORA,SATB2,SESN2,SOX4,SP1,TNRC6B,TNRC6C,TOB1,TP53,TP53INP1,TRPS1,ZFHX3,ZFP36L1,ZNF281,ZNF711
GO:0045935	positive regulation of nucleobase-containing compound metabolic process	40	1770	1.23e-07	ENSP00000244745,ENSP00000246229,ENSP00000253063,ENSP00000261523,ENSP00000264110,ENSP00000264183,ENSP00000268489,ENSP00000269305,ENSP00000290551,ENSP00000294740,ENSP00000300659,ENSP00000306522,ENSP00000308741,ENSP00000313007,ENSP00000327255,ENSP00000329357,ENSP00000336783,ENSP00000344215,ENSP00000345206,ENSP00000347224,ENSP00000353224,ENSP00000356110,ENSP00000360689,ENSP00000362260,ENSP00000362300…	AGO1,ARID4B,ASPH,ATF2,BTG2,CAMTA1,CAND1,CLOCK,CNOT6,DYRK1A,FOXO1,GPBP1L1,HIF1A,LGR4,MYC,NFATC3,NSD1,NUCKS1,PABPC1,PLAGL2,PPM1A,PPP1R12A,RBPJ,RORA,SATB2,SESN2,SOX4,SP1,TFRC,TNKS2,TNRC6B,TNRC6C,TOB1,TP53,TP53INP1,TRPS1,ZFHX3,ZFP36L1,ZNF281,ZNF711
GO:0043170	macromolecule metabolic process	97	7453	1.33e-07	ENSP00000227507,ENSP00000228872,ENSP00000229812,ENSP00000244745,ENSP00000246229,ENSP00000253063,ENSP00000257904,ENSP00000258149,ENSP00000259605,ENSP00000261523,ENSP00000261716,ENSP00000264110,ENSP00000264183,ENSP00000265062,ENSP00000265343,ENSP00000265742,ENSP00000268035,ENSP00000268489,ENSP00000269305,ENSP00000272645,ENSP00000281928,ENSP00000282296,ENSP00000290158,ENSP00000290551,ENSP00000294740…	ADNP,AFF4,AGO1,AGO3,ANKIB1,ARID4B,ASPH,ATF2,BCOR,BTG2,CAMTA1,CAND1,CBX2,CCND1,CD2AP,CDK4,CDKN1A,CDKN1B,CELF1,CLOCK,CLTC,CNOT6,CSDE1,DYRK1A,DYRK2,EIF4G2,ENSG00000173575,FEM1B,FOXO1,GAN,GPBP1L1,GSK3B,GTF3C4,HIF1A,HNRNPDL,IGF1R,KPNB1,LARP1,LCOR,MDM2,MED13L,MIER3,MSL1,MYC,NFATC3,NRAS,NSD1,NUCKS1,PABPC1,PCMTD1,PHF10,PHF12,PLAGL2,POLR2D,PPM1A,PPP1R12A,PPP2CA,PRLR,PUM2,PURB,RAB12,RAB7A,RBPJ,RICTOR,RNF13…
GO:0016070	RNA metabolic process	59	3430	1.7e-07	ENSP00000227507,ENSP00000244745,ENSP00000246229,ENSP00000257904,ENSP00000261523,ENSP00000264110,ENSP00000264183,ENSP00000265343,ENSP00000268489,ENSP00000269305,ENSP00000272645,ENSP00000281928,ENSP00000282296,ENSP00000290551,ENSP00000294740,ENSP00000296674,ENSP00000297857,ENSP00000300659,ENSP00000306522,ENSP00000308741,ENSP00000308750,ENSP00000313007,ENSP00000329357,ENSP00000329933,ENSP00000338173…	ADNP,AFF4,AGO1,AGO3,ARID4B,ATF2,BCOR,BTG2,CAMTA1,CBX2,CCND1,CDK4,CDKN1A,CELF1,CLOCK,CNOT6,CSDE1,ENSG00000173575,FOXO1,GPBP1L1,GTF3C4,HIF1A,HNRNPDL,LCOR,MED13L,MIER3,MYC,NFATC3,NSD1,NUCKS1,PABPC1,PHF10,PHF12,PLAGL2,POLR2D,PPP2CA,PUM2,PURB,RBPJ,RORA,RPS23,SATB2,SOX4,SP1,TP53,TP53INP1,TRPS1,TXNIP,WDR37,ZBTB34,ZC3H11A,ZFHX3,ZFP36L1,ZHX1,ZNF217,ZNF281,ZNF551,ZNF664,ZNF711
GO:0032269	negative regulation of cellular protein metabolic process	29	1014	2.2e-07	ENSP00000228872,ENSP00000229812,ENSP00000244745,ENSP00000253063,ENSP00000257904,ENSP00000258149,ENSP00000268035,ENSP00000276431,ENSP00000290341,ENSP00000290551,ENSP00000304051,ENSP00000317985,ENSP00000324806,ENSP00000326813,ENSP00000336721,ENSP00000336783,ENSP00000362287,ENSP00000362300,ENSP00000367705,ENSP00000368880,ENSP00000376475,ENSP00000379144,ENSP00000384849,ENSP00000388402,ENSP00000401946…	AGO1,AGO3,BCOR,BTG2,CDK4,CDKN1A,CDKN1B,CELF1,FOXO1,GSK3B,IGF1R,IGF2BP1,LARP1,MDM2,MYC,PPP2CA,PRKAR1A,RNF139,ROCK2,SESN2,SOX4,STK38,TNFRSF10B,TNRC6A,TNRC6B,TNRC6C,TOB1,YOD1,ZFP36L1
GO:0006351	transcription, DNA-templated	49	2569	2.65e-07	ENSP00000227507,ENSP00000244745,ENSP00000246229,ENSP00000257904,ENSP00000261523,ENSP00000264110,ENSP00000264183,ENSP00000265343,ENSP00000268489,ENSP00000269305,ENSP00000272645,ENSP00000281928,ENSP00000282296,ENSP00000290551,ENSP00000294740,ENSP00000297857,ENSP00000300659,ENSP00000306522,ENSP00000308741,ENSP00000308750,ENSP00000329357,ENSP00000329933,ENSP00000341805,ENSP00000344215,ENSP00000345206…	ADNP,AFF4,AGO1,ARID4B,ATF2,BCOR,BTG2,CAMTA1,CBX2,CCND1,CDK4,CDKN1A,CLOCK,CNOT6,ENSG00000173575,FOXO1,GPBP1L1,GTF3C4,HIF1A,HNRNPDL,LCOR,MED13L,MIER3,MYC,NFATC3,NSD1,NUCKS1,PHF10,PHF12,PLAGL2,POLR2D,PURB,RBPJ,RORA,SATB2,SOX4,SP1,TP53,TP53INP1,TRPS1,TXNIP,ZBTB34,ZFHX3,ZHX1,ZNF217,ZNF281,ZNF551,ZNF664,ZNF711
GO:0010557	positive regulation of macromolecule biosynthetic process	39	1758	3.02e-07	ENSP00000244745,ENSP00000246229,ENSP00000253063,ENSP00000257904,ENSP00000261523,ENSP00000264110,ENSP00000264183,ENSP00000268489,ENSP00000269305,ENSP00000272645,ENSP00000294740,ENSP00000300659,ENSP00000306522,ENSP00000308741,ENSP00000313007,ENSP00000327255,ENSP00000329357,ENSP00000336721,ENSP00000342105,ENSP00000344215,ENSP00000345206,ENSP00000347224,ENSP00000356110,ENSP00000360689,ENSP00000362260…	AGO1,ARID4B,ASPH,ATF2,CAMTA1,CAND1,CDK4,CLOCK,CNOT6,DYRK2,FOXO1,GPBP1L1,HIF1A,LARP1,LGR4,MTPN,MYC,NFATC3,NSD1,NUCKS1,PABPC1,PLAGL2,POLR2D,PPM1A,PPP1R12A,RBPJ,RORA,SATB2,SESN2,SOX4,SP1,TNKS2,TP53,TP53INP1,TRPS1,UHMK1,ZFHX3,ZNF281,ZNF711
GO:0009894	regulation of catabolic process	26	840	3.07e-07	ENSP00000221086,ENSP00000228872,ENSP00000253063,ENSP00000257904,ENSP00000258149,ENSP00000265062,ENSP00000265742,ENSP00000290341,ENSP00000290551,ENSP00000304051,ENSP00000313007,ENSP00000324806,ENSP00000326813,ENSP00000331748,ENSP00000336712,ENSP00000336721,ENSP00000336783,ENSP00000338173,ENSP00000344215,ENSP00000358022,ENSP00000368880,ENSP00000388402,ENSP00000401946,ENSP00000427695,ENSP00000433664…	ANKIB1,BTG2,CDK4,CDKN1B,EIF4G2,FOXO1,GSK3B,HIF1A,IGF2BP1,LARP1,MCL1,MDM2,MTMR9,PABPC1,PUM2,RAB12,RAB7A,RNF139,SESN2,TNPO1,TNRC6B,TNRC6C,TOB1,TP53INP1,YOD1,ZFP36L1
GO:0009896	positive regulation of catabolic process	18	399	3.83e-07	ENSP00000228872,ENSP00000253063,ENSP00000258149,ENSP00000265062,ENSP00000265742,ENSP00000290551,ENSP00000304051,ENSP00000313007,ENSP00000324806,ENSP00000331748,ENSP00000336721,ENSP00000336783,ENSP00000344215,ENSP00000368880,ENSP00000388402,ENSP00000401946,ENSP00000427695,ENSP00000437955	ANKIB1,BTG2,CDKN1B,FOXO1,GSK3B,HIF1A,LARP1,MDM2,PABPC1,RAB12,RAB7A,RNF139,SESN2,TNRC6B,TNRC6C,TOB1,TP53INP1,ZFP36L1
GO:0051716	cellular response to stimulus	85	6212	3.83e-07	ENSP00000025301,ENSP00000227507,ENSP00000228872,ENSP00000229812,ENSP00000244745,ENSP00000247461,ENSP00000253063,ENSP00000256689,ENSP00000257904,ENSP00000258149,ENSP00000261254,ENSP00000261523,ENSP00000261716,ENSP00000264110,ENSP00000268035,ENSP00000269305,ENSP00000272645,ENSP00000275732,ENSP00000276431,ENSP00000290158,ENSP00000290341,ENSP00000290551,ENSP00000296782,ENSP00000300659,ENSP00000303147…	ADNP,AGO1,AGO3,AKAP11,AP1G1,ASPH,ATF2,BCL2L11,BTG2,CANX,CCND1,CCND2,CD164,CD2AP,CDK4,CDKN1A,CDKN1B,CLOCK,CLTC,CNOT6,DST,DYRK2,ENSG00000173575,FOXO1,GIGYF1,GNA13,GSK3B,HIF1A,HNRNPDL,IGF1R,IGF2BP1,KIF5B,KPNB1,LARP1,LGR4,MAT2A,MCL1,MDM2,MOAP1,MTPN,MYC,NCKAP1,NFATC3,NRAS,NUCKS1,PDE3A,PDE7A,PDZD8,POLR2D,PPM1A,PPP1R12A,PPP2CA,PRKAR1A,PRLR,PUM2,RAB12,RBPJ,RICTOR,RNF139,ROCK2,RORA,SATB2,SESN2,SESN3,SHOC2…
GO:0010467	gene expression	61	3733	4.82e-07	ENSP00000227507,ENSP00000244745,ENSP00000246229,ENSP00000257904,ENSP00000261523,ENSP00000264110,ENSP00000264183,ENSP00000265343,ENSP00000268489,ENSP00000269305,ENSP00000272645,ENSP00000281928,ENSP00000282296,ENSP00000290551,ENSP00000294740,ENSP00000296674,ENSP00000297857,ENSP00000300659,ENSP00000306522,ENSP00000308741,ENSP00000308750,ENSP00000313007,ENSP00000329357,ENSP00000329933,ENSP00000336721…	ADNP,AFF4,AGO1,AGO3,ARID4B,ASPH,ATF2,BCOR,BTG2,CAMTA1,CBX2,CCND1,CDK4,CDKN1A,CELF1,CLOCK,CNOT6,EIF4G2,ENSG00000173575,FOXO1,GPBP1L1,GTF3C4,HIF1A,HNRNPDL,LARP1,LCOR,MED13L,MIER3,MYC,NFATC3,NSD1,NUCKS1,PABPC1,PHF10,PHF12,PLAGL2,POLR2D,PPP2CA,PUM2,PURB,RBPJ,RORA,RPS23,SATB2,SOX4,SP1,TP53,TP53INP1,TRPS1,TXNIP,WDR37,ZBTB34,ZC3H11A,ZFHX3,ZFP36L1,ZHX1,ZNF217,ZNF281,ZNF551,ZNF664,ZNF711
GO:0010033	response to organic substance	51	2815	5.43e-07	ENSP00000227507,ENSP00000228872,ENSP00000244745,ENSP00000247461,ENSP00000253063,ENSP00000257904,ENSP00000258149,ENSP00000261523,ENSP00000268035,ENSP00000268489,ENSP00000269305,ENSP00000272645,ENSP00000276431,ENSP00000290551,ENSP00000303145,ENSP00000303147,ENSP00000304051,ENSP00000307078,ENSP00000316029,ENSP00000317985,ENSP00000324806,ENSP00000326813,ENSP00000327255,ENSP00000329357,ENSP00000331748…	ADNP,AGO1,AGO3,ANXA7,ASPH,BCL2L11,BTG2,CANX,CCND1,CDK4,CDKN1A,CDKN1B,FOXO1,GSK3B,HIF1A,HNRNPDL,IGF1R,KIF5B,LARP1,MAT2A,MCL1,MDM2,MYC,PDE3A,POLR2D,PPM1A,PPP2CA,PRKAR1A,PRLR,PUM2,RAB12,RNF139,ROCK2,RORA,SATB2,SESN2,SESN3,SHOC2,SOX4,SP1,TFRC,TLN1,TMED10,TNFRSF10B,TOB1,TP53,TP53INP1,TXNIP,YOD1,ZFHX3,ZFP36L1
GO:0045786	negative regulation of cell cycle	20	517	5.96e-07	ENSP00000209875,ENSP00000227507,ENSP00000228872,ENSP00000244745,ENSP00000257904,ENSP00000258149,ENSP00000261716,ENSP00000264110,ENSP00000269305,ENSP00000290551,ENSP00000308741,ENSP00000327255,ENSP00000344215,ENSP00000376475,ENSP00000377024,ENSP00000384849,ENSP00000388402,ENSP00000420270,ENSP00000433664,ENSP00000479618	ATF2,BTG2,CBX5,CCND1,CDK4,CDKN1A,CDKN1B,CLOCK,CNOT6,EIF4G2,MDM2,MYC,PPM1A,PRKAR1A,SOX4,TAOK1,TP53,TP53INP1,UHMK1,ZFP36L1
GO:0051253	negative regulation of RNA metabolic process	32	1303	8.4e-07	ENSP00000209875,ENSP00000227507,ENSP00000228872,ENSP00000258149,ENSP00000264110,ENSP00000268489,ENSP00000269305,ENSP00000290341,ENSP00000290551,ENSP00000294740,ENSP00000297857,ENSP00000300659,ENSP00000308741,ENSP00000308750,ENSP00000313007,ENSP00000327255,ENSP00000329933,ENSP00000336721,ENSP00000345206,ENSP00000360138,ENSP00000360526,ENSP00000367705,ENSP00000368516,ENSP00000368880,ENSP00000379051…	ATF2,BCOR,BTG2,CBX2,CBX5,CCND1,CDKN1B,CLOCK,DYRK1A,FOXO1,IGF2BP1,LARP1,LCOR,LGR4,MDM2,MYC,NFATC3,NSD1,PABPC1,PHF12,PPM1A,PURB,RBPJ,SATB2,TOB1,TP53,TRPS1,TXNIP,ZFHX3,ZHX1,ZNF217,ZNF281
GO:1900153	positive regulation of nuclear-transcribed mRNA catabolic process, deadenylation-dependent decay	6	16	8.4e-07	ENSP00000290551,ENSP00000313007,ENSP00000336783,ENSP00000388402,ENSP00000401946,ENSP00000427695	BTG2,PABPC1,TNRC6B,TNRC6C,TOB1,ZFP36L1
GO:0035556	intracellular signal transduction	35	1528	8.6e-07	ENSP00000025301,ENSP00000228872,ENSP00000229812,ENSP00000244745,ENSP00000253063,ENSP00000258149,ENSP00000261716,ENSP00000268035,ENSP00000269305,ENSP00000276431,ENSP00000290158,ENSP00000290551,ENSP00000296782,ENSP00000317985,ENSP00000324806,ENSP00000334642,ENSP00000336721,ENSP00000342105,ENSP00000351957,ENSP00000354251,ENSP00000358022,ENSP00000358464,ENSP00000358548,ENSP00000368767,ENSP00000376475…	AKAP11,ASPH,BCL2L11,BTG2,CDKN1A,CDKN1B,CNOT6,DYRK2,GNA13,GSK3B,IGF1R,KPNB1,LARP1,MCL1,MDM2,MOAP1,MYC,NCKAP1,NRAS,PDE3A,PDZD8,PPP2CA,PRKAR1A,PRLR,RICTOR,ROCK2,SESN2,SESN3,SHOC2,SOX4,STK38,TAOK1,TNFRSF10B,TP53,ZFP36L1
GO:0009987	cellular process	145	14652	8.69e-07	ENSP00000025301,ENSP00000221086,ENSP00000227507,ENSP00000228872,ENSP00000229812,ENSP00000239231,ENSP00000244745,ENSP00000246229,ENSP00000247461,ENSP00000253063,ENSP00000256689,ENSP00000257904,ENSP00000258149,ENSP00000258739,ENSP00000259605,ENSP00000261183,ENSP00000261254,ENSP00000261263,ENSP00000261523,ENSP00000261716,ENSP00000263102,ENSP00000264110,ENSP00000264183,ENSP00000265062,ENSP00000265343…	ADNP,AFF4,AGO1,AGO3,AHCTF1,AHNAK,AKAP11,ANKIB1,ANXA7,AP1G1,ARID4B,ASPH,ATF2,BBS10,BCL2L11,BCOR,BTG2,CAMTA1,CAND1,CANX,CBX2,CCDC6,CCND1,CCND2,CD164,CD2AP,CDK4,CDKN1A,CDKN1B,CELF1,CLOCK,CLTC,CNOT6,CSDE1,DST,DYRK1A,DYRK2,EIF4G2,ENSG00000173575,FEM1B,FOXO1,GAN,GIGYF1,GNA13,GPBP1L1,GSK3B,GTF3C4,HIF1A,HNRNPDL,IGF1R,IGF2BP1,KDELR2,KIF5B,KPNB1,LARP1,LCOR,LGR4,MAL2,MARCKS,MAT2A,MCL1,MDM2,MED13L,MIER3,MOAP…
GO:0035194	posttranscriptional gene silencing by RNA	8	50	9.23e-07	ENSP00000336783,ENSP00000338173,ENSP00000362287,ENSP00000362300,ENSP00000377024,ENSP00000379144,ENSP00000401946,ENSP00000435926	AGO1,AGO3,CELF1,CNOT6,PUM2,TNRC6A,TNRC6B,TNRC6C
GO:0044773	mitotic DNA damage checkpoint	10	102	1.05e-06	ENSP00000227507,ENSP00000228872,ENSP00000244745,ENSP00000258149,ENSP00000261716,ENSP00000264110,ENSP00000269305,ENSP00000290551,ENSP00000377024,ENSP00000384849	ATF2,BTG2,CCND1,CDKN1A,CDKN1B,CNOT6,MDM2,SOX4,TAOK1,TP53
GO:0031047	gene silencing by RNA	9	76	1.19e-06	ENSP00000313007,ENSP00000336783,ENSP00000338173,ENSP00000362287,ENSP00000362300,ENSP00000377024,ENSP00000379144,ENSP00000401946,ENSP00000435926	AGO1,AGO3,CELF1,CNOT6,PABPC1,PUM2,TNRC6A,TNRC6B,TNRC6C
GO:0033554	cellular response to stress	35	1553	1.19e-06	ENSP00000227507,ENSP00000228872,ENSP00000244745,ENSP00000253063,ENSP00000256689,ENSP00000258149,ENSP00000261523,ENSP00000261716,ENSP00000264110,ENSP00000269305,ENSP00000272645,ENSP00000276431,ENSP00000290341,ENSP00000290551,ENSP00000304051,ENSP00000308741,ENSP00000316029,ENSP00000324806,ENSP00000326813,ENSP00000342105,ENSP00000344215,ENSP00000345206,ENSP00000356110,ENSP00000358022,ENSP00000368880…	ATF2,BCL2L11,BTG2,CCND1,CDKN1A,CDKN1B,CLOCK,CNOT6,DYRK2,ENSG00000173575,FOXO1,GSK3B,HIF1A,IGF2BP1,MCL1,MDM2,MOAP1,MYC,NUCKS1,POLR2D,RBPJ,RNF139,RORA,SESN2,SESN3,SLC38A2,SOX4,TAOK1,TLN1,TNFRSF10B,TP53,TP53INP1,VKORC1L1,YOD1,ZFP36L1
GO:0090304	nucleic acid metabolic process	62	3941	1.19e-06	ENSP00000227507,ENSP00000244745,ENSP00000246229,ENSP00000253063,ENSP00000257904,ENSP00000261523,ENSP00000261716,ENSP00000264110,ENSP00000264183,ENSP00000265343,ENSP00000268489,ENSP00000269305,ENSP00000272645,ENSP00000281928,ENSP00000282296,ENSP00000290158,ENSP00000290551,ENSP00000294740,ENSP00000296674,ENSP00000297857,ENSP00000300659,ENSP00000306522,ENSP00000308741,ENSP00000308750,ENSP00000313007…	ADNP,AFF4,AGO1,AGO3,ARID4B,ATF2,BCOR,BTG2,CAMTA1,CBX2,CCND1,CDK4,CDKN1A,CELF1,CLOCK,CNOT6,CSDE1,ENSG00000173575,FOXO1,GPBP1L1,GTF3C4,HIF1A,HNRNPDL,KPNB1,LCOR,MED13L,MIER3,MYC,NFATC3,NSD1,NUCKS1,PABPC1,PHF10,PHF12,PLAGL2,POLR2D,PPP2CA,PUM2,PURB,RBPJ,RORA,RPS23,SATB2,SESN2,SOX4,SP1,TAOK1,TP53,TP53INP1,TRPS1,TXNIP,WDR37,ZBTB34,ZC3H11A,ZFHX3,ZFP36L1,ZHX1,ZNF217,ZNF281,ZNF551,ZNF664,ZNF711
GO:0044237	cellular metabolic process	105	8797	1.32e-06	ENSP00000221086,ENSP00000227507,ENSP00000228872,ENSP00000229812,ENSP00000239231,ENSP00000244745,ENSP00000246229,ENSP00000253063,ENSP00000257904,ENSP00000258149,ENSP00000259605,ENSP00000261183,ENSP00000261523,ENSP00000261716,ENSP00000264110,ENSP00000264183,ENSP00000265062,ENSP00000265343,ENSP00000265742,ENSP00000268035,ENSP00000268489,ENSP00000269305,ENSP00000272645,ENSP00000281928,ENSP00000282296…	ADNP,AFF4,AGO1,AGO3,ANKIB1,ANXA7,ARID4B,ASPH,ATF2,BCOR,BTG2,CAMTA1,CAND1,CBX2,CCND1,CD2AP,CDK4,CDKN1A,CDKN1B,CELF1,CLOCK,CLTC,CNOT6,CSDE1,DYRK1A,DYRK2,EIF4G2,ENSG00000173575,FEM1B,FOXO1,GAN,GPBP1L1,GSK3B,GTF3C4,HIF1A,HNRNPDL,IGF1R,KPNB1,LARP1,LCOR,MAT2A,MDM2,MED13L,MIER3,MSL1,MTMR9,MTPN,MYC,NFATC3,NRAS,NSD1,NUCKS1,OSBPL8,PABPC1,PANK3,PCMTD1,PDE3A,PDE7A,PHF10,PHF12,PLAGL2,POLR2D,PPM1A,PPP1R12A,PPP…
GO:0031331	positive regulation of cellular catabolic process	16	343	1.34e-06	ENSP00000253063,ENSP00000258149,ENSP00000265742,ENSP00000290551,ENSP00000304051,ENSP00000313007,ENSP00000324806,ENSP00000331748,ENSP00000336721,ENSP00000336783,ENSP00000344215,ENSP00000368880,ENSP00000388402,ENSP00000401946,ENSP00000427695,ENSP00000437955	ANKIB1,BTG2,FOXO1,GSK3B,HIF1A,LARP1,MDM2,PABPC1,RAB12,RNF139,SESN2,TNRC6B,TNRC6C,TOB1,TP53INP1,ZFP36L1
GO:0000077	DNA damage checkpoint	11	138	1.36e-06	ENSP00000227507,ENSP00000228872,ENSP00000244745,ENSP00000258149,ENSP00000261716,ENSP00000264110,ENSP00000269305,ENSP00000290551,ENSP00000308741,ENSP00000377024,ENSP00000384849	ATF2,BTG2,CCND1,CDKN1A,CDKN1B,CLOCK,CNOT6,MDM2,SOX4,TAOK1,TP53
GO:0045934	negative regulation of nucleobase-containing compound metabolic process	33	1424	1.56e-06	ENSP00000209875,ENSP00000227507,ENSP00000228872,ENSP00000258149,ENSP00000264110,ENSP00000268489,ENSP00000269305,ENSP00000290341,ENSP00000290551,ENSP00000294740,ENSP00000297857,ENSP00000300659,ENSP00000308741,ENSP00000308750,ENSP00000313007,ENSP00000327255,ENSP00000329933,ENSP00000336721,ENSP00000345206,ENSP00000360138,ENSP00000360526,ENSP00000360689,ENSP00000367705,ENSP00000368516,ENSP00000368880…	ATF2,BCOR,BTG2,CBX2,CBX5,CCND1,CDKN1B,CLOCK,DYRK1A,FOXO1,IGF2BP1,LARP1,LCOR,LGR4,MDM2,MYC,NFATC3,NSD1,PABPC1,PHF12,PPM1A,PURB,RBPJ,SATB2,TNKS2,TOB1,TP53,TRPS1,TXNIP,ZFHX3,ZHX1,ZNF217,ZNF281
GO:0034654	nucleobase-containing compound biosynthetic process	52	3031	1.68e-06	ENSP00000227507,ENSP00000239231,ENSP00000244745,ENSP00000246229,ENSP00000257904,ENSP00000261523,ENSP00000264110,ENSP00000264183,ENSP00000265343,ENSP00000268489,ENSP00000269305,ENSP00000272645,ENSP00000281928,ENSP00000282296,ENSP00000290551,ENSP00000294740,ENSP00000297857,ENSP00000300659,ENSP00000306522,ENSP00000308741,ENSP00000308750,ENSP00000329357,ENSP00000329933,ENSP00000341805,ENSP00000344215…	ADNP,AFF4,AGO1,ARID4B,ATF2,BCOR,BTG2,CAMTA1,CBX2,CCND1,CDK4,CDKN1A,CLOCK,CNOT6,ENSG00000173575,FOXO1,GPBP1L1,GTF3C4,HIF1A,HNRNPDL,LCOR,MED13L,MIER3,MYC,NFATC3,NSD1,NUCKS1,PANK3,PDE3A,PDE7A,PHF10,PHF12,PLAGL2,POLR2D,PURB,RBPJ,RORA,SATB2,SOX4,SP1,TP53,TP53INP1,TRPS1,TXNIP,ZBTB34,ZFHX3,ZHX1,ZNF217,ZNF281,ZNF551,ZNF664,ZNF711
GO:0006807	nitrogen compound metabolic process	101	8349	1.8e-06	ENSP00000227507,ENSP00000228872,ENSP00000229812,ENSP00000239231,ENSP00000244745,ENSP00000246229,ENSP00000253063,ENSP00000257904,ENSP00000258149,ENSP00000259605,ENSP00000261183,ENSP00000261523,ENSP00000261716,ENSP00000264110,ENSP00000264183,ENSP00000265062,ENSP00000265343,ENSP00000265742,ENSP00000268035,ENSP00000268489,ENSP00000269305,ENSP00000272645,ENSP00000281928,ENSP00000282296,ENSP00000290158…	ADNP,AFF4,AGO1,AGO3,ANKIB1,ARID4B,ASPH,ATF2,BCOR,BTG2,CAMTA1,CAND1,CBX2,CCND1,CD2AP,CDK4,CDKN1A,CDKN1B,CELF1,CLOCK,CLTC,CNOT6,CSDE1,DYRK1A,DYRK2,EIF4G2,ENSG00000173575,FEM1B,FOXO1,GAN,GPBP1L1,GSK3B,GTF3C4,HIF1A,HNRNPDL,IGF1R,KPNB1,LARP1,LCOR,MDM2,MED13L,MIER3,MSL1,MTPN,MYC,NFATC3,NRAS,NSD1,NUCKS1,OSBPL8,PABPC1,PANK3,PCMTD1,PDE3A,PDE7A,PHF10,PHF12,PLAGL2,POLR2D,PPM1A,PPP1R12A,PPP2CA,PRLR,PUM2,PURB…
GO:0031329	regulation of cellular catabolic process	23	743	1.8e-06	ENSP00000221086,ENSP00000253063,ENSP00000258149,ENSP00000265742,ENSP00000290341,ENSP00000290551,ENSP00000304051,ENSP00000313007,ENSP00000324806,ENSP00000326813,ENSP00000331748,ENSP00000336712,ENSP00000336721,ENSP00000336783,ENSP00000338173,ENSP00000344215,ENSP00000358022,ENSP00000368880,ENSP00000388402,ENSP00000401946,ENSP00000427695,ENSP00000433664,ENSP00000437955	ANKIB1,BTG2,EIF4G2,FOXO1,GSK3B,HIF1A,IGF2BP1,LARP1,MCL1,MDM2,MTMR9,PABPC1,PUM2,RAB12,RNF139,SESN2,TNPO1,TNRC6B,TNRC6C,TOB1,TP53INP1,YOD1,ZFP36L1
GO:0000122	negative regulation of transcription by RNA polymerase II	24	809	1.86e-06	ENSP00000209875,ENSP00000227507,ENSP00000258149,ENSP00000264110,ENSP00000268489,ENSP00000269305,ENSP00000290551,ENSP00000294740,ENSP00000297857,ENSP00000300659,ENSP00000308750,ENSP00000327255,ENSP00000329933,ENSP00000345206,ENSP00000360138,ENSP00000360526,ENSP00000367705,ENSP00000368880,ENSP00000379051,ENSP00000379065,ENSP00000395929,ENSP00000401112,ENSP00000462521,ENSP00000479618	ATF2,BCOR,BTG2,CBX2,CBX5,CCND1,FOXO1,LCOR,MDM2,MYC,NFATC3,NSD1,PHF12,PPM1A,PURB,RBPJ,SATB2,TP53,TRPS1,TXNIP,ZFHX3,ZHX1,ZNF217,ZNF281
GO:1901362	organic cyclic compound biosynthetic process	54	3230	1.86e-06	ENSP00000227507,ENSP00000239231,ENSP00000244745,ENSP00000246229,ENSP00000257904,ENSP00000261523,ENSP00000264110,ENSP00000264183,ENSP00000265343,ENSP00000268489,ENSP00000269305,ENSP00000272645,ENSP00000281928,ENSP00000282296,ENSP00000290551,ENSP00000294740,ENSP00000297857,ENSP00000300659,ENSP00000306522,ENSP00000308741,ENSP00000308750,ENSP00000329357,ENSP00000329933,ENSP00000339883,ENSP00000341805…	ADNP,AFF4,AGO1,ARID4B,ATF2,BCOR,BTG2,CAMTA1,CBX2,CCND1,CDK4,CDKN1A,CLOCK,CNOT6,ENSG00000173575,FOXO1,GPBP1L1,GTF3C4,HIF1A,HNRNPDL,LBR,LCOR,MED13L,MIER3,MYC,NFATC3,NSD1,NUCKS1,PANK3,PDE3A,PDE7A,PHF10,PHF12,PLAGL2,POLR2D,PRLR,PURB,RBPJ,RORA,SATB2,SOX4,SP1,TP53,TP53INP1,TRPS1,TXNIP,ZBTB34,ZFHX3,ZHX1,ZNF217,ZNF281,ZNF551,ZNF664,ZNF711
GO:0031328	positive regulation of cellular biosynthetic process	38	1846	2.27e-06	ENSP00000244745,ENSP00000246229,ENSP00000253063,ENSP00000257904,ENSP00000261523,ENSP00000264110,ENSP00000264183,ENSP00000268489,ENSP00000269305,ENSP00000272645,ENSP00000294740,ENSP00000300659,ENSP00000306522,ENSP00000308741,ENSP00000313007,ENSP00000327255,ENSP00000329357,ENSP00000336721,ENSP00000342105,ENSP00000344215,ENSP00000345206,ENSP00000347224,ENSP00000356110,ENSP00000360689,ENSP00000362260…	AGO1,ARID4B,ASPH,ATF2,CAMTA1,CAND1,CDK4,CLOCK,CNOT6,DYRK2,FOXO1,GPBP1L1,HIF1A,LARP1,LGR4,MYC,NFATC3,NSD1,NUCKS1,PABPC1,PLAGL2,POLR2D,PPM1A,PPP1R12A,RBPJ,RORA,SATB2,SESN2,SOX4,SP1,TNKS2,TP53,TP53INP1,TRPS1,UHMK1,ZFHX3,ZNF281,ZNF711
GO:0071310	cellular response to organic substance	42	2219	3.68e-06	ENSP00000227507,ENSP00000228872,ENSP00000244745,ENSP00000247461,ENSP00000253063,ENSP00000257904,ENSP00000258149,ENSP00000261523,ENSP00000268035,ENSP00000269305,ENSP00000272645,ENSP00000276431,ENSP00000303147,ENSP00000307078,ENSP00000316029,ENSP00000317985,ENSP00000324806,ENSP00000326813,ENSP00000327255,ENSP00000329357,ENSP00000331748,ENSP00000336721,ENSP00000338173,ENSP00000344215,ENSP00000351957…	AGO1,AGO3,BCL2L11,CANX,CCND1,CDK4,CDKN1A,CDKN1B,FOXO1,GSK3B,HIF1A,HNRNPDL,IGF1R,KIF5B,LARP1,MAT2A,MCL1,MDM2,MYC,PDE3A,POLR2D,PPM1A,PRKAR1A,PRLR,PUM2,RAB12,ROCK2,RORA,SATB2,SESN2,SESN3,SHOC2,SOX4,SP1,TFRC,TLN1,TNFRSF10B,TOB1,TP53,TP53INP1,YOD1,ZFP36L1
GO:1901698	response to nitrogen compound	26	988	4.53e-06	ENSP00000227507,ENSP00000228872,ENSP00000253063,ENSP00000257904,ENSP00000258149,ENSP00000268035,ENSP00000269305,ENSP00000290551,ENSP00000303145,ENSP00000304051,ENSP00000317985,ENSP00000324806,ENSP00000326813,ENSP00000329357,ENSP00000336721,ENSP00000338173,ENSP00000351957,ENSP00000362287,ENSP00000362300,ENSP00000368767,ENSP00000368880,ENSP00000376475,ENSP00000384849,ENSP00000388402,ENSP00000441927…	AGO1,AGO3,ASPH,BTG2,CCND1,CDK4,CDKN1A,CDKN1B,FOXO1,GSK3B,IGF1R,LARP1,MDM2,PDE3A,PRKAR1A,PRLR,PUM2,RNF139,ROCK2,SESN2,SESN3,SP1,TMED10,TP53,YOD1,ZFP36L1
GO:0060213	positive regulation of nuclear-transcribed mRNA poly(A) tail shortening	5	11	4.55e-06	ENSP00000290551,ENSP00000313007,ENSP00000336783,ENSP00000401946,ENSP00000427695	BTG2,PABPC1,TNRC6B,TNRC6C,TOB1
GO:0044271	cellular nitrogen compound biosynthetic process	56	3528	4.91e-06	ENSP00000227507,ENSP00000239231,ENSP00000244745,ENSP00000246229,ENSP00000257904,ENSP00000261523,ENSP00000264110,ENSP00000264183,ENSP00000265343,ENSP00000268489,ENSP00000269305,ENSP00000272645,ENSP00000281928,ENSP00000282296,ENSP00000290551,ENSP00000294740,ENSP00000296674,ENSP00000297857,ENSP00000300659,ENSP00000306522,ENSP00000308741,ENSP00000308750,ENSP00000313007,ENSP00000329357,ENSP00000329933…	ADNP,AFF4,AGO1,ARID4B,ATF2,BCOR,BTG2,CAMTA1,CBX2,CCND1,CDK4,CDKN1A,CLOCK,CNOT6,EIF4G2,ENSG00000173575,FOXO1,GPBP1L1,GTF3C4,HIF1A,HNRNPDL,LARP1,LCOR,MED13L,MIER3,MYC,NFATC3,NSD1,NUCKS1,PABPC1,PANK3,PDE3A,PDE7A,PHF10,PHF12,PLAGL2,POLR2D,PURB,RBPJ,RORA,RPS23,SATB2,SOX4,SP1,TP53,TP53INP1,TRPS1,TXNIP,ZBTB34,ZFHX3,ZHX1,ZNF217,ZNF281,ZNF551,ZNF664,ZNF711
GO:0031571	mitotic G1 DNA damage checkpoint	8	69	6.19e-06	ENSP00000227507,ENSP00000228872,ENSP00000244745,ENSP00000258149,ENSP00000269305,ENSP00000290551,ENSP00000377024,ENSP00000384849	BTG2,CCND1,CDKN1A,CDKN1B,CNOT6,MDM2,SOX4,TP53
GO:0035195	gene silencing by miRNA	7	45	6.19e-06	ENSP00000336783,ENSP00000338173,ENSP00000362287,ENSP00000362300,ENSP00000377024,ENSP00000379144,ENSP00000401946	AGO1,AGO3,CNOT6,PUM2,TNRC6A,TNRC6B,TNRC6C
GO:0035278	miRNA mediated inhibition of translation	5	12	6.19e-06	ENSP00000336783,ENSP00000362287,ENSP00000362300,ENSP00000379144,ENSP00000401946	AGO1,AGO3,TNRC6A,TNRC6B,TNRC6C
GO:0061013	regulation of mRNA catabolic process	10	134	7.91e-06	ENSP00000290341,ENSP00000290551,ENSP00000313007,ENSP00000336712,ENSP00000336721,ENSP00000336783,ENSP00000338173,ENSP00000388402,ENSP00000401946,ENSP00000427695	BTG2,IGF2BP1,LARP1,PABPC1,PUM2,TNPO1,TNRC6B,TNRC6C,TOB1,ZFP36L1
GO:0071704	organic substance metabolic process	105	9135	9.89e-06	ENSP00000221086,ENSP00000227507,ENSP00000228872,ENSP00000229812,ENSP00000239231,ENSP00000244745,ENSP00000246229,ENSP00000253063,ENSP00000257904,ENSP00000258149,ENSP00000259605,ENSP00000261183,ENSP00000261523,ENSP00000261716,ENSP00000264110,ENSP00000264183,ENSP00000265062,ENSP00000265343,ENSP00000265742,ENSP00000268035,ENSP00000268489,ENSP00000269305,ENSP00000272645,ENSP00000281928,ENSP00000282296…	ADNP,AFF4,AGO1,AGO3,ANKIB1,ARID4B,ASPH,ATF2,BCOR,BTG2,CAMTA1,CAND1,CBX2,CCND1,CD2AP,CDK4,CDKN1A,CDKN1B,CELF1,CLOCK,CLTC,CNOT6,CSDE1,DYRK1A,DYRK2,EIF4G2,ENSG00000173575,FEM1B,FOXO1,GAN,GPBP1L1,GSK3B,GTF3C4,HIF1A,HNRNPDL,IGF1R,KPNB1,LARP1,LBR,LCOR,MAT2A,MDM2,MED13L,MIER3,MSL1,MTMR9,MTPN,MYC,NFATC3,NRAS,NSD1,NUCKS1,OSBPL8,PABPC1,PANK3,PCMTD1,PDE3A,PDE7A,PHF10,PHF12,PLAGL2,POLR2D,PPM1A,PPP1R12A,PPP2C…
GO:0070887	cellular response to chemical stimulus	46	2672	1.01e-05	ENSP00000227507,ENSP00000228872,ENSP00000244745,ENSP00000247461,ENSP00000253063,ENSP00000257904,ENSP00000258149,ENSP00000261523,ENSP00000268035,ENSP00000269305,ENSP00000272645,ENSP00000276431,ENSP00000303147,ENSP00000307078,ENSP00000316029,ENSP00000317985,ENSP00000324806,ENSP00000326813,ENSP00000327255,ENSP00000329357,ENSP00000331748,ENSP00000336721,ENSP00000338173,ENSP00000344215,ENSP00000345206…	AGO1,AGO3,ASPH,BCL2L11,CANX,CCND1,CDK4,CDKN1A,CDKN1B,FOXO1,GSK3B,HIF1A,HNRNPDL,IGF1R,KIF5B,LARP1,MAT2A,MCL1,MDM2,MYC,PDE3A,POLR2D,PPM1A,PPP1R12A,PRKAR1A,PRLR,PUM2,RAB12,RBPJ,ROCK2,RORA,SATB2,SESN2,SESN3,SHOC2,SOX4,SP1,TFRC,TLN1,TNFRSF10B,TOB1,TP53,TP53INP1,VKORC1L1,YOD1,ZFP36L1
GO:0007165	signal transduction	67	4738	1.07e-05	ENSP00000025301,ENSP00000227507,ENSP00000228872,ENSP00000229812,ENSP00000244745,ENSP00000247461,ENSP00000253063,ENSP00000257904,ENSP00000258149,ENSP00000261523,ENSP00000261716,ENSP00000268035,ENSP00000269305,ENSP00000272645,ENSP00000275732,ENSP00000276431,ENSP00000290158,ENSP00000290551,ENSP00000296782,ENSP00000300659,ENSP00000304051,ENSP00000307959,ENSP00000308741,ENSP00000309376,ENSP00000316029…	AGO1,AGO3,AKAP11,ASPH,BCL2L11,BTG2,CANX,CCND1,CD164,CD2AP,CDK4,CDKN1A,CDKN1B,CLOCK,CLTC,CNOT6,DST,DYRK2,FOXO1,GIGYF1,GNA13,GSK3B,HIF1A,HNRNPDL,IGF1R,KPNB1,LARP1,LGR4,MCL1,MDM2,MOAP1,MYC,NCKAP1,NFATC3,NRAS,PDE3A,PDE7A,PDZD8,POLR2D,PPM1A,PPP1R12A,PPP2CA,PRKAR1A,PRLR,RBPJ,RICTOR,RNF139,ROCK2,RORA,SESN2,SESN3,SHOC2,SOX4,STK38,TAOK1,TLN1,TNFRSF10B,TNKS2,TNRC6A,TNRC6B,TNRC6C,TOB1,TP53,TXNIP,YOD1,ZFP36L…
GO:0006139	nucleobase-containing compound metabolic process	65	4551	1.27e-05	ENSP00000227507,ENSP00000239231,ENSP00000244745,ENSP00000246229,ENSP00000253063,ENSP00000257904,ENSP00000261523,ENSP00000261716,ENSP00000264110,ENSP00000264183,ENSP00000265343,ENSP00000268489,ENSP00000269305,ENSP00000272645,ENSP00000281928,ENSP00000282296,ENSP00000290158,ENSP00000290551,ENSP00000294740,ENSP00000296674,ENSP00000297857,ENSP00000300659,ENSP00000306522,ENSP00000308741,ENSP00000308750…	ADNP,AFF4,AGO1,AGO3,ARID4B,ATF2,BCOR,BTG2,CAMTA1,CBX2,CCND1,CDK4,CDKN1A,CELF1,CLOCK,CNOT6,CSDE1,ENSG00000173575,FOXO1,GPBP1L1,GTF3C4,HIF1A,HNRNPDL,KPNB1,LCOR,MED13L,MIER3,MYC,NFATC3,NSD1,NUCKS1,PABPC1,PANK3,PDE3A,PDE7A,PHF10,PHF12,PLAGL2,POLR2D,PPP2CA,PUM2,PURB,RBPJ,RORA,RPS23,SATB2,SESN2,SOX4,SP1,TAOK1,TP53,TP53INP1,TRPS1,TXNIP,WDR37,ZBTB34,ZC3H11A,ZFHX3,ZFP36L1,ZHX1,ZNF217,ZNF281,ZNF551,ZNF664,…
GO:0008152	metabolic process	108	9569	1.29e-05	ENSP00000221086,ENSP00000227507,ENSP00000228872,ENSP00000229812,ENSP00000239231,ENSP00000244745,ENSP00000246229,ENSP00000253063,ENSP00000257904,ENSP00000258149,ENSP00000259605,ENSP00000261183,ENSP00000261523,ENSP00000261716,ENSP00000264110,ENSP00000264183,ENSP00000265062,ENSP00000265343,ENSP00000265742,ENSP00000268035,ENSP00000268489,ENSP00000269305,ENSP00000272645,ENSP00000281928,ENSP00000282296…	ADNP,AFF4,AGO1,AGO3,ANKIB1,ANXA7,ARID4B,ASPH,ATF2,BCOR,BTG2,CAMTA1,CAND1,CBX2,CCND1,CD2AP,CDK4,CDKN1A,CDKN1B,CELF1,CLOCK,CLTC,CNOT6,CSDE1,DYRK1A,DYRK2,EIF4G2,ENSG00000173575,FEM1B,FOXO1,GAN,GPBP1L1,GSK3B,GTF3C4,HIF1A,HNRNPDL,IGF1R,KPNB1,LARP1,LBR,LCOR,MAT2A,MDM2,MED13L,MIER3,MSL1,MTMR9,MTPN,MYC,NFATC3,NRAS,NSD1,NUCKS1,OSBPL8,PABPC1,PANK3,PCMTD1,PDE3A,PDE7A,PHF10,PHF12,PLAGL2,POLR2D,PPM1A,PPP1R12A…
GO:0044238	primary metabolic process	102	8808	1.34e-05	ENSP00000221086,ENSP00000227507,ENSP00000228872,ENSP00000229812,ENSP00000239231,ENSP00000244745,ENSP00000246229,ENSP00000253063,ENSP00000257904,ENSP00000258149,ENSP00000259605,ENSP00000261183,ENSP00000261523,ENSP00000261716,ENSP00000264110,ENSP00000264183,ENSP00000265062,ENSP00000265343,ENSP00000265742,ENSP00000268035,ENSP00000268489,ENSP00000269305,ENSP00000272645,ENSP00000281928,ENSP00000282296…	ADNP,AFF4,AGO1,AGO3,ANKIB1,ARID4B,ASPH,ATF2,BCOR,BTG2,CAMTA1,CAND1,CBX2,CCND1,CD2AP,CDK4,CDKN1A,CDKN1B,CELF1,CLOCK,CLTC,CNOT6,CSDE1,DYRK1A,DYRK2,EIF4G2,ENSG00000173575,FEM1B,FOXO1,GAN,GPBP1L1,GSK3B,GTF3C4,HIF1A,HNRNPDL,IGF1R,KPNB1,LARP1,LBR,LCOR,MDM2,MED13L,MIER3,MSL1,MTMR9,MYC,NFATC3,NRAS,NSD1,NUCKS1,OSBPL8,PABPC1,PANK3,PCMTD1,PDE3A,PDE7A,PHF10,PHF12,PLAGL2,POLR2D,PPM1A,PPP1R12A,PPP2CA,PRLR,PUM2…
GO:0051247	positive regulation of protein metabolic process	33	1587	1.34e-05	ENSP00000227507,ENSP00000228872,ENSP00000244745,ENSP00000257904,ENSP00000258149,ENSP00000261183,ENSP00000261254,ENSP00000261716,ENSP00000265062,ENSP00000265742,ENSP00000269305,ENSP00000272645,ENSP00000276431,ENSP00000296782,ENSP00000304051,ENSP00000306522,ENSP00000313007,ENSP00000317985,ENSP00000324806,ENSP00000336721,ENSP00000368767,ENSP00000368880,ENSP00000376475,ENSP00000376800,ENSP00000376943…	ADNP,ANKIB1,ASPH,BCL2L11,CAMTA1,CCND1,CCND2,CDK4,CDKN1A,CDKN1B,DYRK1A,FOXO1,GSK3B,LARP1,MDM2,MTPN,MYC,OSBPL8,PABPC1,POLR2D,PPP1R12A,PPP2CA,PRKAR1A,PRLR,RAB7A,RICTOR,RNF139,ROCK2,SOX4,TAOK1,TNFRSF10B,TP53,UHMK1
GO:0051726	regulation of cell cycle	27	1129	1.34e-05	ENSP00000209875,ENSP00000227507,ENSP00000228872,ENSP00000244745,ENSP00000257904,ENSP00000258149,ENSP00000261254,ENSP00000261716,ENSP00000264110,ENSP00000269305,ENSP00000290551,ENSP00000307298,ENSP00000308741,ENSP00000317985,ENSP00000327255,ENSP00000344215,ENSP00000351957,ENSP00000355465,ENSP00000376475,ENSP00000376943,ENSP00000377024,ENSP00000384849,ENSP00000388402,ENSP00000420270,ENSP00000433664…	AHCTF1,ATF2,BCL2L11,BTG2,CBX5,CCND1,CCND2,CDK4,CDKN1A,CDKN1B,CLOCK,CLTC,CNOT6,EIF4G2,FEM1B,MDM2,MYC,PDE3A,PPM1A,PRKAR1A,ROCK2,SOX4,TAOK1,TP53,TP53INP1,UHMK1,ZFP36L1
GO:0006366	transcription by RNA polymerase II	22	784	1.37e-05	ENSP00000227507,ENSP00000244745,ENSP00000246229,ENSP00000257904,ENSP00000261523,ENSP00000264110,ENSP00000265343,ENSP00000268489,ENSP00000269305,ENSP00000272645,ENSP00000300659,ENSP00000306522,ENSP00000308741,ENSP00000329357,ENSP00000345206,ENSP00000356110,ENSP00000360138,ENSP00000379065,ENSP00000384849,ENSP00000401112,ENSP00000437955,ENSP00000479618	AFF4,ATF2,CAMTA1,CCND1,CDK4,CDKN1A,CLOCK,HIF1A,LCOR,MYC,NFATC3,NUCKS1,PLAGL2,POLR2D,RBPJ,RORA,SATB2,SOX4,SP1,TP53,TRPS1,ZFHX3
GO:0010948	negative regulation of cell cycle process	13	273	1.53e-05	ENSP00000209875,ENSP00000227507,ENSP00000228872,ENSP00000244745,ENSP00000257904,ENSP00000258149,ENSP00000261716,ENSP00000269305,ENSP00000290551,ENSP00000376475,ENSP00000377024,ENSP00000384849,ENSP00000388402	BTG2,CBX5,CCND1,CDK4,CDKN1A,CDKN1B,CNOT6,MDM2,PRKAR1A,SOX4,TAOK1,TP53,ZFP36L1
GO:0071156	regulation of cell cycle arrest	9	111	1.53e-05	ENSP00000227507,ENSP00000228872,ENSP00000244745,ENSP00000257904,ENSP00000258149,ENSP00000269305,ENSP00000290551,ENSP00000377024,ENSP00000384849	BTG2,CCND1,CDK4,CDKN1A,CDKN1B,CNOT6,MDM2,SOX4,TP53
GO:1902531	regulation of intracellular signal transduction	35	1764	1.56e-05	ENSP00000025301,ENSP00000229812,ENSP00000246229,ENSP00000253063,ENSP00000258149,ENSP00000261183,ENSP00000261523,ENSP00000261716,ENSP00000268035,ENSP00000269305,ENSP00000276431,ENSP00000296782,ENSP00000306522,ENSP00000317985,ENSP00000324806,ENSP00000327255,ENSP00000338173,ENSP00000342105,ENSP00000344215,ENSP00000351957,ENSP00000352264,ENSP00000358022,ENSP00000358464,ENSP00000362287,ENSP00000362300…	AGO1,AGO3,AKAP11,ASPH,BCL2L11,CAMTA1,CD2AP,DYRK1A,DYRK2,FOXO1,GNA13,GSK3B,HIF1A,IGF1R,MCL1,MDM2,MYC,OSBPL8,PDE3A,PLAGL2,PPM1A,PPP2CA,PRLR,PUM2,RICTOR,ROCK2,RORA,SESN2,SESN3,SHOC2,STK38,TAOK1,TNFRSF10B,TP53,TP53INP1
GO:2000045	regulation of G1/S transition of mitotic cell cycle	10	148	1.66e-05	ENSP00000227507,ENSP00000228872,ENSP00000244745,ENSP00000257904,ENSP00000258149,ENSP00000261254,ENSP00000269305,ENSP00000290551,ENSP00000377024,ENSP00000384849	BTG2,CCND1,CCND2,CDK4,CDKN1A,CDKN1B,CNOT6,MDM2,SOX4,TP53
GO:1903507	negative regulation of nucleic acid-templated transcription	28	1220	1.67e-05	ENSP00000209875,ENSP00000227507,ENSP00000228872,ENSP00000258149,ENSP00000264110,ENSP00000268489,ENSP00000269305,ENSP00000290551,ENSP00000294740,ENSP00000297857,ENSP00000300659,ENSP00000308741,ENSP00000308750,ENSP00000327255,ENSP00000329933,ENSP00000345206,ENSP00000360138,ENSP00000360526,ENSP00000367705,ENSP00000368516,ENSP00000368880,ENSP00000379051,ENSP00000379065,ENSP00000395929,ENSP00000401112…	ATF2,BCOR,BTG2,CBX2,CBX5,CCND1,CDKN1B,CLOCK,FOXO1,LCOR,LGR4,MDM2,MYC,NFATC3,NSD1,PHF12,PPM1A,PURB,RBPJ,SATB2,TOB1,TP53,TRPS1,TXNIP,ZFHX3,ZHX1,ZNF217,ZNF281
GO:0007166	cell surface receptor signaling pathway	40	2198	1.72e-05	ENSP00000227507,ENSP00000228872,ENSP00000244745,ENSP00000247461,ENSP00000261523,ENSP00000268035,ENSP00000269305,ENSP00000272645,ENSP00000275732,ENSP00000276431,ENSP00000300659,ENSP00000307959,ENSP00000316029,ENSP00000317985,ENSP00000324806,ENSP00000327255,ENSP00000336783,ENSP00000342105,ENSP00000345206,ENSP00000354251,ENSP00000358022,ENSP00000358464,ENSP00000358548,ENSP00000360689,ENSP00000362287…	AGO1,AGO3,BCL2L11,CANX,CCND1,CDKN1A,CDKN1B,CLTC,DST,DYRK2,FOXO1,GIGYF1,GSK3B,HIF1A,HNRNPDL,IGF1R,LGR4,MCL1,MOAP1,MYC,NCKAP1,NFATC3,NRAS,POLR2D,PPM1A,PRLR,RBPJ,ROCK2,RORA,SHOC2,SOX4,TLN1,TNFRSF10B,TNKS2,TNRC6A,TNRC6B,TNRC6C,TOB1,TP53,TXNIP
GO:0030330	DNA damage response, signal transduction by p53 class mediator	8	82	1.72e-05	ENSP00000228872,ENSP00000244745,ENSP00000253063,ENSP00000258149,ENSP00000269305,ENSP00000290551,ENSP00000377024,ENSP00000384849	BTG2,CDKN1A,CDKN1B,CNOT6,MDM2,SESN2,SOX4,TP53
GO:0010243	response to organonitrogen compound	23	876	2.08e-05	ENSP00000227507,ENSP00000228872,ENSP00000253063,ENSP00000257904,ENSP00000258149,ENSP00000268035,ENSP00000269305,ENSP00000290551,ENSP00000303145,ENSP00000304051,ENSP00000317985,ENSP00000324806,ENSP00000326813,ENSP00000329357,ENSP00000336721,ENSP00000351957,ENSP00000368767,ENSP00000368880,ENSP00000376475,ENSP00000384849,ENSP00000388402,ENSP00000441927,ENSP00000482954	ASPH,BTG2,CCND1,CDK4,CDKN1A,CDKN1B,FOXO1,GSK3B,IGF1R,LARP1,MDM2,PDE3A,PRKAR1A,PRLR,RNF139,ROCK2,SESN2,SESN3,SP1,TMED10,TP53,YOD1,ZFP36L1
GO:0034645	cellular macromolecule biosynthetic process	54	3518	2.1e-05	ENSP00000227507,ENSP00000244745,ENSP00000246229,ENSP00000257904,ENSP00000261523,ENSP00000264110,ENSP00000264183,ENSP00000265343,ENSP00000268489,ENSP00000269305,ENSP00000272645,ENSP00000281928,ENSP00000282296,ENSP00000290551,ENSP00000294740,ENSP00000296674,ENSP00000297857,ENSP00000300659,ENSP00000306522,ENSP00000308741,ENSP00000308750,ENSP00000313007,ENSP00000327255,ENSP00000329357,ENSP00000329933…	ADNP,AFF4,AGO1,ARID4B,ATF2,BCOR,BTG2,CAMTA1,CBX2,CCND1,CDK4,CDKN1A,CLOCK,CNOT6,EIF4G2,ENSG00000173575,FOXO1,GPBP1L1,GTF3C4,HIF1A,HNRNPDL,LARP1,LCOR,MED13L,MIER3,MYC,NFATC3,NSD1,NUCKS1,PABPC1,PHF10,PHF12,PLAGL2,POLR2D,PPM1A,PURB,RBPJ,RORA,RPS23,SATB2,SOX4,SP1,TP53,TP53INP1,TRPS1,TXNIP,ZBTB34,ZFHX3,ZHX1,ZNF217,ZNF281,ZNF551,ZNF664,ZNF711
GO:0045892	negative regulation of transcription, DNA-templated	27	1169	2.28e-05	ENSP00000209875,ENSP00000227507,ENSP00000228872,ENSP00000258149,ENSP00000264110,ENSP00000268489,ENSP00000269305,ENSP00000290551,ENSP00000294740,ENSP00000297857,ENSP00000300659,ENSP00000308741,ENSP00000308750,ENSP00000327255,ENSP00000329933,ENSP00000345206,ENSP00000360138,ENSP00000360526,ENSP00000367705,ENSP00000368516,ENSP00000368880,ENSP00000379051,ENSP00000379065,ENSP00000395929,ENSP00000401112…	ATF2,BCOR,BTG2,CBX2,CBX5,CCND1,CDKN1B,CLOCK,FOXO1,LCOR,LGR4,MDM2,MYC,NFATC3,NSD1,PHF12,PPM1A,PURB,RBPJ,SATB2,TP53,TRPS1,TXNIP,ZFHX3,ZHX1,ZNF217,ZNF281
GO:0006974	cellular response to DNA damage stimulus	21	749	2.31e-05	ENSP00000227507,ENSP00000228872,ENSP00000244745,ENSP00000253063,ENSP00000258149,ENSP00000261716,ENSP00000264110,ENSP00000269305,ENSP00000272645,ENSP00000290551,ENSP00000308741,ENSP00000342105,ENSP00000356110,ENSP00000358022,ENSP00000368880,ENSP00000376943,ENSP00000377024,ENSP00000377747,ENSP00000384849,ENSP00000451594,ENSP00000479618	ATF2,BCL2L11,BTG2,CCND1,CDKN1A,CDKN1B,CLOCK,CNOT6,DYRK2,ENSG00000173575,FOXO1,MCL1,MDM2,MOAP1,MYC,NUCKS1,POLR2D,SESN2,SOX4,TAOK1,TP53
GO:1901360	organic cyclic compound metabolic process	68	4963	2.31e-05	ENSP00000227507,ENSP00000239231,ENSP00000244745,ENSP00000246229,ENSP00000253063,ENSP00000257904,ENSP00000261523,ENSP00000261716,ENSP00000264110,ENSP00000264183,ENSP00000265343,ENSP00000268489,ENSP00000269305,ENSP00000272645,ENSP00000281928,ENSP00000282296,ENSP00000290158,ENSP00000290551,ENSP00000294740,ENSP00000296674,ENSP00000297857,ENSP00000300659,ENSP00000306522,ENSP00000308741,ENSP00000308750…	ADNP,AFF4,AGO1,AGO3,ARID4B,ATF2,BCOR,BTG2,CAMTA1,CBX2,CCND1,CDK4,CDKN1A,CELF1,CLOCK,CNOT6,CSDE1,ENSG00000173575,FOXO1,GPBP1L1,GTF3C4,HIF1A,HNRNPDL,KPNB1,LBR,LCOR,MED13L,MIER3,MTPN,MYC,NFATC3,NSD1,NUCKS1,PABPC1,PANK3,PDE3A,PDE7A,PHF10,PHF12,PLAGL2,POLR2D,PPP2CA,PRLR,PUM2,PURB,RBPJ,RORA,RPS23,SATB2,SESN2,SOX4,SP1,TAOK1,TP53,TP53INP1,TRPS1,TXNIP,WDR37,ZBTB34,ZC3H11A,ZFHX3,ZFP36L1,ZHX1,ZNF217,ZNF281,…
GO:0006725	cellular aromatic compound metabolic process	66	4754	2.34e-05	ENSP00000227507,ENSP00000239231,ENSP00000244745,ENSP00000246229,ENSP00000253063,ENSP00000257904,ENSP00000261523,ENSP00000261716,ENSP00000264110,ENSP00000264183,ENSP00000265343,ENSP00000268489,ENSP00000269305,ENSP00000272645,ENSP00000281928,ENSP00000282296,ENSP00000290158,ENSP00000290551,ENSP00000294740,ENSP00000296674,ENSP00000297857,ENSP00000300659,ENSP00000306522,ENSP00000308741,ENSP00000308750…	ADNP,AFF4,AGO1,AGO3,ARID4B,ATF2,BCOR,BTG2,CAMTA1,CBX2,CCND1,CDK4,CDKN1A,CELF1,CLOCK,CNOT6,CSDE1,ENSG00000173575,FOXO1,GPBP1L1,GTF3C4,HIF1A,HNRNPDL,KPNB1,LCOR,MED13L,MIER3,MTPN,MYC,NFATC3,NSD1,NUCKS1,PABPC1,PANK3,PDE3A,PDE7A,PHF10,PHF12,PLAGL2,POLR2D,PPP2CA,PUM2,PURB,RBPJ,RORA,RPS23,SATB2,SESN2,SOX4,SP1,TAOK1,TP53,TP53INP1,TRPS1,TXNIP,WDR37,ZBTB34,ZC3H11A,ZFHX3,ZFP36L1,ZHX1,ZNF217,ZNF281,ZNF551,ZN…
GO:0006977	DNA damage response, signal transduction by p53 class mediator resulting in cell cycle arrest	7	59	2.48e-05	ENSP00000228872,ENSP00000244745,ENSP00000258149,ENSP00000269305,ENSP00000290551,ENSP00000377024,ENSP00000384849	BTG2,CDKN1A,CDKN1B,CNOT6,MDM2,SOX4,TP53
GO:0050793	regulation of developmental process	42	2416	2.5e-05	ENSP00000227507,ENSP00000228872,ENSP00000257904,ENSP00000258149,ENSP00000261263,ENSP00000261523,ENSP00000264110,ENSP00000268489,ENSP00000300659,ENSP00000308741,ENSP00000317985,ENSP00000324806,ENSP00000329357,ENSP00000334642,ENSP00000336783,ENSP00000344215,ENSP00000345206,ENSP00000347872,ENSP00000351957,ENSP00000353224,ENSP00000360689,ENSP00000362010,ENSP00000362287,ENSP00000362300,ENSP00000367705…	ADNP,AGO1,AGO3,ANXA7,ATF2,BCL2L11,BCOR,CCND1,CDK4,CDKN1B,CLOCK,CLTC,FOXO1,GNA13,GSK3B,HIF1A,LGR4,MDM2,MTPN,MYC,NFATC3,PDE3A,PDZD8,PLEKHB2,PPP2CA,PURB,RAB21,RBPJ,ROCK2,RORA,SP1,TFRC,TNKS2,TNRC6A,TNRC6B,TNRC6C,TOB1,TP53INP1,TRPS1,VAT1,ZFHX3,ZFP36L1
GO:0050896	response to stimulus	93	7824	2.55e-05	ENSP00000025301,ENSP00000209875,ENSP00000227507,ENSP00000228872,ENSP00000229812,ENSP00000244745,ENSP00000247461,ENSP00000253063,ENSP00000256689,ENSP00000257904,ENSP00000258149,ENSP00000261254,ENSP00000261523,ENSP00000261716,ENSP00000264110,ENSP00000265062,ENSP00000268035,ENSP00000268489,ENSP00000269305,ENSP00000272645,ENSP00000275732,ENSP00000276431,ENSP00000290158,ENSP00000290341,ENSP00000290551…	ADNP,AGO1,AGO3,AKAP11,ANXA7,AP1G1,ASPH,ATF2,BBS10,BCL2L11,BTG2,CAND1,CANX,CBX5,CCND1,CCND2,CD164,CD2AP,CDK4,CDKN1A,CDKN1B,CLOCK,CLTC,CNOT6,DST,DYRK2,ENSG00000173575,FOXO1,GIGYF1,GNA13,GSK3B,HIF1A,HNRNPDL,IGF1R,IGF2BP1,KIF5B,KPNB1,LARP1,LGR4,MAT2A,MCL1,MDM2,MOAP1,MTPN,MYC,NCKAP1,NFATC3,NRAS,NUCKS1,PDE3A,PDE7A,PDZD8,POLR2D,PPM1A,PPP1R12A,PPP2CA,PRKAR1A,PRLR,PUM2,RAB12,RAB7A,RBPJ,RICTOR,RNF139,ROCK2…
GO:1901991	negative regulation of mitotic cell cycle phase transition	10	160	2.74e-05	ENSP00000227507,ENSP00000228872,ENSP00000244745,ENSP00000258149,ENSP00000261716,ENSP00000269305,ENSP00000290551,ENSP00000377024,ENSP00000384849,ENSP00000388402	BTG2,CCND1,CDKN1A,CDKN1B,CNOT6,MDM2,SOX4,TAOK1,TP53,ZFP36L1
GO:1902532	negative regulation of intracellular signal transduction	17	514	2.98e-05	ENSP00000229812,ENSP00000253063,ENSP00000258149,ENSP00000261523,ENSP00000268035,ENSP00000324806,ENSP00000327255,ENSP00000342105,ENSP00000351957,ENSP00000352264,ENSP00000358022,ENSP00000368880,ENSP00000381932,ENSP00000418447,ENSP00000437955,ENSP00000441927,ENSP00000479618	CD2AP,DYRK1A,DYRK2,FOXO1,GSK3B,HIF1A,IGF1R,MCL1,MDM2,MYC,PDE3A,PPM1A,PPP2CA,RORA,SESN2,SESN3,STK38
GO:0045893	positive regulation of transcription, DNA-templated	30	1435	3.45e-05	ENSP00000244745,ENSP00000246229,ENSP00000253063,ENSP00000261523,ENSP00000264110,ENSP00000264183,ENSP00000268489,ENSP00000269305,ENSP00000294740,ENSP00000300659,ENSP00000306522,ENSP00000308741,ENSP00000327255,ENSP00000329357,ENSP00000344215,ENSP00000345206,ENSP00000347224,ENSP00000356110,ENSP00000362260,ENSP00000362300,ENSP00000368516,ENSP00000368767,ENSP00000368880,ENSP00000379065,ENSP00000389168…	AGO1,ARID4B,ASPH,ATF2,CAMTA1,CAND1,CLOCK,FOXO1,GPBP1L1,HIF1A,LGR4,MYC,NFATC3,NSD1,NUCKS1,PLAGL2,PPM1A,PPP1R12A,RBPJ,RORA,SATB2,SESN2,SOX4,SP1,TP53,TP53INP1,TRPS1,ZFHX3,ZNF281,ZNF711
GO:0016055	Wnt signaling pathway	13	303	3.66e-05	ENSP00000227507,ENSP00000244745,ENSP00000324806,ENSP00000327255,ENSP00000336783,ENSP00000360689,ENSP00000362287,ENSP00000362300,ENSP00000368516,ENSP00000379144,ENSP00000401946,ENSP00000479606,ENSP00000479618	AGO1,AGO3,CCND1,CLTC,GSK3B,LGR4,MYC,PPM1A,SOX4,TNKS2,TNRC6A,TNRC6B,TNRC6C
GO:0072331	signal transduction by p53 class mediator	9	128	3.66e-05	ENSP00000228872,ENSP00000244745,ENSP00000253063,ENSP00000258149,ENSP00000269305,ENSP00000290551,ENSP00000342105,ENSP00000377024,ENSP00000384849	BTG2,CDKN1A,CDKN1B,CNOT6,DYRK2,MDM2,SESN2,SOX4,TP53
GO:1903508	positive regulation of nucleic acid-templated transcription	31	1520	3.66e-05	ENSP00000244745,ENSP00000246229,ENSP00000253063,ENSP00000261523,ENSP00000264110,ENSP00000264183,ENSP00000268489,ENSP00000269305,ENSP00000294740,ENSP00000300659,ENSP00000306522,ENSP00000308741,ENSP00000327255,ENSP00000329357,ENSP00000344215,ENSP00000345206,ENSP00000347224,ENSP00000356110,ENSP00000362260,ENSP00000362300,ENSP00000368516,ENSP00000368767,ENSP00000368880,ENSP00000377024,ENSP00000379065…	AGO1,ARID4B,ASPH,ATF2,CAMTA1,CAND1,CLOCK,CNOT6,FOXO1,GPBP1L1,HIF1A,LGR4,MYC,NFATC3,NSD1,NUCKS1,PLAGL2,PPM1A,PPP1R12A,RBPJ,RORA,SATB2,SESN2,SOX4,SP1,TP53,TP53INP1,TRPS1,ZFHX3,ZNF281,ZNF711
GO:0051128	regulation of cellular component organization	40	2306	4.52e-05	ENSP00000228872,ENSP00000253063,ENSP00000258149,ENSP00000261263,ENSP00000261716,ENSP00000265062,ENSP00000268035,ENSP00000269305,ENSP00000296782,ENSP00000307078,ENSP00000317985,ENSP00000324806,ENSP00000327255,ENSP00000334642,ENSP00000347872,ENSP00000351957,ENSP00000352264,ENSP00000354251,ENSP00000360689,ENSP00000362010,ENSP00000367705,ENSP00000368767,ENSP00000371735,ENSP00000376475,ENSP00000376800…	ADNP,ANXA7,ASPH,BBS10,BCL2L11,BCOR,CAND1,CD2AP,CDKN1A,CDKN1B,CLTC,CNOT6,DYRK1A,EIF4G2,GNA13,GSK3B,HIF1A,IGF1R,KIF5B,MDM2,MOAP1,MTPN,MYC,NCKAP1,NSD1,PDE3A,PDZD8,PPM1A,PPP2CA,PRKAR1A,RAB21,RAB7A,RICTOR,ROCK2,SACS,SESN2,TAOK1,TNKS2,TP53,VAT1
GO:0007154	cell communication	69	5219	5.86e-05	ENSP00000025301,ENSP00000227507,ENSP00000228872,ENSP00000229812,ENSP00000244745,ENSP00000247461,ENSP00000253063,ENSP00000256689,ENSP00000257904,ENSP00000258149,ENSP00000261523,ENSP00000261716,ENSP00000268035,ENSP00000269305,ENSP00000272645,ENSP00000275732,ENSP00000276431,ENSP00000290158,ENSP00000290551,ENSP00000296782,ENSP00000300659,ENSP00000304051,ENSP00000307959,ENSP00000308741,ENSP00000309376…	ADNP,AGO1,AGO3,AKAP11,ASPH,BCL2L11,BTG2,CANX,CCND1,CD164,CD2AP,CDK4,CDKN1A,CDKN1B,CLOCK,CLTC,CNOT6,DST,DYRK2,FOXO1,GIGYF1,GNA13,GSK3B,HIF1A,HNRNPDL,IGF1R,KPNB1,LARP1,LGR4,MCL1,MDM2,MOAP1,MYC,NCKAP1,NFATC3,NRAS,PDE3A,PDE7A,PDZD8,POLR2D,PPM1A,PPP1R12A,PPP2CA,PRKAR1A,PRLR,RBPJ,RICTOR,RNF139,ROCK2,RORA,SESN2,SESN3,SHOC2,SLC38A2,SOX4,STK38,TAOK1,TLN1,TNFRSF10B,TNKS2,TNRC6A,TNRC6B,TNRC6C,TOB1,TP53,TXNI…
GO:0034641	cellular nitrogen compound metabolic process	68	5126	6.41e-05	ENSP00000227507,ENSP00000239231,ENSP00000244745,ENSP00000246229,ENSP00000253063,ENSP00000257904,ENSP00000261523,ENSP00000261716,ENSP00000264110,ENSP00000264183,ENSP00000265343,ENSP00000268489,ENSP00000269305,ENSP00000272645,ENSP00000281928,ENSP00000282296,ENSP00000290158,ENSP00000290551,ENSP00000294740,ENSP00000296674,ENSP00000297857,ENSP00000300659,ENSP00000306522,ENSP00000308741,ENSP00000308750…	ADNP,AFF4,AGO1,AGO3,ARID4B,ATF2,BCOR,BTG2,CAMTA1,CBX2,CCND1,CDK4,CDKN1A,CELF1,CLOCK,CNOT6,CSDE1,DYRK1A,EIF4G2,ENSG00000173575,FOXO1,GPBP1L1,GTF3C4,HIF1A,HNRNPDL,KPNB1,LARP1,LCOR,MED13L,MIER3,MYC,NFATC3,NSD1,NUCKS1,PABPC1,PANK3,PDE3A,PDE7A,PHF10,PHF12,PLAGL2,POLR2D,PPP2CA,PUM2,PURB,RBPJ,RORA,RPS23,SATB2,SESN2,SOX4,SP1,TAOK1,TP53,TP53INP1,TRPS1,TXNIP,WDR37,ZBTB34,ZC3H11A,ZFHX3,ZFP36L1,ZHX1,ZNF217,Z…
GO:1901652	response to peptide	15	431	6.41e-05	ENSP00000228872,ENSP00000253063,ENSP00000257904,ENSP00000258149,ENSP00000268035,ENSP00000269305,ENSP00000290551,ENSP00000317985,ENSP00000324806,ENSP00000329357,ENSP00000368880,ENSP00000376475,ENSP00000388402,ENSP00000441927,ENSP00000482954	BTG2,CDK4,CDKN1B,FOXO1,GSK3B,IGF1R,MDM2,PRKAR1A,PRLR,ROCK2,SESN2,SESN3,SP1,TP53,ZFP36L1
GO:0032270	positive regulation of cellular protein metabolic process	30	1496	7.09e-05	ENSP00000227507,ENSP00000228872,ENSP00000244745,ENSP00000257904,ENSP00000258149,ENSP00000261183,ENSP00000261254,ENSP00000261716,ENSP00000265742,ENSP00000269305,ENSP00000272645,ENSP00000276431,ENSP00000296782,ENSP00000304051,ENSP00000306522,ENSP00000313007,ENSP00000317985,ENSP00000324806,ENSP00000336721,ENSP00000368767,ENSP00000376475,ENSP00000376943,ENSP00000379346,ENSP00000381932,ENSP00000384849…	ADNP,ANKIB1,ASPH,BCL2L11,CAMTA1,CCND1,CCND2,CDK4,CDKN1A,CDKN1B,DYRK1A,GSK3B,LARP1,MDM2,MYC,OSBPL8,PABPC1,POLR2D,PPP1R12A,PPP2CA,PRKAR1A,PRLR,RICTOR,RNF139,ROCK2,SOX4,TAOK1,TNFRSF10B,TP53,UHMK1
GO:0007049	cell cycle	27	1263	7.48e-05	ENSP00000227507,ENSP00000228872,ENSP00000244745,ENSP00000257904,ENSP00000258149,ENSP00000261254,ENSP00000261716,ENSP00000264110,ENSP00000269305,ENSP00000290158,ENSP00000290551,ENSP00000317985,ENSP00000327255,ENSP00000344215,ENSP00000352264,ENSP00000355465,ENSP00000376475,ENSP00000377024,ENSP00000384849,ENSP00000389168,ENSP00000402084,ENSP00000418447,ENSP00000420270,ENSP00000433664,ENSP00000462521…	AHCTF1,ATF2,BTG2,CCND1,CCND2,CD2AP,CDK4,CDKN1A,CDKN1B,CLTC,CNOT6,EIF4G2,KPNB1,MDM2,MYC,PPM1A,PPP1R12A,PPP2CA,PRKAR1A,ROCK2,SOX4,TAOK1,TP53,TP53INP1,TXNIP,UHMK1,WEE1
GO:0044267	cellular protein metabolic process	53	3603	7.95e-05	ENSP00000227507,ENSP00000228872,ENSP00000229812,ENSP00000257904,ENSP00000258149,ENSP00000259605,ENSP00000261716,ENSP00000264110,ENSP00000264183,ENSP00000265062,ENSP00000265742,ENSP00000268035,ENSP00000269305,ENSP00000290551,ENSP00000296674,ENSP00000296782,ENSP00000304051,ENSP00000307298,ENSP00000308741,ENSP00000313007,ENSP00000317985,ENSP00000324806,ENSP00000326813,ENSP00000327255,ENSP00000331748…	ANKIB1,ARID4B,ASPH,ATF2,BCOR,BTG2,CAND1,CCND1,CD2AP,CDK4,CDKN1A,CDKN1B,CLOCK,CLTC,DYRK1A,DYRK2,EIF4G2,FEM1B,FOXO1,GAN,GSK3B,GTF3C4,HIF1A,IGF1R,LARP1,MDM2,MSL1,MYC,NRAS,NSD1,PABPC1,PCMTD1,PPM1A,PPP1R12A,PPP2CA,PRLR,RAB12,RAB7A,RICTOR,RNF139,RNF38,ROCK2,RPS23,STK35,STK38,TAOK1,TNKS2,TP53,UHMK1,VKORC1L1,WEE1,YOD1,ZFP36L1
GO:0009966	regulation of signal transduction	47	3033	8.98e-05	ENSP00000025301,ENSP00000227507,ENSP00000229812,ENSP00000244745,ENSP00000246229,ENSP00000253063,ENSP00000257904,ENSP00000258149,ENSP00000261183,ENSP00000261523,ENSP00000261716,ENSP00000265062,ENSP00000268035,ENSP00000269305,ENSP00000276431,ENSP00000296782,ENSP00000306522,ENSP00000307298,ENSP00000308741,ENSP00000317985,ENSP00000324806,ENSP00000327255,ENSP00000338173,ENSP00000342105,ENSP00000344215…	AGO1,AGO3,AKAP11,ASPH,BCL2L11,CAMTA1,CCND1,CD2AP,CDK4,CLOCK,DYRK1A,DYRK2,FEM1B,FOXO1,GNA13,GSK3B,HIF1A,IGF1R,LGR4,MCL1,MDM2,MOAP1,MYC,NUCKS1,OSBPL8,PDE3A,PLAGL2,PPM1A,PPP2CA,PRLR,PUM2,RAB7A,RBPJ,RICTOR,ROCK2,RORA,SESN2,SESN3,SHOC2,SOX4,STK38,TAOK1,TNFRSF10B,TNKS2,TOB1,TP53,TP53INP1
GO:0071214	cellular response to abiotic stimulus	12	282	8.98e-05	ENSP00000256689,ENSP00000258149,ENSP00000261254,ENSP00000269305,ENSP00000276431,ENSP00000308741,ENSP00000344215,ENSP00000356110,ENSP00000376800,ENSP00000384849,ENSP00000388402,ENSP00000479618	CCND2,CDKN1A,CLOCK,MDM2,MTPN,MYC,NUCKS1,SLC38A2,TNFRSF10B,TP53,TP53INP1,ZFP36L1
GO:1901699	cellular response to nitrogen compound	17	568	9.09e-05	ENSP00000253063,ENSP00000257904,ENSP00000258149,ENSP00000268035,ENSP00000269305,ENSP00000324806,ENSP00000329357,ENSP00000336721,ENSP00000338173,ENSP00000351957,ENSP00000362287,ENSP00000362300,ENSP00000368880,ENSP00000376475,ENSP00000388402,ENSP00000441927,ENSP00000482954	AGO1,AGO3,CDK4,FOXO1,GSK3B,IGF1R,LARP1,MDM2,PDE3A,PRKAR1A,PRLR,PUM2,SESN2,SESN3,SP1,TP53,ZFP36L1
GO:0009628	response to abiotic stimulus	24	1052	9.22e-05	ENSP00000227507,ENSP00000228872,ENSP00000256689,ENSP00000257904,ENSP00000258149,ENSP00000261254,ENSP00000261523,ENSP00000264110,ENSP00000269305,ENSP00000272645,ENSP00000276431,ENSP00000290551,ENSP00000308741,ENSP00000344215,ENSP00000345206,ENSP00000356110,ENSP00000362010,ENSP00000368880,ENSP00000376800,ENSP00000384849,ENSP00000388402,ENSP00000437955,ENSP00000462521,ENSP00000479618	ANXA7,ATF2,BTG2,CCND1,CCND2,CDK4,CDKN1A,CDKN1B,CLOCK,FOXO1,HIF1A,MDM2,MTPN,MYC,NUCKS1,POLR2D,RBPJ,RORA,SLC38A2,TNFRSF10B,TP53,TP53INP1,TXNIP,ZFP36L1
GO:1903311	regulation of mRNA metabolic process	11	238	0.0001	ENSP00000290341,ENSP00000290551,ENSP00000313007,ENSP00000336712,ENSP00000336721,ENSP00000336783,ENSP00000338173,ENSP00000381932,ENSP00000388402,ENSP00000401946,ENSP00000427695	BTG2,DYRK1A,IGF2BP1,LARP1,PABPC1,PUM2,TNPO1,TNRC6B,TNRC6C,TOB1,ZFP36L1
GO:0006950	response to stress	49	3267	0.00012	ENSP00000209875,ENSP00000227507,ENSP00000228872,ENSP00000244745,ENSP00000253063,ENSP00000256689,ENSP00000257904,ENSP00000258149,ENSP00000261523,ENSP00000261716,ENSP00000264110,ENSP00000269305,ENSP00000272645,ENSP00000276431,ENSP00000290341,ENSP00000290551,ENSP00000300659,ENSP00000304051,ENSP00000307078,ENSP00000307959,ENSP00000308741,ENSP00000316029,ENSP00000324806,ENSP00000326813,ENSP00000329357…	ANXA7,ATF2,BCL2L11,BTG2,CBX5,CCND1,CDK4,CDKN1A,CDKN1B,CLOCK,CNOT6,DST,DYRK2,ENSG00000173575,FOXO1,GNA13,GSK3B,HIF1A,IGF2BP1,KIF5B,LARP1,LGR4,MCL1,MDM2,MOAP1,MTPN,MYC,NFATC3,NUCKS1,POLR2D,PRKAR1A,RAB12,RBPJ,RNF139,RORA,SESN2,SESN3,SLC38A2,SOX4,SP1,TAOK1,TLN1,TNFRSF10B,TP53,TP53INP1,TXNIP,VKORC1L1,YOD1,ZFP36L1
GO:0045930	negative regulation of mitotic cell cycle	11	243	0.00012	ENSP00000227507,ENSP00000228872,ENSP00000244745,ENSP00000258149,ENSP00000261716,ENSP00000264110,ENSP00000269305,ENSP00000290551,ENSP00000377024,ENSP00000384849,ENSP00000388402	ATF2,BTG2,CCND1,CDKN1A,CDKN1B,CNOT6,MDM2,SOX4,TAOK1,TP53,ZFP36L1
GO:0065008	regulation of biological quality	52	3559	0.00012	ENSP00000209875,ENSP00000221086,ENSP00000227507,ENSP00000244745,ENSP00000253063,ENSP00000257904,ENSP00000258149,ENSP00000258739,ENSP00000261183,ENSP00000261263,ENSP00000261523,ENSP00000261716,ENSP00000264110,ENSP00000265062,ENSP00000269305,ENSP00000290341,ENSP00000296782,ENSP00000304051,ENSP00000307078,ENSP00000308741,ENSP00000313007,ENSP00000316029,ENSP00000324806,ENSP00000334642,ENSP00000336712…	ADNP,ANXA7,ASPH,ATF2,BBS10,BCL2L11,CAND1,CBX5,CCND1,CDK4,CDKN1A,CLOCK,FOXO1,GNA13,GSK3B,HIF1A,IGF2BP1,KDELR2,KIF5B,LARP1,LGR4,MCL1,MDM2,MOAP1,MTMR9,MTPN,MYC,NCKAP1,NUCKS1,OSBPL8,PABPC1,PDE3A,PDZD8,PRKAR1A,PRLR,PUM2,RAB21,RAB7A,RICTOR,RNF139,RORA,SESN2,SESN3,SOX4,TAOK1,TFRC,TLN1,TNKS2,TNPO1,TP53,UBAP2L,ZFP36L1
GO:0048583	regulation of response to stimulus	55	3882	0.00014	ENSP00000025301,ENSP00000227507,ENSP00000229812,ENSP00000244745,ENSP00000246229,ENSP00000253063,ENSP00000257904,ENSP00000258149,ENSP00000261183,ENSP00000261523,ENSP00000261716,ENSP00000265062,ENSP00000268035,ENSP00000269305,ENSP00000276431,ENSP00000296782,ENSP00000300659,ENSP00000306522,ENSP00000307078,ENSP00000307298,ENSP00000308741,ENSP00000317985,ENSP00000324806,ENSP00000326813,ENSP00000327255…	AGO1,AGO3,AKAP11,AP1G1,ASPH,BCL2L11,CAMTA1,CCND1,CD2AP,CDK4,CLOCK,DYRK1A,DYRK2,FEM1B,FOXO1,GNA13,GSK3B,HIF1A,IGF1R,KIF5B,LGR4,MCL1,MDM2,MOAP1,MTPN,MYC,NCKAP1,NFATC3,NRAS,NUCKS1,OSBPL8,PDE3A,PLAGL2,PPM1A,PPP2CA,PRLR,PUM2,RAB7A,RBPJ,RICTOR,ROCK2,RORA,SESN2,SESN3,SHOC2,SOX4,STK38,TAOK1,TFRC,TNFRSF10B,TNKS2,TOB1,TP53,TP53INP1,YOD1
GO:0048511	rhythmic process	11	250	0.00016	ENSP00000257904,ENSP00000261523,ENSP00000268489,ENSP00000269305,ENSP00000308741,ENSP00000317985,ENSP00000324806,ENSP00000329357,ENSP00000368516,ENSP00000379346,ENSP00000381932	ADNP,CDK4,CLOCK,DYRK1A,GSK3B,LGR4,ROCK2,RORA,SP1,TP53,ZFHX3
GO:0043434	response to peptide hormone	13	362	0.00019	ENSP00000228872,ENSP00000253063,ENSP00000257904,ENSP00000258149,ENSP00000268035,ENSP00000290551,ENSP00000317985,ENSP00000329357,ENSP00000368880,ENSP00000376475,ENSP00000388402,ENSP00000441927,ENSP00000482954	BTG2,CDK4,CDKN1B,FOXO1,IGF1R,MDM2,PRKAR1A,PRLR,ROCK2,SESN2,SESN3,SP1,ZFP36L1
GO:0010646	regulation of cell communication	49	3327	0.0002	ENSP00000025301,ENSP00000227507,ENSP00000229812,ENSP00000244745,ENSP00000246229,ENSP00000253063,ENSP00000257904,ENSP00000258149,ENSP00000261183,ENSP00000261523,ENSP00000261716,ENSP00000265062,ENSP00000268035,ENSP00000269305,ENSP00000276431,ENSP00000296782,ENSP00000306522,ENSP00000307078,ENSP00000307298,ENSP00000308741,ENSP00000317985,ENSP00000324806,ENSP00000327255,ENSP00000338173,ENSP00000342105…	ADNP,AGO1,AGO3,AKAP11,ASPH,BCL2L11,CAMTA1,CCND1,CD2AP,CDK4,CLOCK,DYRK1A,DYRK2,FEM1B,FOXO1,GNA13,GSK3B,HIF1A,IGF1R,KIF5B,LGR4,MCL1,MDM2,MOAP1,MYC,NUCKS1,OSBPL8,PDE3A,PLAGL2,PPM1A,PPP2CA,PRLR,PUM2,RAB7A,RBPJ,RICTOR,ROCK2,RORA,SESN2,SESN3,SHOC2,SOX4,STK38,TAOK1,TNFRSF10B,TNKS2,TOB1,TP53,TP53INP1
GO:0042127	regulation of cell population proliferation	30	1594	0.00021	ENSP00000227507,ENSP00000228872,ENSP00000244745,ENSP00000257904,ENSP00000258149,ENSP00000261254,ENSP00000264110,ENSP00000268035,ENSP00000269305,ENSP00000276431,ENSP00000290551,ENSP00000296782,ENSP00000304051,ENSP00000309376,ENSP00000329357,ENSP00000344215,ENSP00000345206,ENSP00000353224,ENSP00000358548,ENSP00000362287,ENSP00000368767,ENSP00000368880,ENSP00000376475,ENSP00000377024,ENSP00000384849…	AGO3,ASPH,ATF2,BTG2,CCND1,CCND2,CD164,CDK4,CDKN1A,CDKN1B,CNOT6,FOXO1,HIF1A,IGF1R,MDM2,MYC,NRAS,PRKAR1A,RBPJ,RICTOR,RNF139,SOX4,SP1,TFRC,TNFRSF10B,TOB1,TP53,TP53INP1,TXNIP,ZFP36L1
GO:0022402	cell cycle process	21	890	0.00022	ENSP00000227507,ENSP00000228872,ENSP00000244745,ENSP00000257904,ENSP00000258149,ENSP00000261716,ENSP00000264110,ENSP00000269305,ENSP00000290158,ENSP00000290551,ENSP00000317985,ENSP00000327255,ENSP00000344215,ENSP00000376475,ENSP00000377024,ENSP00000384849,ENSP00000389168,ENSP00000402084,ENSP00000420270,ENSP00000433664,ENSP00000479618	ATF2,BTG2,CCND1,CDK4,CDKN1A,CDKN1B,CNOT6,EIF4G2,KPNB1,MDM2,MYC,PPM1A,PPP1R12A,PRKAR1A,ROCK2,SOX4,TAOK1,TP53,TP53INP1,UHMK1,WEE1
GO:0009719	response to endogenous stimulus	27	1353	0.00023	ENSP00000227507,ENSP00000228872,ENSP00000253063,ENSP00000257904,ENSP00000258149,ENSP00000261523,ENSP00000268035,ENSP00000268489,ENSP00000269305,ENSP00000272645,ENSP00000290551,ENSP00000317985,ENSP00000324806,ENSP00000327255,ENSP00000329357,ENSP00000336721,ENSP00000351957,ENSP00000358464,ENSP00000368880,ENSP00000376475,ENSP00000376943,ENSP00000384849,ENSP00000388402,ENSP00000427695,ENSP00000441927…	BCL2L11,BTG2,CCND1,CDK4,CDKN1A,CDKN1B,FOXO1,GSK3B,IGF1R,LARP1,MDM2,PDE3A,POLR2D,PPM1A,PRKAR1A,PRLR,ROCK2,RORA,SESN2,SESN3,SHOC2,SP1,TOB1,TP53,TXNIP,ZFHX3,ZFP36L1
GO:0010165	response to X-ray	5	33	0.00023	ENSP00000227507,ENSP00000261254,ENSP00000269305,ENSP00000356110,ENSP00000384849	CCND1,CCND2,CDKN1A,NUCKS1,TP53
GO:0010564	regulation of cell cycle process	18	684	0.00024	ENSP00000209875,ENSP00000227507,ENSP00000228872,ENSP00000244745,ENSP00000257904,ENSP00000258149,ENSP00000261254,ENSP00000261716,ENSP00000269305,ENSP00000290551,ENSP00000317985,ENSP00000351957,ENSP00000355465,ENSP00000376475,ENSP00000377024,ENSP00000384849,ENSP00000388402,ENSP00000479606	AHCTF1,BTG2,CBX5,CCND1,CCND2,CDK4,CDKN1A,CDKN1B,CLTC,CNOT6,MDM2,PDE3A,PRKAR1A,ROCK2,SOX4,TAOK1,TP53,ZFP36L1
GO:0023051	regulation of signaling	49	3360	0.00025	ENSP00000025301,ENSP00000227507,ENSP00000229812,ENSP00000244745,ENSP00000246229,ENSP00000253063,ENSP00000257904,ENSP00000258149,ENSP00000261183,ENSP00000261523,ENSP00000261716,ENSP00000265062,ENSP00000268035,ENSP00000269305,ENSP00000276431,ENSP00000296782,ENSP00000306522,ENSP00000307078,ENSP00000307298,ENSP00000308741,ENSP00000317985,ENSP00000324806,ENSP00000327255,ENSP00000338173,ENSP00000342105…	ADNP,AGO1,AGO3,AKAP11,ASPH,BCL2L11,CAMTA1,CCND1,CD2AP,CDK4,CLOCK,DYRK1A,DYRK2,FEM1B,FOXO1,GNA13,GSK3B,HIF1A,IGF1R,KIF5B,LGR4,MCL1,MDM2,MOAP1,MYC,NUCKS1,OSBPL8,PDE3A,PLAGL2,PPM1A,PPP2CA,PRLR,PUM2,RAB7A,RBPJ,RICTOR,ROCK2,RORA,SESN2,SESN3,SHOC2,SOX4,STK38,TAOK1,TNFRSF10B,TNKS2,TOB1,TP53,TP53INP1
GO:0007223	Wnt signaling pathway, calcium modulating pathway	5	35	0.00029	ENSP00000336783,ENSP00000362287,ENSP00000362300,ENSP00000379144,ENSP00000401946	AGO1,AGO3,TNRC6A,TNRC6B,TNRC6C
GO:0006464	cellular protein modification process	45	2999	0.00031	ENSP00000227507,ENSP00000228872,ENSP00000229812,ENSP00000257904,ENSP00000258149,ENSP00000259605,ENSP00000261716,ENSP00000264110,ENSP00000264183,ENSP00000265742,ENSP00000268035,ENSP00000269305,ENSP00000290551,ENSP00000296782,ENSP00000304051,ENSP00000307298,ENSP00000308741,ENSP00000317985,ENSP00000324806,ENSP00000326813,ENSP00000327255,ENSP00000342105,ENSP00000353739,ENSP00000358548,ENSP00000360689…	ANKIB1,ARID4B,ASPH,ATF2,BCOR,BTG2,CAND1,CCND1,CDK4,CDKN1A,CDKN1B,CLOCK,DYRK1A,DYRK2,FEM1B,FOXO1,GAN,GSK3B,GTF3C4,HIF1A,IGF1R,MDM2,MSL1,MYC,NRAS,NSD1,PCMTD1,PPM1A,PPP1R12A,PPP2CA,PRLR,RICTOR,RNF139,RNF38,ROCK2,STK35,STK38,TAOK1,TNKS2,TP53,UHMK1,VKORC1L1,WEE1,YOD1,ZFP36L1
GO:0016043	cellular component organization	66	5163	0.00031	ENSP00000246229,ENSP00000253063,ENSP00000257904,ENSP00000258149,ENSP00000261263,ENSP00000261716,ENSP00000263102,ENSP00000264110,ENSP00000264183,ENSP00000265062,ENSP00000268035,ENSP00000269305,ENSP00000272645,ENSP00000290158,ENSP00000290551,ENSP00000296674,ENSP00000296782,ENSP00000303145,ENSP00000303147,ENSP00000307078,ENSP00000307959,ENSP00000308741,ENSP00000308750,ENSP00000316029,ENSP00000317985…	ADNP,AGO1,AGO3,AHCTF1,AHNAK,ANXA7,AP1G1,ARID4B,ATF2,BBS10,BCL2L11,BCOR,BTG2,CAND1,CBX2,CCDC6,CD2AP,CDK4,CELF1,CLOCK,CLTC,DST,ENSG00000173575,GAN,GSK3B,GTF3C4,IGF1R,KIF5B,KPNB1,MAL2,MARCKS,MAT2A,MCL1,MDM2,MOAP1,MSL1,MTPN,MYC,NCKAP1,NECAP1,NSD1,NUCKS1,PDZD8,PLAGL2,POLR2D,PPP1R12A,PRKAR1A,PRLR,PUM2,RAB21,RAB7A,RICTOR,ROCK2,RPS23,SATB2,SESN2,TAOK1,TFRC,TLN1,TMED10,TNPO1,TP53,TP53INP1,TRPS1,UHMK1,WEE1
GO:0090068	positive regulation of cell cycle process	11	273	0.00032	ENSP00000227507,ENSP00000228872,ENSP00000244745,ENSP00000257904,ENSP00000258149,ENSP00000261254,ENSP00000269305,ENSP00000290551,ENSP00000317985,ENSP00000377024,ENSP00000384849	BTG2,CCND1,CCND2,CDK4,CDKN1A,CDKN1B,CNOT6,MDM2,ROCK2,SOX4,TP53
GO:0016032	viral process	16	571	0.00034	ENSP00000209875,ENSP00000258149,ENSP00000265062,ENSP00000269305,ENSP00000290158,ENSP00000316029,ENSP00000317985,ENSP00000329357,ENSP00000334642,ENSP00000336712,ENSP00000353224,ENSP00000354251,ENSP00000356110,ENSP00000376943,ENSP00000377148,ENSP00000381932	AP1G1,BCL2L11,CBX5,DYRK1A,KPNB1,MDM2,NCKAP1,NUCKS1,PDZD8,RAB7A,ROCK2,SP1,TFRC,TLN1,TNPO1,TP53
GO:0032502	developmental process	68	5401	0.00034	ENSP00000227507,ENSP00000228872,ENSP00000244745,ENSP00000246229,ENSP00000247461,ENSP00000256689,ENSP00000257904,ENSP00000258149,ENSP00000259605,ENSP00000261183,ENSP00000261263,ENSP00000261523,ENSP00000261716,ENSP00000264110,ENSP00000264183,ENSP00000265343,ENSP00000268489,ENSP00000269305,ENSP00000276431,ENSP00000290341,ENSP00000290551,ENSP00000294740,ENSP00000296782,ENSP00000297857,ENSP00000303145…	ADNP,AFF4,ANXA7,AP1G1,ARID4B,ASPH,ATF2,BCL2L11,BCOR,BTG2,CAND1,CANX,CBX2,CCND1,CD164,CDK4,CDKN1A,CDKN1B,CELF1,CSDE1,DYRK1A,ENSG00000173575,FEM1B,FOXO1,GNA13,GSK3B,HIF1A,IGF2BP1,KIF5B,LGR4,MAL2,MCL1,MDM2,MTPN,MYC,NCKAP1,OSBPL8,PDE3A,PHF10,PLAGL2,PPP2CA,PRKAR1A,PRLR,PURB,RAB21,RBPJ,RICTOR,RNF38,RORA,SATB2,SLC38A2,SOBP,SOX4,TAOK1,TFRC,TMED10,TNFRSF10B,TNKS2,TP53,TRPS1,TXNIP,UHMK1,WEE1,ZFHX3,ZFP36L1,…
GO:0071479	cellular response to ionizing radiation	6	64	0.00035	ENSP00000258149,ENSP00000261254,ENSP00000269305,ENSP00000308741,ENSP00000356110,ENSP00000384849	CCND2,CDKN1A,CLOCK,MDM2,NUCKS1,TP53
GO:0033043	regulation of organelle organization	24	1155	0.00036	ENSP00000228872,ENSP00000261716,ENSP00000265062,ENSP00000269305,ENSP00000296782,ENSP00000307078,ENSP00000317985,ENSP00000324806,ENSP00000347872,ENSP00000351957,ENSP00000352264,ENSP00000354251,ENSP00000360689,ENSP00000367705,ENSP00000376475,ENSP00000376800,ENSP00000376943,ENSP00000377024,ENSP00000381932,ENSP00000395929,ENSP00000437955,ENSP00000451594,ENSP00000479606,ENSP00000479618	BCL2L11,BCOR,CD2AP,CDKN1B,CLTC,CNOT6,DYRK1A,GSK3B,HIF1A,KIF5B,MOAP1,MTPN,MYC,NCKAP1,NSD1,PDE3A,PRKAR1A,RAB7A,RICTOR,ROCK2,TAOK1,TNKS2,TP53,VAT1
GO:0007623	circadian rhythm	8	137	0.00037	ENSP00000257904,ENSP00000261523,ENSP00000268489,ENSP00000269305,ENSP00000308741,ENSP00000324806,ENSP00000368516,ENSP00000381932	CDK4,CLOCK,DYRK1A,GSK3B,LGR4,RORA,TP53,ZFHX3
GO:1901576	organic substance biosynthetic process	61	4656	0.00037	ENSP00000221086,ENSP00000227507,ENSP00000239231,ENSP00000244745,ENSP00000246229,ENSP00000257904,ENSP00000261523,ENSP00000264110,ENSP00000264183,ENSP00000265343,ENSP00000268489,ENSP00000269305,ENSP00000272645,ENSP00000281928,ENSP00000282296,ENSP00000290551,ENSP00000294740,ENSP00000296674,ENSP00000297857,ENSP00000300659,ENSP00000303147,ENSP00000306522,ENSP00000308741,ENSP00000308750,ENSP00000313007…	ADNP,AFF4,AGO1,ARID4B,ATF2,BCOR,BTG2,CAMTA1,CBX2,CCND1,CDK4,CDKN1A,CLOCK,CNOT6,EIF4G2,ENSG00000173575,FOXO1,GPBP1L1,GTF3C4,HIF1A,HNRNPDL,LARP1,LBR,LCOR,MAT2A,MED13L,MIER3,MTMR9,MYC,NFATC3,NSD1,NUCKS1,PABPC1,PANK3,PDE3A,PDE7A,PHF10,PHF12,PLAGL2,POLR2D,PPM1A,PRLR,PURB,RBPJ,RORA,RPS23,SATB2,SOX4,SP1,TP53,TP53INP1,TRPS1,TXNIP,ZBTB34,ZFHX3,ZHX1,ZNF217,ZNF281,ZNF551,ZNF664,ZNF711
GO:0032386	regulation of intracellular transport	12	335	0.00039	ENSP00000258149,ENSP00000261263,ENSP00000269305,ENSP00000304051,ENSP00000307078,ENSP00000324806,ENSP00000326813,ENSP00000327255,ENSP00000368767,ENSP00000384849,ENSP00000389168,ENSP00000420270	ASPH,CDKN1A,GSK3B,KIF5B,MDM2,PPM1A,PPP1R12A,RAB21,RNF139,TP53,UHMK1,YOD1
GO:1903313	positive regulation of mRNA metabolic process	6	66	0.0004	ENSP00000290551,ENSP00000313007,ENSP00000336783,ENSP00000388402,ENSP00000401946,ENSP00000427695	BTG2,PABPC1,TNRC6B,TNRC6C,TOB1,ZFP36L1
GO:0042221	response to chemical	56	4153	0.00042	ENSP00000227507,ENSP00000228872,ENSP00000244745,ENSP00000247461,ENSP00000253063,ENSP00000256689,ENSP00000257904,ENSP00000258149,ENSP00000261523,ENSP00000264110,ENSP00000268035,ENSP00000268489,ENSP00000269305,ENSP00000272645,ENSP00000276431,ENSP00000290551,ENSP00000303145,ENSP00000303147,ENSP00000304051,ENSP00000307078,ENSP00000316029,ENSP00000317985,ENSP00000324806,ENSP00000326813,ENSP00000327255…	ADNP,AGO1,AGO3,ANXA7,ASPH,ATF2,BCL2L11,BTG2,CANX,CCND1,CDK4,CDKN1A,CDKN1B,FOXO1,GSK3B,HIF1A,HNRNPDL,IGF1R,KIF5B,LARP1,MAT2A,MCL1,MDM2,MYC,PDE3A,POLR2D,PPM1A,PPP1R12A,PPP2CA,PRKAR1A,PRLR,PUM2,RAB12,RBPJ,RNF139,ROCK2,RORA,SATB2,SESN2,SESN3,SHOC2,SLC38A2,SOX4,SP1,TFRC,TLN1,TMED10,TNFRSF10B,TOB1,TP53,TP53INP1,TXNIP,VKORC1L1,YOD1,ZFHX3,ZFP36L1
GO:0071840	cellular component organization or biogenesis	67	5342	0.00045	ENSP00000246229,ENSP00000253063,ENSP00000257904,ENSP00000258149,ENSP00000261263,ENSP00000261716,ENSP00000263102,ENSP00000264110,ENSP00000264183,ENSP00000265062,ENSP00000268035,ENSP00000269305,ENSP00000272645,ENSP00000290158,ENSP00000290551,ENSP00000296674,ENSP00000296782,ENSP00000303145,ENSP00000303147,ENSP00000307078,ENSP00000307959,ENSP00000308741,ENSP00000308750,ENSP00000316029,ENSP00000317985…	ADNP,AGO1,AGO3,AHCTF1,AHNAK,ANXA7,AP1G1,ARID4B,ATF2,BBS10,BCL2L11,BCOR,BTG2,CAND1,CBX2,CCDC6,CD2AP,CDK4,CELF1,CLOCK,CLTC,DST,ENSG00000173575,GAN,GSK3B,GTF3C4,IGF1R,KIF5B,KPNB1,MAL2,MARCKS,MAT2A,MCL1,MDM2,MOAP1,MSL1,MTPN,MYC,NCKAP1,NECAP1,NSD1,NUCKS1,PDZD8,PLAGL2,POLR2D,PPP1R12A,PRKAR1A,PRLR,PUM2,RAB21,RAB7A,RICTOR,ROCK2,RPS23,SATB2,SESN2,TAOK1,TFRC,TLN1,TMED10,TNPO1,TP53,TP53INP1,TRPS1,UHMK1,WDR3…
GO:0042981	regulation of apoptotic process	28	1501	0.00046	ENSP00000228872,ENSP00000244745,ENSP00000246229,ENSP00000257904,ENSP00000258149,ENSP00000261254,ENSP00000261716,ENSP00000264110,ENSP00000268035,ENSP00000269305,ENSP00000276431,ENSP00000290551,ENSP00000307298,ENSP00000324806,ENSP00000344215,ENSP00000351957,ENSP00000358022,ENSP00000368880,ENSP00000376943,ENSP00000379346,ENSP00000384849,ENSP00000388402,ENSP00000400717,ENSP00000437955,ENSP00000451594…	ADNP,ATF2,BCL2L11,BTG2,CCND2,CDK4,CDKN1A,CDKN1B,FEM1B,FOXO1,GNA13,GSK3B,HIF1A,IGF1R,MCL1,MDM2,MOAP1,MYC,PDE3A,PLAGL2,PRLR,SOX4,TAOK1,TNFRSF10B,TP53,TP53INP1,TXNIP,ZFP36L1
GO:1901700	response to oxygen-containing compound	27	1427	0.00051	ENSP00000227507,ENSP00000228872,ENSP00000244745,ENSP00000253063,ENSP00000257904,ENSP00000258149,ENSP00000261523,ENSP00000264110,ENSP00000268035,ENSP00000269305,ENSP00000276431,ENSP00000290551,ENSP00000317985,ENSP00000324806,ENSP00000329357,ENSP00000336721,ENSP00000344215,ENSP00000351957,ENSP00000368767,ENSP00000368880,ENSP00000376475,ENSP00000379346,ENSP00000384849,ENSP00000388402,ENSP00000441927…	ADNP,ASPH,ATF2,BTG2,CCND1,CDK4,CDKN1A,CDKN1B,FOXO1,GSK3B,IGF1R,LARP1,MDM2,PDE3A,PRKAR1A,PRLR,ROCK2,RORA,SESN2,SESN3,SOX4,SP1,TNFRSF10B,TP53,TP53INP1,TXNIP,ZFP36L1
GO:0010942	positive regulation of cell death	17	663	0.00052	ENSP00000228872,ENSP00000244745,ENSP00000246229,ENSP00000257904,ENSP00000264110,ENSP00000269305,ENSP00000276431,ENSP00000324806,ENSP00000344215,ENSP00000358022,ENSP00000368880,ENSP00000376943,ENSP00000384849,ENSP00000400717,ENSP00000451594,ENSP00000462521,ENSP00000479618	ATF2,BCL2L11,CDK4,CDKN1A,CDKN1B,FOXO1,GNA13,GSK3B,MCL1,MOAP1,MYC,PLAGL2,SOX4,TNFRSF10B,TP53,TP53INP1,TXNIP
GO:0046825	regulation of protein export from nucleus	5	41	0.00052	ENSP00000258149,ENSP00000269305,ENSP00000324806,ENSP00000327255,ENSP00000420270	GSK3B,MDM2,PPM1A,TP53,UHMK1
GO:0008630	intrinsic apoptotic signaling pathway in response to DNA damage	6	71	0.00057	ENSP00000269305,ENSP00000342105,ENSP00000358022,ENSP00000376943,ENSP00000384849,ENSP00000451594	BCL2L11,CDKN1A,DYRK2,MCL1,MOAP1,TP53
GO:1901990	regulation of mitotic cell cycle phase transition	12	351	0.00057	ENSP00000227507,ENSP00000228872,ENSP00000244745,ENSP00000257904,ENSP00000258149,ENSP00000261254,ENSP00000261716,ENSP00000269305,ENSP00000290551,ENSP00000377024,ENSP00000384849,ENSP00000388402	BTG2,CCND1,CCND2,CDK4,CDKN1A,CDKN1B,CNOT6,MDM2,SOX4,TAOK1,TP53,ZFP36L1
GO:0007050	cell cycle arrest	8	149	0.00061	ENSP00000228872,ENSP00000269305,ENSP00000327255,ENSP00000344215,ENSP00000384849,ENSP00000420270,ENSP00000433664,ENSP00000479618	CDKN1A,CDKN1B,EIF4G2,MYC,PPM1A,TP53,TP53INP1,UHMK1
GO:0010212	response to ionizing radiation	8	149	0.00061	ENSP00000227507,ENSP00000258149,ENSP00000261254,ENSP00000269305,ENSP00000308741,ENSP00000356110,ENSP00000384849,ENSP00000479618	CCND1,CCND2,CDKN1A,CLOCK,MDM2,MYC,NUCKS1,TP53
GO:0048584	positive regulation of response to stimulus	34	2054	0.00061	ENSP00000244745,ENSP00000246229,ENSP00000261183,ENSP00000261716,ENSP00000269305,ENSP00000276431,ENSP00000296782,ENSP00000306522,ENSP00000307078,ENSP00000308741,ENSP00000317985,ENSP00000324806,ENSP00000327255,ENSP00000338173,ENSP00000344215,ENSP00000345206,ENSP00000353224,ENSP00000354251,ENSP00000356110,ENSP00000358022,ENSP00000358464,ENSP00000358548,ENSP00000360689,ENSP00000362287,ENSP00000362300…	AGO1,AGO3,AP1G1,ASPH,BCL2L11,CAMTA1,CLOCK,GSK3B,HIF1A,KIF5B,LGR4,MCL1,MOAP1,MYC,NCKAP1,NRAS,NUCKS1,OSBPL8,PLAGL2,PPM1A,PRLR,PUM2,RBPJ,RICTOR,ROCK2,SHOC2,SOX4,TAOK1,TFRC,TNFRSF10B,TNKS2,TOB1,TP53,TP53INP1
GO:0043068	positive regulation of programmed cell death	16	610	0.00066	ENSP00000244745,ENSP00000246229,ENSP00000257904,ENSP00000264110,ENSP00000269305,ENSP00000276431,ENSP00000324806,ENSP00000344215,ENSP00000358022,ENSP00000368880,ENSP00000376943,ENSP00000384849,ENSP00000400717,ENSP00000451594,ENSP00000462521,ENSP00000479618	ATF2,BCL2L11,CDK4,CDKN1A,FOXO1,GNA13,GSK3B,MCL1,MOAP1,MYC,PLAGL2,SOX4,TNFRSF10B,TP53,TP53INP1,TXNIP
GO:0046827	positive regulation of protein export from nucleus	4	21	0.00069	ENSP00000258149,ENSP00000269305,ENSP00000324806,ENSP00000327255	GSK3B,MDM2,PPM1A,TP53
GO:0071478	cellular response to radiation	8	153	0.00072	ENSP00000258149,ENSP00000261254,ENSP00000269305,ENSP00000308741,ENSP00000344215,ENSP00000356110,ENSP00000384849,ENSP00000479618	CCND2,CDKN1A,CLOCK,MDM2,MYC,NUCKS1,TP53,TP53INP1
GO:0071417	cellular response to organonitrogen compound	14	485	0.00075	ENSP00000253063,ENSP00000257904,ENSP00000258149,ENSP00000268035,ENSP00000269305,ENSP00000324806,ENSP00000329357,ENSP00000336721,ENSP00000351957,ENSP00000368880,ENSP00000376475,ENSP00000388402,ENSP00000441927,ENSP00000482954	CDK4,FOXO1,GSK3B,IGF1R,LARP1,MDM2,PDE3A,PRKAR1A,PRLR,SESN2,SESN3,SP1,TP53,ZFP36L1
GO:0033157	regulation of intracellular protein transport	9	201	0.00076	ENSP00000258149,ENSP00000269305,ENSP00000307078,ENSP00000324806,ENSP00000326813,ENSP00000327255,ENSP00000368767,ENSP00000384849,ENSP00000420270	ASPH,CDKN1A,GSK3B,KIF5B,MDM2,PPM1A,TP53,UHMK1,YOD1
GO:0044249	cellular biosynthetic process	59	4567	0.00076	ENSP00000221086,ENSP00000227507,ENSP00000239231,ENSP00000244745,ENSP00000246229,ENSP00000257904,ENSP00000261523,ENSP00000264110,ENSP00000264183,ENSP00000265343,ENSP00000268489,ENSP00000269305,ENSP00000272645,ENSP00000281928,ENSP00000282296,ENSP00000290551,ENSP00000294740,ENSP00000296674,ENSP00000297857,ENSP00000300659,ENSP00000303147,ENSP00000306522,ENSP00000308741,ENSP00000308750,ENSP00000313007…	ADNP,AFF4,AGO1,ARID4B,ATF2,BCOR,BTG2,CAMTA1,CBX2,CCND1,CDK4,CDKN1A,CLOCK,CNOT6,EIF4G2,ENSG00000173575,FOXO1,GPBP1L1,GTF3C4,HIF1A,HNRNPDL,LARP1,LCOR,MAT2A,MED13L,MIER3,MTMR9,MYC,NFATC3,NSD1,NUCKS1,PABPC1,PANK3,PDE3A,PDE7A,PHF10,PHF12,PLAGL2,POLR2D,PPM1A,PURB,RBPJ,RORA,RPS23,SATB2,SOX4,SP1,TP53,TP53INP1,TRPS1,TXNIP,ZBTB34,ZFHX3,ZHX1,ZNF217,ZNF281,ZNF551,ZNF664,ZNF711
GO:0007265	Ras protein signal transduction	8	155	0.00077	ENSP00000269305,ENSP00000290158,ENSP00000317985,ENSP00000354251,ENSP00000358464,ENSP00000358548,ENSP00000384849,ENSP00000400717	CDKN1A,GNA13,KPNB1,NCKAP1,NRAS,ROCK2,SHOC2,TP53
GO:0046822	regulation of nucleocytoplasmic transport	7	113	0.00077	ENSP00000258149,ENSP00000269305,ENSP00000324806,ENSP00000327255,ENSP00000384849,ENSP00000389168,ENSP00000420270	CDKN1A,GSK3B,MDM2,PPM1A,PPP1R12A,TP53,UHMK1
GO:0051093	negative regulation of developmental process	20	910	0.00079	ENSP00000227507,ENSP00000228872,ENSP00000258149,ENSP00000261523,ENSP00000264110,ENSP00000268489,ENSP00000300659,ENSP00000317985,ENSP00000324806,ENSP00000344215,ENSP00000345206,ENSP00000347872,ENSP00000362300,ENSP00000367705,ENSP00000368880,ENSP00000388402,ENSP00000418447,ENSP00000427695,ENSP00000437955,ENSP00000479618	AGO1,ATF2,BCOR,CCND1,CDKN1B,FOXO1,GSK3B,HIF1A,MDM2,MYC,NFATC3,PPP2CA,RBPJ,ROCK2,RORA,TOB1,TP53INP1,VAT1,ZFHX3,ZFP36L1
GO:0060341	regulation of cellular localization	18	766	0.00083	ENSP00000253063,ENSP00000258149,ENSP00000261263,ENSP00000269305,ENSP00000304051,ENSP00000307078,ENSP00000317985,ENSP00000324806,ENSP00000326813,ENSP00000327255,ENSP00000352264,ENSP00000368767,ENSP00000384849,ENSP00000388402,ENSP00000389168,ENSP00000420270,ENSP00000437955,ENSP00000479606	ASPH,CD2AP,CDKN1A,CLTC,GSK3B,HIF1A,KIF5B,MDM2,PPM1A,PPP1R12A,RAB21,RNF139,ROCK2,SESN2,TP53,UHMK1,YOD1,ZFP36L1
GO:0018193	peptidyl-amino acid modification	19	842	0.00086	ENSP00000229812,ENSP00000258149,ENSP00000264110,ENSP00000264183,ENSP00000268035,ENSP00000296782,ENSP00000308741,ENSP00000317985,ENSP00000324806,ENSP00000342105,ENSP00000361219,ENSP00000368767,ENSP00000381932,ENSP00000395929,ENSP00000402084,ENSP00000403077,ENSP00000420270,ENSP00000462945,ENSP00000482954	ARID4B,ASPH,ATF2,CLOCK,DYRK1A,DYRK2,GSK3B,GTF3C4,IGF1R,MDM2,MSL1,NSD1,PRLR,RICTOR,ROCK2,STK38,UHMK1,VKORC1L1,WEE1
GO:0044265	cellular macromolecule catabolic process	19	842	0.00086	ENSP00000258149,ENSP00000259605,ENSP00000265062,ENSP00000272645,ENSP00000290158,ENSP00000296674,ENSP00000304051,ENSP00000308741,ENSP00000313007,ENSP00000326813,ENSP00000331748,ENSP00000352264,ENSP00000362287,ENSP00000362300,ENSP00000377024,ENSP00000388402,ENSP00000418447,ENSP00000479606,ENSP00000481762	AGO1,AGO3,CD2AP,CLOCK,CLTC,CNOT6,CSDE1,KPNB1,MDM2,PABPC1,POLR2D,PPP2CA,RAB12,RAB7A,RNF139,RNF38,RPS23,YOD1,ZFP36L1
GO:0000278	mitotic cell cycle	16	628	0.00087	ENSP00000227507,ENSP00000228872,ENSP00000244745,ENSP00000257904,ENSP00000258149,ENSP00000261716,ENSP00000264110,ENSP00000269305,ENSP00000290158,ENSP00000290551,ENSP00000377024,ENSP00000384849,ENSP00000389168,ENSP00000402084,ENSP00000479606,ENSP00000479618	ATF2,BTG2,CCND1,CDK4,CDKN1A,CDKN1B,CLTC,CNOT6,KPNB1,MDM2,MYC,PPP1R12A,SOX4,TAOK1,TP53,WEE1
GO:1990928	response to amino acid starvation	5	47	0.00087	ENSP00000253063,ENSP00000256689,ENSP00000336721,ENSP00000384849,ENSP00000441927	CDKN1A,LARP1,SESN2,SESN3,SLC38A2
GO:0043902	positive regulation of multi-organism process	8	159	0.00088	ENSP00000265062,ENSP00000313007,ENSP00000329357,ENSP00000336721,ENSP00000338173,ENSP00000351957,ENSP00000356110,ENSP00000376943	BCL2L11,LARP1,NUCKS1,PABPC1,PDE3A,PUM2,RAB7A,SP1
GO:0006402	mRNA catabolic process	9	207	0.0009	ENSP00000272645,ENSP00000296674,ENSP00000313007,ENSP00000362287,ENSP00000362300,ENSP00000377024,ENSP00000388402,ENSP00000418447,ENSP00000481762	AGO1,AGO3,CNOT6,CSDE1,PABPC1,POLR2D,PPP2CA,RPS23,ZFP36L1
GO:0031399	regulation of protein modification process	30	1747	0.00091	ENSP00000227507,ENSP00000228872,ENSP00000229812,ENSP00000244745,ENSP00000253063,ENSP00000257904,ENSP00000261183,ENSP00000261254,ENSP00000261716,ENSP00000268035,ENSP00000269305,ENSP00000276431,ENSP00000296782,ENSP00000304051,ENSP00000306522,ENSP00000307298,ENSP00000317985,ENSP00000324806,ENSP00000358464,ENSP00000367705,ENSP00000368880,ENSP00000376475,ENSP00000379346,ENSP00000381932,ENSP00000384849…	ADNP,BCOR,CAMTA1,CCND1,CCND2,CDK4,CDKN1A,CDKN1B,DYRK1A,FEM1B,FOXO1,GSK3B,IGF1R,MYC,NSD1,OSBPL8,PPP1R12A,PPP2CA,PRKAR1A,PRLR,RICTOR,RNF139,ROCK2,SESN2,SHOC2,SOX4,STK38,TAOK1,TNFRSF10B,TP53
GO:0009968	negative regulation of signal transduction	23	1160	0.00094	ENSP00000227507,ENSP00000229812,ENSP00000253063,ENSP00000258149,ENSP00000261523,ENSP00000265062,ENSP00000268035,ENSP00000276431,ENSP00000308741,ENSP00000324806,ENSP00000327255,ENSP00000342105,ENSP00000351957,ENSP00000352264,ENSP00000358022,ENSP00000368516,ENSP00000368880,ENSP00000381932,ENSP00000418447,ENSP00000427695,ENSP00000437955,ENSP00000441927,ENSP00000479618	CCND1,CD2AP,CLOCK,DYRK1A,DYRK2,FOXO1,GSK3B,HIF1A,IGF1R,LGR4,MCL1,MDM2,MYC,PDE3A,PPM1A,PPP2CA,RAB7A,RORA,SESN2,SESN3,STK38,TNFRSF10B,TOB1
GO:0009967	positive regulation of signal transduction	27	1493	0.00096	ENSP00000244745,ENSP00000246229,ENSP00000261183,ENSP00000261716,ENSP00000269305,ENSP00000276431,ENSP00000296782,ENSP00000306522,ENSP00000317985,ENSP00000324806,ENSP00000327255,ENSP00000338173,ENSP00000344215,ENSP00000345206,ENSP00000356110,ENSP00000358022,ENSP00000358464,ENSP00000360689,ENSP00000362287,ENSP00000362300,ENSP00000368516,ENSP00000368767,ENSP00000376943,ENSP00000427695,ENSP00000437955…	AGO1,AGO3,ASPH,BCL2L11,CAMTA1,GSK3B,HIF1A,LGR4,MCL1,MOAP1,NUCKS1,OSBPL8,PLAGL2,PPM1A,PRLR,PUM2,RBPJ,RICTOR,ROCK2,SHOC2,SOX4,TAOK1,TNFRSF10B,TNKS2,TOB1,TP53,TP53INP1
GO:0045787	positive regulation of cell cycle	12	376	0.00098	ENSP00000227507,ENSP00000228872,ENSP00000244745,ENSP00000257904,ENSP00000258149,ENSP00000261254,ENSP00000269305,ENSP00000290551,ENSP00000317985,ENSP00000376943,ENSP00000377024,ENSP00000384849	BCL2L11,BTG2,CCND1,CCND2,CDK4,CDKN1A,CDKN1B,CNOT6,MDM2,ROCK2,SOX4,TP53
GO:0010648	negative regulation of cell communication	24	1255	0.0011	ENSP00000227507,ENSP00000229812,ENSP00000253063,ENSP00000258149,ENSP00000261523,ENSP00000265062,ENSP00000268035,ENSP00000276431,ENSP00000308741,ENSP00000324806,ENSP00000327255,ENSP00000342105,ENSP00000351957,ENSP00000352264,ENSP00000358022,ENSP00000368516,ENSP00000368880,ENSP00000379346,ENSP00000381932,ENSP00000418447,ENSP00000427695,ENSP00000437955,ENSP00000441927,ENSP00000479618	ADNP,CCND1,CD2AP,CLOCK,DYRK1A,DYRK2,FOXO1,GSK3B,HIF1A,IGF1R,LGR4,MCL1,MDM2,MYC,PDE3A,PPM1A,PPP2CA,RAB7A,RORA,SESN2,SESN3,STK38,TNFRSF10B,TOB1
GO:0023057	negative regulation of signaling	24	1258	0.0011	ENSP00000227507,ENSP00000229812,ENSP00000253063,ENSP00000258149,ENSP00000261523,ENSP00000265062,ENSP00000268035,ENSP00000276431,ENSP00000308741,ENSP00000324806,ENSP00000327255,ENSP00000342105,ENSP00000351957,ENSP00000352264,ENSP00000358022,ENSP00000368516,ENSP00000368880,ENSP00000379346,ENSP00000381932,ENSP00000418447,ENSP00000427695,ENSP00000437955,ENSP00000441927,ENSP00000479618	ADNP,CCND1,CD2AP,CLOCK,DYRK1A,DYRK2,FOXO1,GSK3B,HIF1A,IGF1R,LGR4,MCL1,MDM2,MYC,PDE3A,PPM1A,PPP2CA,RAB7A,RORA,SESN2,SESN3,STK38,TNFRSF10B,TOB1
GO:0070482	response to oxygen levels	11	321	0.0011	ENSP00000228872,ENSP00000257904,ENSP00000258149,ENSP00000261523,ENSP00000269305,ENSP00000345206,ENSP00000368880,ENSP00000384849,ENSP00000388402,ENSP00000437955,ENSP00000479618	CDK4,CDKN1A,CDKN1B,FOXO1,HIF1A,MDM2,MYC,RBPJ,RORA,TP53,ZFP36L1
GO:0071453	cellular response to oxygen levels	8	164	0.0011	ENSP00000258149,ENSP00000261523,ENSP00000269305,ENSP00000345206,ENSP00000368880,ENSP00000388402,ENSP00000437955,ENSP00000479618	FOXO1,HIF1A,MDM2,MYC,RBPJ,RORA,TP53,ZFP36L1
GO:0014070	response to organic cyclic compound	19	873	0.0013	ENSP00000227507,ENSP00000228872,ENSP00000257904,ENSP00000258149,ENSP00000261523,ENSP00000290551,ENSP00000317985,ENSP00000336721,ENSP00000338173,ENSP00000351957,ENSP00000362010,ENSP00000362287,ENSP00000362300,ENSP00000368767,ENSP00000368880,ENSP00000376943,ENSP00000384849,ENSP00000388402,ENSP00000462521	AGO1,AGO3,ANXA7,ASPH,BCL2L11,BTG2,CCND1,CDK4,CDKN1A,CDKN1B,FOXO1,LARP1,MDM2,PDE3A,PUM2,ROCK2,RORA,TXNIP,ZFP36L1
GO:0036003	positive regulation of transcription from RNA polymerase II promoter in response to stress	4	26	0.0013	ENSP00000253063,ENSP00000269305,ENSP00000345206,ENSP00000437955	HIF1A,RBPJ,SESN2,TP53
GO:0034655	nucleobase-containing compound catabolic process	12	394	0.0014	ENSP00000272645,ENSP00000290158,ENSP00000296674,ENSP00000313007,ENSP00000351957,ENSP00000362287,ENSP00000362300,ENSP00000377024,ENSP00000385632,ENSP00000388402,ENSP00000418447,ENSP00000481762	AGO1,AGO3,CNOT6,CSDE1,KPNB1,PABPC1,PDE3A,PDE7A,POLR2D,PPP2CA,RPS23,ZFP36L1
GO:0035567	non-canonical Wnt signaling pathway	6	87	0.0014	ENSP00000336783,ENSP00000362287,ENSP00000362300,ENSP00000379144,ENSP00000401946,ENSP00000479606	AGO1,AGO3,CLTC,TNRC6A,TNRC6B,TNRC6C
GO:0051338	regulation of transferase activity	20	964	0.0015	ENSP00000227507,ENSP00000228872,ENSP00000229812,ENSP00000253063,ENSP00000257904,ENSP00000261183,ENSP00000261254,ENSP00000261716,ENSP00000268035,ENSP00000269305,ENSP00000276431,ENSP00000296782,ENSP00000307298,ENSP00000324806,ENSP00000376475,ENSP00000379346,ENSP00000384849,ENSP00000418447,ENSP00000479618,ENSP00000482954	ADNP,CCND1,CCND2,CDK4,CDKN1A,CDKN1B,FEM1B,GSK3B,IGF1R,MYC,OSBPL8,PPP2CA,PRKAR1A,PRLR,RICTOR,SESN2,STK38,TAOK1,TNFRSF10B,TP53
GO:0010647	positive regulation of cell communication	28	1631	0.0016	ENSP00000244745,ENSP00000246229,ENSP00000261183,ENSP00000261716,ENSP00000269305,ENSP00000276431,ENSP00000296782,ENSP00000306522,ENSP00000307078,ENSP00000317985,ENSP00000324806,ENSP00000327255,ENSP00000338173,ENSP00000344215,ENSP00000345206,ENSP00000356110,ENSP00000358022,ENSP00000358464,ENSP00000360689,ENSP00000362287,ENSP00000362300,ENSP00000368516,ENSP00000368767,ENSP00000376943,ENSP00000427695…	AGO1,AGO3,ASPH,BCL2L11,CAMTA1,GSK3B,HIF1A,KIF5B,LGR4,MCL1,MOAP1,NUCKS1,OSBPL8,PLAGL2,PPM1A,PRLR,PUM2,RBPJ,RICTOR,ROCK2,SHOC2,SOX4,TAOK1,TNFRSF10B,TNKS2,TOB1,TP53,TP53INP1
GO:0023056	positive regulation of signaling	28	1638	0.0017	ENSP00000244745,ENSP00000246229,ENSP00000261183,ENSP00000261716,ENSP00000269305,ENSP00000276431,ENSP00000296782,ENSP00000306522,ENSP00000307078,ENSP00000317985,ENSP00000324806,ENSP00000327255,ENSP00000338173,ENSP00000344215,ENSP00000345206,ENSP00000356110,ENSP00000358022,ENSP00000358464,ENSP00000360689,ENSP00000362287,ENSP00000362300,ENSP00000368516,ENSP00000368767,ENSP00000376943,ENSP00000427695…	AGO1,AGO3,ASPH,BCL2L11,CAMTA1,GSK3B,HIF1A,KIF5B,LGR4,MCL1,MOAP1,NUCKS1,OSBPL8,PLAGL2,PPM1A,PRLR,PUM2,RBPJ,RICTOR,ROCK2,SHOC2,SOX4,TAOK1,TNFRSF10B,TNKS2,TOB1,TP53,TP53INP1
GO:0034250	positive regulation of cellular amide metabolic process	7	131	0.0017	ENSP00000244745,ENSP00000257904,ENSP00000272645,ENSP00000313007,ENSP00000317985,ENSP00000336721,ENSP00000420270	CDK4,LARP1,PABPC1,POLR2D,ROCK2,SOX4,UHMK1
GO:1903827	regulation of cellular protein localization	13	465	0.0017	ENSP00000253063,ENSP00000258149,ENSP00000269305,ENSP00000307078,ENSP00000317985,ENSP00000324806,ENSP00000326813,ENSP00000327255,ENSP00000352264,ENSP00000368767,ENSP00000384849,ENSP00000420270,ENSP00000479606	ASPH,CD2AP,CDKN1A,CLTC,GSK3B,KIF5B,MDM2,PPM1A,ROCK2,SESN2,TP53,UHMK1,YOD1
GO:0043065	positive regulation of apoptotic process	15	604	0.0018	ENSP00000244745,ENSP00000246229,ENSP00000257904,ENSP00000264110,ENSP00000269305,ENSP00000276431,ENSP00000324806,ENSP00000344215,ENSP00000358022,ENSP00000368880,ENSP00000376943,ENSP00000400717,ENSP00000451594,ENSP00000462521,ENSP00000479618	ATF2,BCL2L11,CDK4,FOXO1,GNA13,GSK3B,MCL1,MOAP1,MYC,PLAGL2,SOX4,TNFRSF10B,TP53,TP53INP1,TXNIP
GO:0019220	regulation of phosphate metabolic process	28	1657	0.002	ENSP00000221086,ENSP00000227507,ENSP00000228872,ENSP00000229812,ENSP00000253063,ENSP00000257904,ENSP00000261183,ENSP00000261254,ENSP00000261716,ENSP00000268035,ENSP00000269305,ENSP00000276431,ENSP00000296782,ENSP00000306522,ENSP00000317985,ENSP00000324806,ENSP00000358464,ENSP00000362836,ENSP00000368880,ENSP00000376475,ENSP00000379346,ENSP00000384849,ENSP00000389168,ENSP00000395929,ENSP00000418447…	ADNP,CAMTA1,CCND1,CCND2,CDK4,CDKN1A,CDKN1B,FOXO1,GSK3B,HIF1A,IGF1R,KCTD20,MTMR9,MYC,NSD1,OSBPL8,PPP1R12A,PPP2CA,PRKAR1A,PRLR,RICTOR,ROCK2,SESN2,SHOC2,STK38,TAOK1,TNFRSF10B,TP53
GO:1901653	cellular response to peptide	10	289	0.002	ENSP00000257904,ENSP00000258149,ENSP00000268035,ENSP00000269305,ENSP00000324806,ENSP00000329357,ENSP00000368880,ENSP00000376475,ENSP00000388402,ENSP00000482954	CDK4,FOXO1,GSK3B,IGF1R,MDM2,PRKAR1A,PRLR,SP1,TP53,ZFP36L1
GO:0006915	apoptotic process	19	915	0.0022	ENSP00000246229,ENSP00000261716,ENSP00000264110,ENSP00000269305,ENSP00000276431,ENSP00000290158,ENSP00000307298,ENSP00000324806,ENSP00000342105,ENSP00000344215,ENSP00000354251,ENSP00000358022,ENSP00000368880,ENSP00000376943,ENSP00000384849,ENSP00000388402,ENSP00000418447,ENSP00000451594,ENSP00000479618	ATF2,BCL2L11,CDKN1A,DYRK2,FEM1B,FOXO1,GSK3B,KPNB1,MCL1,MOAP1,MYC,NCKAP1,PLAGL2,PPP2CA,TAOK1,TNFRSF10B,TP53,TP53INP1,ZFP36L1
GO:0071456	cellular response to hypoxia	7	139	0.0022	ENSP00000258149,ENSP00000261523,ENSP00000269305,ENSP00000345206,ENSP00000388402,ENSP00000437955,ENSP00000479618	HIF1A,MDM2,MYC,RBPJ,RORA,TP53,ZFP36L1
GO:0097192	extrinsic apoptotic signaling pathway in absence of ligand	4	31	0.0022	ENSP00000324806,ENSP00000358022,ENSP00000376943,ENSP00000451594	BCL2L11,GSK3B,MCL1,MOAP1
GO:0003006	developmental process involved in reproduction	15	622	0.0023	ENSP00000227507,ENSP00000228872,ENSP00000259605,ENSP00000264183,ENSP00000265343,ENSP00000307298,ENSP00000308750,ENSP00000345206,ENSP00000351957,ENSP00000368516,ENSP00000376943,ENSP00000388402,ENSP00000435926,ENSP00000437955,ENSP00000481762	AFF4,ARID4B,BCL2L11,CBX2,CCND1,CDKN1B,CELF1,CSDE1,FEM1B,HIF1A,LGR4,PDE3A,RBPJ,RNF38,ZFP36L1
GO:0008219	cell death	21	1080	0.0023	ENSP00000228872,ENSP00000246229,ENSP00000261716,ENSP00000264110,ENSP00000269305,ENSP00000276431,ENSP00000290158,ENSP00000307298,ENSP00000324806,ENSP00000342105,ENSP00000344215,ENSP00000354251,ENSP00000358022,ENSP00000368880,ENSP00000376943,ENSP00000384849,ENSP00000388402,ENSP00000418447,ENSP00000433664,ENSP00000451594,ENSP00000479618	ATF2,BCL2L11,CDKN1A,CDKN1B,DYRK2,EIF4G2,FEM1B,FOXO1,GSK3B,KPNB1,MCL1,MOAP1,MYC,NCKAP1,PLAGL2,PPP2CA,TAOK1,TNFRSF10B,TP53,TP53INP1,ZFP36L1
GO:0034976	response to endoplasmic reticulum stress	9	240	0.0023	ENSP00000227507,ENSP00000253063,ENSP00000269305,ENSP00000276431,ENSP00000304051,ENSP00000316029,ENSP00000324806,ENSP00000326813,ENSP00000376943	BCL2L11,CCND1,GSK3B,RNF139,SESN2,TLN1,TNFRSF10B,TP53,YOD1
GO:0006468	protein phosphorylation	19	923	0.0024	ENSP00000227507,ENSP00000228872,ENSP00000229812,ENSP00000257904,ENSP00000261716,ENSP00000268035,ENSP00000296782,ENSP00000317985,ENSP00000324806,ENSP00000342105,ENSP00000358548,ENSP00000370891,ENSP00000381932,ENSP00000384849,ENSP00000388402,ENSP00000402084,ENSP00000420270,ENSP00000479618,ENSP00000482954	CCND1,CDK4,CDKN1A,CDKN1B,DYRK1A,DYRK2,GSK3B,IGF1R,MYC,NRAS,PRLR,RICTOR,ROCK2,STK35,STK38,TAOK1,UHMK1,WEE1,ZFP36L1
GO:0000956	nuclear-transcribed mRNA catabolic process	8	191	0.0026	ENSP00000272645,ENSP00000296674,ENSP00000313007,ENSP00000362300,ENSP00000377024,ENSP00000388402,ENSP00000418447,ENSP00000481762	AGO1,CNOT6,CSDE1,PABPC1,POLR2D,PPP2CA,RPS23,ZFP36L1
GO:0009725	response to hormone	18	854	0.0026	ENSP00000227507,ENSP00000228872,ENSP00000253063,ENSP00000257904,ENSP00000258149,ENSP00000261523,ENSP00000268035,ENSP00000290551,ENSP00000317985,ENSP00000329357,ENSP00000368880,ENSP00000376475,ENSP00000376943,ENSP00000384849,ENSP00000388402,ENSP00000441927,ENSP00000462521,ENSP00000482954	BCL2L11,BTG2,CCND1,CDK4,CDKN1A,CDKN1B,FOXO1,IGF1R,MDM2,PRKAR1A,PRLR,ROCK2,RORA,SESN2,SESN3,SP1,TXNIP,ZFP36L1
GO:0043254	regulation of protein complex assembly	12	425	0.0026	ENSP00000228872,ENSP00000269305,ENSP00000296782,ENSP00000324806,ENSP00000327255,ENSP00000354251,ENSP00000376800,ENSP00000376943,ENSP00000376946,ENSP00000377024,ENSP00000381932,ENSP00000442318	BBS10,BCL2L11,CAND1,CDKN1B,CNOT6,DYRK1A,GSK3B,MTPN,NCKAP1,PPM1A,RICTOR,TP53
GO:0045595	regulation of cell differentiation	28	1695	0.0027	ENSP00000227507,ENSP00000228872,ENSP00000258149,ENSP00000261263,ENSP00000261523,ENSP00000268489,ENSP00000300659,ENSP00000308741,ENSP00000317985,ENSP00000324806,ENSP00000336783,ENSP00000344215,ENSP00000345206,ENSP00000351957,ENSP00000362287,ENSP00000362300,ENSP00000368880,ENSP00000379051,ENSP00000379065,ENSP00000379144,ENSP00000379346,ENSP00000385892,ENSP00000388402,ENSP00000401946,ENSP00000418447…	ADNP,AGO1,AGO3,CCND1,CDKN1B,CLOCK,FOXO1,GSK3B,HIF1A,MDM2,MYC,NFATC3,PDE3A,PLEKHB2,PPP2CA,PURB,RAB21,RBPJ,ROCK2,RORA,TNRC6A,TNRC6B,TNRC6C,TOB1,TP53INP1,TRPS1,ZFHX3,ZFP36L1
GO:0071496	cellular response to external stimulus	10	305	0.0028	ENSP00000253063,ENSP00000256689,ENSP00000258149,ENSP00000269305,ENSP00000276431,ENSP00000368880,ENSP00000376800,ENSP00000379346,ENSP00000384849,ENSP00000441927	ADNP,CDKN1A,FOXO1,MDM2,MTPN,SESN2,SESN3,SLC38A2,TNFRSF10B,TP53
GO:1903047	mitotic cell cycle process	14	564	0.0028	ENSP00000227507,ENSP00000228872,ENSP00000244745,ENSP00000257904,ENSP00000258149,ENSP00000261716,ENSP00000264110,ENSP00000269305,ENSP00000290158,ENSP00000290551,ENSP00000377024,ENSP00000384849,ENSP00000402084,ENSP00000479618	ATF2,BTG2,CCND1,CDK4,CDKN1A,CDKN1B,CNOT6,KPNB1,MDM2,MYC,SOX4,TAOK1,TP53,WEE1
GO:0045637	regulation of myeloid cell differentiation	9	249	0.0029	ENSP00000336783,ENSP00000362287,ENSP00000362300,ENSP00000379051,ENSP00000379144,ENSP00000388402,ENSP00000401946,ENSP00000437955,ENSP00000479618	AGO1,AGO3,HIF1A,MYC,PURB,TNRC6A,TNRC6B,TNRC6C,ZFP36L1
GO:0010508	positive regulation of autophagy	6	103	0.003	ENSP00000253063,ENSP00000331748,ENSP00000336721,ENSP00000344215,ENSP00000368880,ENSP00000437955	FOXO1,HIF1A,LARP1,RAB12,SESN2,TP53INP1
GO:0040029	regulation of gene expression, epigenetic	9	251	0.003	ENSP00000264183,ENSP00000336783,ENSP00000338173,ENSP00000362287,ENSP00000362300,ENSP00000377024,ENSP00000379144,ENSP00000401946,ENSP00000435926	AGO1,AGO3,ARID4B,CELF1,CNOT6,PUM2,TNRC6A,TNRC6B,TNRC6C
GO:0045944	positive regulation of transcription by RNA polymerase II	21	1104	0.003	ENSP00000244745,ENSP00000246229,ENSP00000253063,ENSP00000261523,ENSP00000264110,ENSP00000264183,ENSP00000269305,ENSP00000300659,ENSP00000306522,ENSP00000308741,ENSP00000329357,ENSP00000345206,ENSP00000356110,ENSP00000362300,ENSP00000368880,ENSP00000379065,ENSP00000389168,ENSP00000401112,ENSP00000437955,ENSP00000442318,ENSP00000479618	AGO1,ARID4B,ATF2,CAMTA1,CAND1,CLOCK,FOXO1,HIF1A,MYC,NFATC3,NUCKS1,PLAGL2,PPP1R12A,RBPJ,RORA,SATB2,SESN2,SOX4,SP1,TP53,TRPS1
GO:0071495	cellular response to endogenous stimulus	21	1106	0.003	ENSP00000253063,ENSP00000257904,ENSP00000258149,ENSP00000261523,ENSP00000268035,ENSP00000269305,ENSP00000272645,ENSP00000317985,ENSP00000324806,ENSP00000327255,ENSP00000329357,ENSP00000336721,ENSP00000351957,ENSP00000358464,ENSP00000368880,ENSP00000376475,ENSP00000376943,ENSP00000388402,ENSP00000427695,ENSP00000441927,ENSP00000482954	BCL2L11,CDK4,FOXO1,GSK3B,IGF1R,LARP1,MDM2,PDE3A,POLR2D,PPM1A,PRKAR1A,PRLR,ROCK2,RORA,SESN2,SESN3,SHOC2,SP1,TOB1,TP53,ZFP36L1
GO:0045472	response to ether	3	13	0.0032	ENSP00000257904,ENSP00000258149,ENSP00000336721	CDK4,LARP1,MDM2
GO:0071345	cellular response to cytokine stimulus	19	953	0.0033	ENSP00000227507,ENSP00000247461,ENSP00000257904,ENSP00000261523,ENSP00000269305,ENSP00000276431,ENSP00000303147,ENSP00000307078,ENSP00000324806,ENSP00000331748,ENSP00000353224,ENSP00000358022,ENSP00000368880,ENSP00000384849,ENSP00000388402,ENSP00000437955,ENSP00000479618,ENSP00000482954,ENSP00000483254	CANX,CCND1,CDK4,CDKN1A,FOXO1,GSK3B,HIF1A,HNRNPDL,KIF5B,MAT2A,MCL1,MYC,PRLR,RAB12,RORA,TFRC,TNFRSF10B,TP53,ZFP36L1
GO:0071407	cellular response to organic cyclic compound	13	505	0.0033	ENSP00000228872,ENSP00000257904,ENSP00000258149,ENSP00000261523,ENSP00000317985,ENSP00000336721,ENSP00000338173,ENSP00000351957,ENSP00000362287,ENSP00000362300,ENSP00000368880,ENSP00000376943,ENSP00000388402	AGO1,AGO3,BCL2L11,CDK4,CDKN1B,FOXO1,LARP1,MDM2,PDE3A,PUM2,ROCK2,RORA,ZFP36L1
GO:0012501	programmed cell death	20	1042	0.0036	ENSP00000228872,ENSP00000246229,ENSP00000261716,ENSP00000264110,ENSP00000269305,ENSP00000276431,ENSP00000290158,ENSP00000307298,ENSP00000324806,ENSP00000342105,ENSP00000344215,ENSP00000354251,ENSP00000358022,ENSP00000368880,ENSP00000376943,ENSP00000384849,ENSP00000388402,ENSP00000418447,ENSP00000451594,ENSP00000479618	ATF2,BCL2L11,CDKN1A,CDKN1B,DYRK2,FEM1B,FOXO1,GSK3B,KPNB1,MCL1,MOAP1,MYC,NCKAP1,PLAGL2,PPP2CA,TAOK1,TNFRSF10B,TP53,TP53INP1,ZFP36L1
GO:0048856	anatomical structure development	61	5085	0.0036	ENSP00000227507,ENSP00000228872,ENSP00000244745,ENSP00000246229,ENSP00000256689,ENSP00000257904,ENSP00000258149,ENSP00000259605,ENSP00000261263,ENSP00000261523,ENSP00000261716,ENSP00000264110,ENSP00000264183,ENSP00000265343,ENSP00000268489,ENSP00000269305,ENSP00000276431,ENSP00000290341,ENSP00000290551,ENSP00000294740,ENSP00000296782,ENSP00000303145,ENSP00000307078,ENSP00000307298,ENSP00000308750…	ADNP,AFF4,ANXA7,ARID4B,ASPH,ATF2,BCL2L11,BCOR,BTG2,CBX2,CCND1,CD164,CDK4,CDKN1A,CDKN1B,CELF1,CSDE1,DYRK1A,ENSG00000173575,FEM1B,FOXO1,GNA13,GSK3B,HIF1A,IGF2BP1,KIF5B,LGR4,MAL2,MCL1,MDM2,MTPN,MYC,NCKAP1,PDE3A,PHF10,PLAGL2,PPP2CA,PRKAR1A,PRLR,RAB21,RBPJ,RICTOR,RNF38,RORA,SATB2,SLC38A2,SOBP,SOX4,TAOK1,TFRC,TMED10,TNFRSF10B,TP53,TRPS1,TXNIP,UHMK1,WEE1,ZFHX3,ZFP36L1,ZNF217,ZNF281
GO:0051239	regulation of multicellular organismal process	39	2788	0.0039	ENSP00000227507,ENSP00000228872,ENSP00000257904,ENSP00000258149,ENSP00000261263,ENSP00000261523,ENSP00000264110,ENSP00000290341,ENSP00000300659,ENSP00000308741,ENSP00000317985,ENSP00000324806,ENSP00000329357,ENSP00000336783,ENSP00000338173,ENSP00000345206,ENSP00000351957,ENSP00000352264,ENSP00000353224,ENSP00000360689,ENSP00000362287,ENSP00000362300,ENSP00000367705,ENSP00000368516,ENSP00000368767…	ADNP,AGO1,AGO3,ASPH,ATF2,BCL2L11,BCOR,CCND1,CD2AP,CDK4,CDKN1B,CLOCK,CLTC,FOXO1,GSK3B,HIF1A,IGF2BP1,LGR4,MDM2,MTPN,MYC,NFATC3,PDE3A,PPP2CA,PUM2,PURB,RAB21,RBPJ,ROCK2,RORA,SP1,TFRC,TNKS2,TNRC6A,TNRC6B,TNRC6C,TOB1,TRPS1,ZFP36L1
GO:0045727	positive regulation of translation	6	110	0.004	ENSP00000244745,ENSP00000257904,ENSP00000272645,ENSP00000313007,ENSP00000336721,ENSP00000420270	CDK4,LARP1,PABPC1,POLR2D,SOX4,UHMK1
GO:0040008	regulation of growth	15	663	0.0041	ENSP00000228872,ENSP00000253063,ENSP00000257904,ENSP00000261263,ENSP00000269305,ENSP00000324806,ENSP00000345206,ENSP00000360689,ENSP00000376800,ENSP00000376943,ENSP00000379346,ENSP00000384849,ENSP00000418447,ENSP00000433664,ENSP00000437955	ADNP,BCL2L11,CDK4,CDKN1A,CDKN1B,EIF4G2,GSK3B,HIF1A,MTPN,PPP2CA,RAB21,RBPJ,SESN2,TNKS2,TP53
GO:0046902	regulation of mitochondrial membrane permeability	5	71	0.0041	ENSP00000264110,ENSP00000269305,ENSP00000324806,ENSP00000376943,ENSP00000451594	ATF2,BCL2L11,GSK3B,MOAP1,TP53
GO:1904031	positive regulation of cyclin-dependent protein kinase activity	4	38	0.0041	ENSP00000227507,ENSP00000228872,ENSP00000261254,ENSP00000384849	CCND1,CCND2,CDKN1A,CDKN1B
GO:0006109	regulation of carbohydrate metabolic process	7	158	0.0042	ENSP00000253063,ENSP00000261523,ENSP00000324806,ENSP00000342105,ENSP00000368880,ENSP00000437955,ENSP00000479606	CLTC,DYRK2,FOXO1,GSK3B,HIF1A,RORA,SESN2
GO:0071236	cellular response to antibiotic	6	112	0.0042	ENSP00000228872,ENSP00000258149,ENSP00000269305,ENSP00000336721,ENSP00000344215,ENSP00000368880	CDKN1B,FOXO1,LARP1,MDM2,TP53,TP53INP1
GO:0097193	intrinsic apoptotic signaling pathway	7	158	0.0042	ENSP00000269305,ENSP00000276431,ENSP00000342105,ENSP00000358022,ENSP00000376943,ENSP00000384849,ENSP00000451594	BCL2L11,CDKN1A,DYRK2,MCL1,MOAP1,TNFRSF10B,TP53
GO:1901701	cellular response to oxygen-containing compound	18	896	0.0042	ENSP00000244745,ENSP00000253063,ENSP00000257904,ENSP00000258149,ENSP00000261523,ENSP00000268035,ENSP00000269305,ENSP00000317985,ENSP00000324806,ENSP00000329357,ENSP00000336721,ENSP00000344215,ENSP00000351957,ENSP00000368880,ENSP00000376475,ENSP00000388402,ENSP00000441927,ENSP00000482954	CDK4,FOXO1,GSK3B,IGF1R,LARP1,MDM2,PDE3A,PRKAR1A,PRLR,ROCK2,RORA,SESN2,SESN3,SOX4,SP1,TP53,TP53INP1,ZFP36L1
GO:2001233	regulation of apoptotic signaling pathway	11	388	0.0042	ENSP00000246229,ENSP00000258149,ENSP00000269305,ENSP00000276431,ENSP00000307298,ENSP00000324806,ENSP00000344215,ENSP00000358022,ENSP00000376943,ENSP00000437955,ENSP00000451594	BCL2L11,FEM1B,GSK3B,HIF1A,MCL1,MDM2,MOAP1,PLAGL2,TNFRSF10B,TP53,TP53INP1
GO:0043488	regulation of mRNA stability	6	113	0.0044	ENSP00000290341,ENSP00000313007,ENSP00000336712,ENSP00000336721,ENSP00000338173,ENSP00000388402	IGF2BP1,LARP1,PABPC1,PUM2,TNPO1,ZFP36L1
GO:0006352	DNA-templated transcription, initiation	8	213	0.0046	ENSP00000227507,ENSP00000257904,ENSP00000261523,ENSP00000269305,ENSP00000272645,ENSP00000345206,ENSP00000361219,ENSP00000384849	CCND1,CDK4,CDKN1A,GTF3C4,POLR2D,RBPJ,RORA,TP53
GO:0006367	transcription initiation from RNA polymerase II promoter	7	162	0.0047	ENSP00000227507,ENSP00000257904,ENSP00000261523,ENSP00000269305,ENSP00000272645,ENSP00000345206,ENSP00000384849	CCND1,CDK4,CDKN1A,POLR2D,RBPJ,RORA,TP53
GO:1903312	negative regulation of mRNA metabolic process	5	74	0.0048	ENSP00000290341,ENSP00000313007,ENSP00000336721,ENSP00000381932,ENSP00000427695	DYRK1A,IGF2BP1,LARP1,PABPC1,TOB1
GO:0002070	epithelial cell maturation	3	16	0.0049	ENSP00000307298,ENSP00000384849,ENSP00000437955	CDKN1A,FEM1B,HIF1A
GO:0006996	organelle organization	42	3131	0.005	ENSP00000253063,ENSP00000261716,ENSP00000263102,ENSP00000264110,ENSP00000264183,ENSP00000265062,ENSP00000269305,ENSP00000290158,ENSP00000296674,ENSP00000296782,ENSP00000303145,ENSP00000307078,ENSP00000307959,ENSP00000308741,ENSP00000308750,ENSP00000316029,ENSP00000317985,ENSP00000324806,ENSP00000334642,ENSP00000336712,ENSP00000338173,ENSP00000344215,ENSP00000352264,ENSP00000355465,ENSP00000356110…	AHCTF1,AP1G1,ARID4B,ATF2,BBS10,BCL2L11,BCOR,CBX2,CCDC6,CD2AP,CLOCK,DST,ENSG00000173575,GAN,GSK3B,GTF3C4,KIF5B,KPNB1,MARCKS,MCL1,MOAP1,MSL1,MYC,NSD1,NUCKS1,PDZD8,PPP1R12A,PRKAR1A,PUM2,RAB7A,RICTOR,ROCK2,RPS23,SATB2,SESN2,TAOK1,TLN1,TMED10,TNPO1,TP53,TP53INP1,WEE1
GO:0007346	regulation of mitotic cell cycle	14	608	0.0052	ENSP00000227507,ENSP00000228872,ENSP00000244745,ENSP00000257904,ENSP00000258149,ENSP00000261254,ENSP00000261716,ENSP00000264110,ENSP00000269305,ENSP00000290551,ENSP00000377024,ENSP00000384849,ENSP00000388402,ENSP00000479606	ATF2,BTG2,CCND1,CCND2,CDK4,CDKN1A,CDKN1B,CLTC,CNOT6,MDM2,SOX4,TAOK1,TP53,ZFP36L1
GO:0007275	multicellular organism development	57	4726	0.0053	ENSP00000227507,ENSP00000228872,ENSP00000244745,ENSP00000246229,ENSP00000256689,ENSP00000257904,ENSP00000258149,ENSP00000259605,ENSP00000261263,ENSP00000261523,ENSP00000261716,ENSP00000264110,ENSP00000264183,ENSP00000268489,ENSP00000269305,ENSP00000276431,ENSP00000290341,ENSP00000290551,ENSP00000294740,ENSP00000296782,ENSP00000303145,ENSP00000307078,ENSP00000307298,ENSP00000308750,ENSP00000309376…	ADNP,ARID4B,ASPH,ATF2,BCL2L11,BCOR,BTG2,CBX2,CCND1,CD164,CDK4,CDKN1A,CDKN1B,CELF1,CSDE1,DYRK1A,ENSG00000173575,FEM1B,FOXO1,GNA13,GSK3B,HIF1A,IGF2BP1,KIF5B,LGR4,MAL2,MCL1,MDM2,MTPN,MYC,NCKAP1,PHF10,PLAGL2,PRKAR1A,PRLR,RAB21,RBPJ,RICTOR,RNF38,RORA,SATB2,SLC38A2,SOBP,SOX4,TAOK1,TFRC,TMED10,TNFRSF10B,TP53,TRPS1,TXNIP,UHMK1,WEE1,ZFHX3,ZFP36L1,ZNF217,ZNF281
GO:0048608	reproductive structure development	11	405	0.0057	ENSP00000227507,ENSP00000228872,ENSP00000259605,ENSP00000264183,ENSP00000307298,ENSP00000345206,ENSP00000368516,ENSP00000376943,ENSP00000388402,ENSP00000437955,ENSP00000481762	ARID4B,BCL2L11,CCND1,CDKN1B,CSDE1,FEM1B,HIF1A,LGR4,RBPJ,RNF38,ZFP36L1
GO:1902110	positive regulation of mitochondrial membrane permeability involved in apoptotic process	3	17	0.0057	ENSP00000264110,ENSP00000376943,ENSP00000451594	ATF2,BCL2L11,MOAP1
GO:0034644	cellular response to UV	5	78	0.0059	ENSP00000258149,ENSP00000269305,ENSP00000344215,ENSP00000384849,ENSP00000479618	CDKN1A,MDM2,MYC,TP53,TP53INP1
GO:0045652	regulation of megakaryocyte differentiation	5	78	0.0059	ENSP00000336783,ENSP00000362287,ENSP00000362300,ENSP00000379144,ENSP00000401946	AGO1,AGO3,TNRC6A,TNRC6B,TNRC6C
GO:0098930	axonal transport	4	43	0.0059	ENSP00000261263,ENSP00000307078,ENSP00000307959,ENSP00000437955	DST,HIF1A,KIF5B,RAB21
GO:1902373	negative regulation of mRNA catabolic process	4	44	0.0062	ENSP00000290341,ENSP00000313007,ENSP00000336721,ENSP00000427695	IGF2BP1,LARP1,PABPC1,TOB1
GO:2001235	positive regulation of apoptotic signaling pathway	7	171	0.0062	ENSP00000246229,ENSP00000269305,ENSP00000324806,ENSP00000344215,ENSP00000358022,ENSP00000376943,ENSP00000451594	BCL2L11,GSK3B,MCL1,MOAP1,PLAGL2,TP53,TP53INP1
GO:0000082	G1/S transition of mitotic cell cycle	6	123	0.0063	ENSP00000227507,ENSP00000228872,ENSP00000257904,ENSP00000384849,ENSP00000402084,ENSP00000479618	CCND1,CDK4,CDKN1A,CDKN1B,MYC,WEE1
GO:0044093	positive regulation of molecular function	27	1713	0.0063	ENSP00000221086,ENSP00000227507,ENSP00000228872,ENSP00000261183,ENSP00000261254,ENSP00000261716,ENSP00000264110,ENSP00000276431,ENSP00000296782,ENSP00000307078,ENSP00000308741,ENSP00000317985,ENSP00000324806,ENSP00000361219,ENSP00000368767,ENSP00000376475,ENSP00000376800,ENSP00000376943,ENSP00000377024,ENSP00000379346,ENSP00000384849,ENSP00000389168,ENSP00000400717,ENSP00000418447,ENSP00000437955…	ADNP,ASPH,ATF2,BCL2L11,CCND1,CCND2,CDKN1A,CDKN1B,CLOCK,CNOT6,GNA13,GSK3B,GTF3C4,HIF1A,KIF5B,MTMR9,MTPN,MYC,OSBPL8,PPP1R12A,PPP2CA,PRKAR1A,PRLR,RICTOR,ROCK2,TAOK1,TNFRSF10B
GO:0010506	regulation of autophagy	9	286	0.0065	ENSP00000221086,ENSP00000253063,ENSP00000331748,ENSP00000336721,ENSP00000344215,ENSP00000358022,ENSP00000368880,ENSP00000433664,ENSP00000437955	EIF4G2,FOXO1,HIF1A,LARP1,MCL1,MTMR9,RAB12,SESN2,TP53INP1
GO:0032388	positive regulation of intracellular transport	7	174	0.0066	ENSP00000258149,ENSP00000261263,ENSP00000269305,ENSP00000307078,ENSP00000324806,ENSP00000327255,ENSP00000368767	ASPH,GSK3B,KIF5B,MDM2,PPM1A,RAB21,TP53
GO:0034198	cellular response to amino acid starvation	4	45	0.0066	ENSP00000253063,ENSP00000256689,ENSP00000384849,ENSP00000441927	CDKN1A,SESN2,SESN3,SLC38A2
GO:0070966	nuclear-transcribed mRNA catabolic process, no-go decay	2	3	0.0066	ENSP00000377024,ENSP00000481762	CNOT6,CSDE1
GO:0072717	cellular response to actinomycin D	2	3	0.0066	ENSP00000258149,ENSP00000269305	MDM2,TP53
GO:1903829	positive regulation of cellular protein localization	9	287	0.0066	ENSP00000253063,ENSP00000258149,ENSP00000269305,ENSP00000307078,ENSP00000317985,ENSP00000324806,ENSP00000327255,ENSP00000352264,ENSP00000368767	ASPH,CD2AP,GSK3B,KIF5B,MDM2,PPM1A,ROCK2,SESN2,TP53
GO:0042594	response to starvation	7	175	0.0068	ENSP00000253063,ENSP00000256689,ENSP00000269305,ENSP00000336721,ENSP00000368880,ENSP00000384849,ENSP00000441927	CDKN1A,FOXO1,LARP1,SESN2,SESN3,SLC38A2,TP53
GO:0090316	positive regulation of intracellular protein transport	6	126	0.0069	ENSP00000258149,ENSP00000269305,ENSP00000307078,ENSP00000324806,ENSP00000327255,ENSP00000368767	ASPH,GSK3B,KIF5B,MDM2,PPM1A,TP53
GO:0043255	regulation of carbohydrate biosynthetic process	5	83	0.0072	ENSP00000253063,ENSP00000324806,ENSP00000342105,ENSP00000368880,ENSP00000479606	CLTC,DYRK2,FOXO1,GSK3B,SESN2
GO:0045859	regulation of protein kinase activity	16	788	0.0072	ENSP00000227507,ENSP00000228872,ENSP00000229812,ENSP00000253063,ENSP00000257904,ENSP00000261183,ENSP00000261254,ENSP00000261716,ENSP00000268035,ENSP00000276431,ENSP00000296782,ENSP00000376475,ENSP00000379346,ENSP00000384849,ENSP00000418447,ENSP00000482954	ADNP,CCND1,CCND2,CDK4,CDKN1A,CDKN1B,IGF1R,OSBPL8,PPP2CA,PRKAR1A,PRLR,RICTOR,SESN2,STK38,TAOK1,TNFRSF10B
GO:0010035	response to inorganic substance	12	491	0.0074	ENSP00000227507,ENSP00000228872,ENSP00000257904,ENSP00000258149,ENSP00000264110,ENSP00000362010,ENSP00000368767,ENSP00000368880,ENSP00000379346,ENSP00000418447,ENSP00000437955,ENSP00000462521	ADNP,ANXA7,ASPH,ATF2,CCND1,CDK4,CDKN1B,FOXO1,HIF1A,MDM2,PPP2CA,TXNIP
GO:0030111	regulation of Wnt signaling pathway	9	293	0.0074	ENSP00000227507,ENSP00000244745,ENSP00000324806,ENSP00000327255,ENSP00000345206,ENSP00000360689,ENSP00000368516,ENSP00000368880,ENSP00000418447	CCND1,FOXO1,GSK3B,LGR4,PPM1A,PPP2CA,RBPJ,SOX4,TNKS2
GO:0031330	negative regulation of cellular catabolic process	8	234	0.0074	ENSP00000221086,ENSP00000290341,ENSP00000313007,ENSP00000326813,ENSP00000336721,ENSP00000358022,ENSP00000427695,ENSP00000433664	EIF4G2,IGF2BP1,LARP1,MCL1,MTMR9,PABPC1,TOB1,YOD1
GO:0044248	cellular catabolic process	26	1646	0.0074	ENSP00000253063,ENSP00000258149,ENSP00000259605,ENSP00000265062,ENSP00000269305,ENSP00000272645,ENSP00000290158,ENSP00000296674,ENSP00000304051,ENSP00000308741,ENSP00000313007,ENSP00000326813,ENSP00000331748,ENSP00000344215,ENSP00000351957,ENSP00000352264,ENSP00000362010,ENSP00000362287,ENSP00000362300,ENSP00000368880,ENSP00000377024,ENSP00000385632,ENSP00000388402,ENSP00000418447,ENSP00000479606…	AGO1,AGO3,ANXA7,CD2AP,CLOCK,CLTC,CNOT6,CSDE1,FOXO1,KPNB1,MDM2,PABPC1,PDE3A,PDE7A,POLR2D,PPP2CA,RAB12,RAB7A,RNF139,RNF38,RPS23,SESN2,TP53,TP53INP1,YOD1,ZFP36L1
GO:0048145	regulation of fibroblast proliferation	5	84	0.0074	ENSP00000257904,ENSP00000269305,ENSP00000344215,ENSP00000384849,ENSP00000479618	CDK4,CDKN1A,MYC,TP53,TP53INP1
GO:0031668	cellular response to extracellular stimulus	8	235	0.0076	ENSP00000253063,ENSP00000256689,ENSP00000258149,ENSP00000269305,ENSP00000368880,ENSP00000379346,ENSP00000384849,ENSP00000441927	ADNP,CDKN1A,FOXO1,MDM2,SESN2,SESN3,SLC38A2,TP53
GO:0048524	positive regulation of viral process	5	85	0.0077	ENSP00000265062,ENSP00000313007,ENSP00000329357,ENSP00000336721,ENSP00000356110	LARP1,NUCKS1,PABPC1,RAB7A,SP1
GO:1901216	positive regulation of neuron death	5	85	0.0077	ENSP00000264110,ENSP00000269305,ENSP00000324806,ENSP00000358022,ENSP00000376943	ATF2,BCL2L11,GSK3B,MCL1,TP53
GO:0071901	negative regulation of protein serine/threonine kinase activity	6	130	0.0078	ENSP00000228872,ENSP00000229812,ENSP00000257904,ENSP00000376475,ENSP00000384849,ENSP00000418447	CDK4,CDKN1A,CDKN1B,PPP2CA,PRKAR1A,STK38
GO:0000079	regulation of cyclin-dependent protein serine/threonine kinase activity	5	86	0.008	ENSP00000227507,ENSP00000228872,ENSP00000257904,ENSP00000261254,ENSP00000384849	CCND1,CCND2,CDK4,CDKN1A,CDKN1B
GO:0008284	positive regulation of cell population proliferation	17	878	0.008	ENSP00000227507,ENSP00000228872,ENSP00000244745,ENSP00000257904,ENSP00000258149,ENSP00000261254,ENSP00000264110,ENSP00000268035,ENSP00000296782,ENSP00000329357,ENSP00000345206,ENSP00000353224,ENSP00000358548,ENSP00000377024,ENSP00000384849,ENSP00000437955,ENSP00000479618	ATF2,CCND1,CCND2,CDK4,CDKN1A,CDKN1B,CNOT6,HIF1A,IGF1R,MDM2,MYC,NRAS,RBPJ,RICTOR,SOX4,SP1,TFRC
GO:0043525	positive regulation of neuron apoptotic process	4	49	0.0083	ENSP00000264110,ENSP00000269305,ENSP00000358022,ENSP00000376943	ATF2,BCL2L11,MCL1,TP53
GO:0048585	negative regulation of response to stimulus	24	1483	0.0083	ENSP00000227507,ENSP00000229812,ENSP00000253063,ENSP00000258149,ENSP00000261523,ENSP00000265062,ENSP00000268035,ENSP00000276431,ENSP00000308741,ENSP00000324806,ENSP00000326813,ENSP00000327255,ENSP00000342105,ENSP00000351957,ENSP00000352264,ENSP00000358022,ENSP00000368516,ENSP00000368880,ENSP00000381932,ENSP00000418447,ENSP00000427695,ENSP00000437955,ENSP00000441927,ENSP00000479618	CCND1,CD2AP,CLOCK,DYRK1A,DYRK2,FOXO1,GSK3B,HIF1A,IGF1R,LGR4,MCL1,MDM2,MYC,PDE3A,PPM1A,PPP2CA,RAB7A,RORA,SESN2,SESN3,STK38,TNFRSF10B,TOB1,YOD1
GO:1901654	response to ketone	7	183	0.0083	ENSP00000227507,ENSP00000257904,ENSP00000317985,ENSP00000336721,ENSP00000368880,ENSP00000384849,ENSP00000462521	CCND1,CDK4,CDKN1A,FOXO1,LARP1,ROCK2,TXNIP
GO:0006914	autophagy	8	240	0.0084	ENSP00000265062,ENSP00000269305,ENSP00000326813,ENSP00000331748,ENSP00000344215,ENSP00000362010,ENSP00000368880,ENSP00000479606	ANXA7,CLTC,FOXO1,RAB12,RAB7A,TP53,TP53INP1,YOD1
GO:0031334	positive regulation of protein complex assembly	8	241	0.0085	ENSP00000228872,ENSP00000269305,ENSP00000296782,ENSP00000324806,ENSP00000354251,ENSP00000376943,ENSP00000377024,ENSP00000442318	BCL2L11,CAND1,CDKN1B,CNOT6,GSK3B,NCKAP1,RICTOR,TP53
GO:0006607	NLS-bearing protein import into nucleus	3	21	0.0086	ENSP00000290158,ENSP00000336712,ENSP00000379065	KPNB1,TNPO1,TRPS1
GO:0045937	positive regulation of phosphate metabolic process	19	1052	0.0086	ENSP00000221086,ENSP00000227507,ENSP00000228872,ENSP00000261183,ENSP00000261254,ENSP00000261716,ENSP00000269305,ENSP00000276431,ENSP00000296782,ENSP00000306522,ENSP00000317985,ENSP00000362836,ENSP00000376475,ENSP00000379346,ENSP00000384849,ENSP00000389168,ENSP00000418447,ENSP00000437955,ENSP00000482954	ADNP,CAMTA1,CCND1,CCND2,CDKN1A,CDKN1B,HIF1A,KCTD20,MTMR9,OSBPL8,PPP1R12A,PPP2CA,PRKAR1A,PRLR,RICTOR,ROCK2,TAOK1,TNFRSF10B,TP53
GO:0055093	response to hyperoxia	3	21	0.0086	ENSP00000257904,ENSP00000368880,ENSP00000384849	CDK4,CDKN1A,FOXO1
GO:0000414	regulation of histone H3-K36 methylation	2	4	0.0089	ENSP00000367705,ENSP00000395929	BCOR,NSD1
GO:0010822	positive regulation of mitochondrion organization	5	89	0.0089	ENSP00000269305,ENSP00000324806,ENSP00000376943,ENSP00000437955,ENSP00000451594	BCL2L11,GSK3B,HIF1A,MOAP1,TP53
GO:0060574	intestinal epithelial cell maturation	2	4	0.0089	ENSP00000384849,ENSP00000437955	CDKN1A,HIF1A
GO:0050790	regulation of catalytic activity	32	2249	0.0092	ENSP00000221086,ENSP00000227507,ENSP00000228872,ENSP00000229812,ENSP00000253063,ENSP00000257904,ENSP00000258149,ENSP00000261183,ENSP00000261254,ENSP00000261716,ENSP00000268035,ENSP00000269305,ENSP00000276431,ENSP00000296782,ENSP00000307298,ENSP00000317985,ENSP00000324806,ENSP00000358464,ENSP00000361219,ENSP00000368767,ENSP00000376475,ENSP00000376943,ENSP00000379346,ENSP00000384849,ENSP00000389168…	ADNP,ASPH,BCL2L11,CAND1,CCND1,CCND2,CDK4,CDKN1A,CDKN1B,FEM1B,GNA13,GSK3B,GTF3C4,HIF1A,IGF1R,MDM2,MTMR9,MYC,OSBPL8,PPP1R12A,PPP2CA,PRKAR1A,PRLR,RICTOR,ROCK2,SESN2,SHOC2,STK38,TAOK1,TNFRSF10B,TP53,TXNIP
GO:0071375	cellular response to peptide hormone stimulus	8	245	0.0092	ENSP00000257904,ENSP00000258149,ENSP00000268035,ENSP00000329357,ENSP00000368880,ENSP00000376475,ENSP00000388402,ENSP00000482954	CDK4,FOXO1,IGF1R,MDM2,PRKAR1A,PRLR,SP1,ZFP36L1
GO:0008104	protein localization	29	1966	0.0095	ENSP00000247461,ENSP00000258149,ENSP00000258739,ENSP00000261183,ENSP00000261263,ENSP00000265062,ENSP00000269305,ENSP00000272645,ENSP00000290158,ENSP00000296674,ENSP00000303145,ENSP00000316029,ENSP00000317985,ENSP00000331748,ENSP00000336712,ENSP00000341737,ENSP00000345206,ENSP00000353224,ENSP00000355465,ENSP00000358022,ENSP00000360689,ENSP00000376943,ENSP00000377148,ENSP00000379065,ENSP00000438527…	AHCTF1,AP1G1,BCL2L11,CANX,CLTC,KDELR2,KPNB1,MAL2,MCL1,MDM2,MOAP1,NECAP1,OSBPL8,POLR2D,RAB12,RAB21,RAB7A,RBPJ,ROCK2,RPS23,TFRC,TLN1,TMED10,TNKS2,TNPO1,TP53,TRPS1,TXNIP,ZC3H11A
GO:0009267	cellular response to starvation	6	137	0.0095	ENSP00000253063,ENSP00000256689,ENSP00000269305,ENSP00000368880,ENSP00000384849,ENSP00000441927	CDKN1A,FOXO1,SESN2,SESN3,SLC38A2,TP53
GO:0030856	regulation of epithelial cell differentiation	6	137	0.0095	ENSP00000227507,ENSP00000228872,ENSP00000308741,ENSP00000317985,ENSP00000324806,ENSP00000388402	CCND1,CDKN1B,CLOCK,GSK3B,ROCK2,ZFP36L1
GO:0046626	regulation of insulin receptor signaling pathway	4	52	0.0096	ENSP00000257904,ENSP00000261183,ENSP00000356110,ENSP00000441927	CDK4,NUCKS1,OSBPL8,SESN3
GO:0032880	regulation of protein localization	17	901	0.0097	ENSP00000244745,ENSP00000253063,ENSP00000258149,ENSP00000269305,ENSP00000307078,ENSP00000308741,ENSP00000317985,ENSP00000324806,ENSP00000326813,ENSP00000327255,ENSP00000352264,ENSP00000368516,ENSP00000368767,ENSP00000384849,ENSP00000420270,ENSP00000437955,ENSP00000479606	ASPH,CD2AP,CDKN1A,CLOCK,CLTC,GSK3B,HIF1A,KIF5B,LGR4,MDM2,PPM1A,ROCK2,SESN2,SOX4,TP53,UHMK1,YOD1
GO:2000026	regulation of multicellular organismal development	28	1876	0.0097	ENSP00000227507,ENSP00000228872,ENSP00000258149,ENSP00000261263,ENSP00000264110,ENSP00000300659,ENSP00000308741,ENSP00000317985,ENSP00000324806,ENSP00000329357,ENSP00000336783,ENSP00000345206,ENSP00000353224,ENSP00000362287,ENSP00000362300,ENSP00000367705,ENSP00000368516,ENSP00000376800,ENSP00000379051,ENSP00000379065,ENSP00000379144,ENSP00000379346,ENSP00000388402,ENSP00000401946,ENSP00000418447…	ADNP,AGO1,AGO3,ATF2,BCOR,CCND1,CDKN1B,CLOCK,CLTC,GSK3B,HIF1A,LGR4,MDM2,MTPN,MYC,NFATC3,PPP2CA,PURB,RAB21,RBPJ,ROCK2,SP1,TFRC,TNRC6A,TNRC6B,TNRC6C,TRPS1,ZFP36L1
GO:0035690	cellular response to drug	9	310	0.0098	ENSP00000257904,ENSP00000258149,ENSP00000269305,ENSP00000336721,ENSP00000344215,ENSP00000353224,ENSP00000368880,ENSP00000389168,ENSP00000479618	CDK4,FOXO1,LARP1,MDM2,MYC,PPP1R12A,TFRC,TP53,TP53INP1
GO:0051348	negative regulation of transferase activity	9	310	0.0098	ENSP00000228872,ENSP00000229812,ENSP00000257904,ENSP00000268035,ENSP00000269305,ENSP00000324806,ENSP00000376475,ENSP00000384849,ENSP00000418447	CDK4,CDKN1A,CDKN1B,GSK3B,IGF1R,PPP2CA,PRKAR1A,STK38,TP53
GO:0009411	response to UV	6	139	0.0099	ENSP00000227507,ENSP00000258149,ENSP00000269305,ENSP00000344215,ENSP00000384849,ENSP00000479618	CCND1,CDKN1A,MDM2,MYC,TP53,TP53INP1
GO:0050678	regulation of epithelial cell proliferation	9	311	0.0099	ENSP00000227507,ENSP00000228872,ENSP00000264110,ENSP00000296782,ENSP00000329357,ENSP00000358548,ENSP00000388402,ENSP00000437955,ENSP00000479618	ATF2,CCND1,CDKN1B,HIF1A,MYC,NRAS,RICTOR,SP1,ZFP36L1
GO:0033036	macromolecule localization	32	2268	0.0101	ENSP00000247461,ENSP00000258149,ENSP00000258739,ENSP00000261183,ENSP00000261263,ENSP00000265062,ENSP00000269305,ENSP00000272645,ENSP00000290158,ENSP00000290341,ENSP00000296674,ENSP00000303145,ENSP00000316029,ENSP00000317985,ENSP00000331748,ENSP00000334642,ENSP00000336712,ENSP00000341737,ENSP00000345206,ENSP00000353224,ENSP00000355465,ENSP00000358022,ENSP00000360689,ENSP00000376943,ENSP00000377148…	AHCTF1,AP1G1,BCL2L11,CANX,CLTC,IGF2BP1,KDELR2,KPNB1,MAL2,MCL1,MDM2,MOAP1,NECAP1,OSBPL8,PDZD8,POLR2D,RAB12,RAB21,RAB7A,RBPJ,ROCK2,RPS23,TFRC,TLN1,TMED10,TNKS2,TNPO1,TP53,TRPS1,TXNIP,ZC3H11A,ZFP36L1
GO:0045860	positive regulation of protein kinase activity	12	517	0.0101	ENSP00000227507,ENSP00000228872,ENSP00000261183,ENSP00000261254,ENSP00000261716,ENSP00000276431,ENSP00000296782,ENSP00000376475,ENSP00000379346,ENSP00000384849,ENSP00000418447,ENSP00000482954	ADNP,CCND1,CCND2,CDKN1A,CDKN1B,OSBPL8,PPP2CA,PRKAR1A,PRLR,RICTOR,TAOK1,TNFRSF10B
GO:0008285	negative regulation of cell population proliferation	14	669	0.0102	ENSP00000228872,ENSP00000244745,ENSP00000264110,ENSP00000269305,ENSP00000290551,ENSP00000304051,ENSP00000309376,ENSP00000344215,ENSP00000345206,ENSP00000368767,ENSP00000376475,ENSP00000384849,ENSP00000427695,ENSP00000479618	ASPH,ATF2,BTG2,CD164,CDKN1A,CDKN1B,MYC,PRKAR1A,RBPJ,RNF139,SOX4,TOB1,TP53,TP53INP1
GO:0031400	negative regulation of protein modification process	13	592	0.0102	ENSP00000228872,ENSP00000229812,ENSP00000244745,ENSP00000257904,ENSP00000268035,ENSP00000317985,ENSP00000324806,ENSP00000367705,ENSP00000368880,ENSP00000376475,ENSP00000384849,ENSP00000418447,ENSP00000479618	BCOR,CDK4,CDKN1A,CDKN1B,FOXO1,GSK3B,IGF1R,MYC,PPP2CA,PRKAR1A,ROCK2,SOX4,STK38
GO:0060070	canonical Wnt signaling pathway	5	93	0.0102	ENSP00000227507,ENSP00000244745,ENSP00000324806,ENSP00000368516,ENSP00000479618	CCND1,GSK3B,LGR4,MYC,SOX4
GO:0065003	protein-containing complex assembly	24	1514	0.0102	ENSP00000246229,ENSP00000258149,ENSP00000268035,ENSP00000269305,ENSP00000272645,ENSP00000296674,ENSP00000303145,ENSP00000303147,ENSP00000316029,ENSP00000324806,ENSP00000338173,ENSP00000352264,ENSP00000355465,ENSP00000362287,ENSP00000362300,ENSP00000367263,ENSP00000376946,ENSP00000379065,ENSP00000435926,ENSP00000442318,ENSP00000478061,ENSP00000479606,ENSP00000479618,ENSP00000482954	AGO1,AGO3,AHCTF1,AHNAK,BBS10,CAND1,CD2AP,CELF1,CLTC,GSK3B,IGF1R,MARCKS,MAT2A,MDM2,MYC,PLAGL2,POLR2D,PRLR,PUM2,RPS23,TLN1,TMED10,TP53,TRPS1
GO:0070168	negative regulation of biomineral tissue development	3	23	0.0102	ENSP00000317985,ENSP00000367705,ENSP00000437955	BCOR,HIF1A,ROCK2
GO:0097191	extrinsic apoptotic signaling pathway	5	93	0.0102	ENSP00000276431,ENSP00000324806,ENSP00000358022,ENSP00000376943,ENSP00000451594	BCL2L11,GSK3B,MCL1,MOAP1,TNFRSF10B
GO:1901522	positive regulation of transcription from RNA polymerase II promoter involved in cellular response to chemical stimulus	3	23	0.0102	ENSP00000253063,ENSP00000345206,ENSP00000437955	HIF1A,RBPJ,SESN2
GO:0048771	tissue remodeling	5	94	0.0104	ENSP00000258149,ENSP00000265062,ENSP00000345206,ENSP00000368516,ENSP00000437955	HIF1A,LGR4,MDM2,RAB7A,RBPJ
GO:0043523	regulation of neuron apoptotic process	7	195	0.0105	ENSP00000264110,ENSP00000269305,ENSP00000290551,ENSP00000358022,ENSP00000376943,ENSP00000379346,ENSP00000437955	ADNP,ATF2,BCL2L11,BTG2,HIF1A,MCL1,TP53
GO:0010332	response to gamma radiation	4	55	0.011	ENSP00000258149,ENSP00000269305,ENSP00000384849,ENSP00000479618	CDKN1A,MDM2,MYC,TP53
GO:0032922	circadian regulation of gene expression	4	55	0.011	ENSP00000261523,ENSP00000268489,ENSP00000308741,ENSP00000368516	CLOCK,LGR4,RORA,ZFHX3
GO:0071157	negative regulation of cell cycle arrest	3	24	0.011	ENSP00000227507,ENSP00000257904,ENSP00000258149	CCND1,CDK4,MDM2
GO:0022414	reproductive process	22	1350	0.0113	ENSP00000227507,ENSP00000228872,ENSP00000256689,ENSP00000259605,ENSP00000264183,ENSP00000265343,ENSP00000307298,ENSP00000308741,ENSP00000308750,ENSP00000345206,ENSP00000351957,ENSP00000368516,ENSP00000376475,ENSP00000376943,ENSP00000379346,ENSP00000388402,ENSP00000389445,ENSP00000418447,ENSP00000435926,ENSP00000437955,ENSP00000481762,ENSP00000482954	ADNP,AFF4,ARID4B,BCL2L11,CBX2,CCND1,CDKN1B,CELF1,CLOCK,CSDE1,FEM1B,HIF1A,LGR4,PDE3A,PPP2CA,PRKAR1A,PRLR,RBPJ,RNF38,SLC38A2,UBAP2L,ZFP36L1
GO:0061419	positive regulation of transcription from RNA polymerase II promoter in response to hypoxia	2	5	0.0113	ENSP00000345206,ENSP00000437955	HIF1A,RBPJ
GO:2001244	positive regulation of intrinsic apoptotic signaling pathway	4	56	0.0115	ENSP00000246229,ENSP00000269305,ENSP00000358022,ENSP00000376943	BCL2L11,MCL1,PLAGL2,TP53
GO:0010821	regulation of mitochondrion organization	6	148	0.0127	ENSP00000269305,ENSP00000324806,ENSP00000347872,ENSP00000376943,ENSP00000437955,ENSP00000451594	BCL2L11,GSK3B,HIF1A,MOAP1,TP53,VAT1
GO:0010906	regulation of glucose metabolic process	5	100	0.0131	ENSP00000253063,ENSP00000261523,ENSP00000324806,ENSP00000342105,ENSP00000368880	DYRK2,FOXO1,GSK3B,RORA,SESN2
GO:0031929	TOR signaling	3	26	0.0133	ENSP00000296782,ENSP00000336721,ENSP00000441927	LARP1,RICTOR,SESN3
GO:0016239	positive regulation of macroautophagy	4	59	0.0136	ENSP00000253063,ENSP00000331748,ENSP00000336721,ENSP00000437955	HIF1A,LARP1,RAB12,SESN2
GO:0031669	cellular response to nutrient levels	7	206	0.0137	ENSP00000253063,ENSP00000256689,ENSP00000258149,ENSP00000269305,ENSP00000368880,ENSP00000384849,ENSP00000441927	CDKN1A,FOXO1,MDM2,SESN2,SESN3,SLC38A2,TP53
GO:0042325	regulation of phosphorylation	23	1465	0.0138	ENSP00000227507,ENSP00000228872,ENSP00000229812,ENSP00000253063,ENSP00000257904,ENSP00000261183,ENSP00000261254,ENSP00000261716,ENSP00000268035,ENSP00000269305,ENSP00000276431,ENSP00000296782,ENSP00000317985,ENSP00000362836,ENSP00000368880,ENSP00000376475,ENSP00000379346,ENSP00000384849,ENSP00000395929,ENSP00000418447,ENSP00000437955,ENSP00000479618,ENSP00000482954	ADNP,CCND1,CCND2,CDK4,CDKN1A,CDKN1B,FOXO1,HIF1A,IGF1R,KCTD20,MYC,NSD1,OSBPL8,PPP2CA,PRKAR1A,PRLR,RICTOR,ROCK2,SESN2,STK38,TAOK1,TNFRSF10B,TP53
GO:0045184	establishment of protein localization	23	1467	0.014	ENSP00000247461,ENSP00000258149,ENSP00000258739,ENSP00000261263,ENSP00000265062,ENSP00000272645,ENSP00000290158,ENSP00000296674,ENSP00000303145,ENSP00000331748,ENSP00000336712,ENSP00000341737,ENSP00000345206,ENSP00000353224,ENSP00000355465,ENSP00000358022,ENSP00000376943,ENSP00000377148,ENSP00000379065,ENSP00000438527,ENSP00000451594,ENSP00000462521,ENSP00000479606	AHCTF1,AP1G1,BCL2L11,CANX,CLTC,KDELR2,KPNB1,MCL1,MDM2,MOAP1,NECAP1,POLR2D,RAB12,RAB21,RAB7A,RBPJ,RPS23,TFRC,TMED10,TNPO1,TRPS1,TXNIP,ZC3H11A
GO:0008637	apoptotic mitochondrial changes	4	60	0.0142	ENSP00000264110,ENSP00000358022,ENSP00000376943,ENSP00000451594	ATF2,BCL2L11,MCL1,MOAP1
GO:0043066	negative regulation of apoptotic process	16	859	0.0142	ENSP00000228872,ENSP00000258149,ENSP00000261254,ENSP00000268035,ENSP00000269305,ENSP00000276431,ENSP00000290551,ENSP00000324806,ENSP00000351957,ENSP00000358022,ENSP00000368880,ENSP00000379346,ENSP00000384849,ENSP00000437955,ENSP00000479618,ENSP00000482954	ADNP,BTG2,CCND2,CDKN1A,CDKN1B,FOXO1,GSK3B,HIF1A,IGF1R,MCL1,MDM2,MYC,PDE3A,PRLR,TNFRSF10B,TP53
GO:0062012	regulation of small molecule metabolic process	9	332	0.0142	ENSP00000253063,ENSP00000261523,ENSP00000290158,ENSP00000324806,ENSP00000329357,ENSP00000342105,ENSP00000368880,ENSP00000437955,ENSP00000479606	CLTC,DYRK2,FOXO1,GSK3B,HIF1A,KPNB1,RORA,SESN2,SP1
GO:0071362	cellular response to ether	2	6	0.0143	ENSP00000257904,ENSP00000336721	CDK4,LARP1
GO:0043085	positive regulation of catalytic activity	22	1381	0.0144	ENSP00000221086,ENSP00000227507,ENSP00000228872,ENSP00000261183,ENSP00000261254,ENSP00000261716,ENSP00000276431,ENSP00000296782,ENSP00000317985,ENSP00000324806,ENSP00000361219,ENSP00000368767,ENSP00000376475,ENSP00000376943,ENSP00000379346,ENSP00000384849,ENSP00000389168,ENSP00000400717,ENSP00000418447,ENSP00000437955,ENSP00000479618,ENSP00000482954	ADNP,ASPH,BCL2L11,CCND1,CCND2,CDKN1A,CDKN1B,GNA13,GSK3B,GTF3C4,HIF1A,MTMR9,MYC,OSBPL8,PPP1R12A,PPP2CA,PRKAR1A,PRLR,RICTOR,ROCK2,TAOK1,TNFRSF10B
GO:0051223	regulation of protein transport	13	622	0.0144	ENSP00000244745,ENSP00000258149,ENSP00000269305,ENSP00000307078,ENSP00000308741,ENSP00000324806,ENSP00000326813,ENSP00000327255,ENSP00000368516,ENSP00000368767,ENSP00000384849,ENSP00000420270,ENSP00000437955	ASPH,CDKN1A,CLOCK,GSK3B,HIF1A,KIF5B,LGR4,MDM2,PPM1A,SOX4,TP53,UHMK1,YOD1
GO:0071480	cellular response to gamma radiation	3	27	0.0144	ENSP00000258149,ENSP00000269305,ENSP00000384849	CDKN1A,MDM2,TP53
GO:0001558	regulation of cell growth	10	402	0.0145	ENSP00000228872,ENSP00000253063,ENSP00000261263,ENSP00000269305,ENSP00000324806,ENSP00000376800,ENSP00000379346,ENSP00000384849,ENSP00000418447,ENSP00000433664	ADNP,CDKN1A,CDKN1B,EIF4G2,GSK3B,MTPN,PPP2CA,RAB21,SESN2,TP53
GO:0044087	regulation of cellular component biogenesis	16	867	0.0153	ENSP00000228872,ENSP00000265062,ENSP00000269305,ENSP00000296782,ENSP00000317985,ENSP00000324806,ENSP00000327255,ENSP00000354251,ENSP00000371735,ENSP00000376800,ENSP00000376943,ENSP00000376946,ENSP00000377024,ENSP00000379346,ENSP00000381932,ENSP00000442318	ADNP,BBS10,BCL2L11,CAND1,CDKN1B,CNOT6,DYRK1A,GSK3B,MTPN,NCKAP1,PPM1A,RAB7A,RICTOR,ROCK2,SACS,TP53
GO:0046661	male sex differentiation	6	155	0.0153	ENSP00000227507,ENSP00000259605,ENSP00000264183,ENSP00000368516,ENSP00000376943,ENSP00000481762	ARID4B,BCL2L11,CCND1,CSDE1,LGR4,RNF38
GO:0080134	regulation of response to stress	21	1299	0.0153	ENSP00000253063,ENSP00000258149,ENSP00000261523,ENSP00000261716,ENSP00000268035,ENSP00000296782,ENSP00000307298,ENSP00000308741,ENSP00000324806,ENSP00000326813,ENSP00000338173,ENSP00000358022,ENSP00000358548,ENSP00000368516,ENSP00000368880,ENSP00000376943,ENSP00000377148,ENSP00000381932,ENSP00000437955,ENSP00000441927,ENSP00000479618	AP1G1,BCL2L11,CLOCK,DYRK1A,FEM1B,FOXO1,GSK3B,HIF1A,IGF1R,LGR4,MCL1,MDM2,MYC,NRAS,PUM2,RICTOR,RORA,SESN2,SESN3,TAOK1,YOD1
GO:0010638	positive regulation of organelle organization	12	552	0.0155	ENSP00000228872,ENSP00000269305,ENSP00000296782,ENSP00000307078,ENSP00000317985,ENSP00000324806,ENSP00000354251,ENSP00000360689,ENSP00000376943,ENSP00000377024,ENSP00000437955,ENSP00000451594	BCL2L11,CDKN1B,CNOT6,GSK3B,HIF1A,KIF5B,MOAP1,NCKAP1,RICTOR,ROCK2,TNKS2,TP53
GO:0035196	production of miRNAs involved in gene silencing by miRNA	3	28	0.0155	ENSP00000338173,ENSP00000362287,ENSP00000362300	AGO1,AGO3,PUM2
GO:0060548	negative regulation of cell death	17	953	0.0155	ENSP00000228872,ENSP00000244745,ENSP00000258149,ENSP00000261254,ENSP00000268035,ENSP00000269305,ENSP00000276431,ENSP00000290551,ENSP00000324806,ENSP00000351957,ENSP00000358022,ENSP00000368880,ENSP00000379346,ENSP00000384849,ENSP00000437955,ENSP00000479618,ENSP00000482954	ADNP,BTG2,CCND2,CDKN1A,CDKN1B,FOXO1,GSK3B,HIF1A,IGF1R,MCL1,MDM2,MYC,PDE3A,PRLR,SOX4,TNFRSF10B,TP53
GO:0071634	regulation of transforming growth factor beta production	3	28	0.0155	ENSP00000264110,ENSP00000352264,ENSP00000437955	ATF2,CD2AP,HIF1A
GO:0010038	response to metal ion	9	339	0.0156	ENSP00000227507,ENSP00000228872,ENSP00000257904,ENSP00000258149,ENSP00000362010,ENSP00000368767,ENSP00000418447,ENSP00000437955,ENSP00000462521	ANXA7,ASPH,CCND1,CDK4,CDKN1B,HIF1A,MDM2,PPP2CA,TXNIP
GO:0032868	response to insulin	7	213	0.0156	ENSP00000253063,ENSP00000257904,ENSP00000268035,ENSP00000329357,ENSP00000368880,ENSP00000388402,ENSP00000441927	CDK4,FOXO1,IGF1R,SESN2,SESN3,SP1,ZFP36L1
GO:0051347	positive regulation of transferase activity	13	630	0.0156	ENSP00000227507,ENSP00000228872,ENSP00000261183,ENSP00000261254,ENSP00000261716,ENSP00000276431,ENSP00000296782,ENSP00000376475,ENSP00000379346,ENSP00000384849,ENSP00000418447,ENSP00000479618,ENSP00000482954	ADNP,CCND1,CCND2,CDKN1A,CDKN1B,MYC,OSBPL8,PPP2CA,PRKAR1A,PRLR,RICTOR,TAOK1,TNFRSF10B
GO:0042592	homeostatic process	23	1491	0.0163	ENSP00000244745,ENSP00000253063,ENSP00000261523,ENSP00000261716,ENSP00000265062,ENSP00000334642,ENSP00000353224,ENSP00000356110,ENSP00000358022,ENSP00000362010,ENSP00000368516,ENSP00000368767,ENSP00000368880,ENSP00000376475,ENSP00000376943,ENSP00000376946,ENSP00000379346,ENSP00000389445,ENSP00000400717,ENSP00000437955,ENSP00000441927,ENSP00000442318,ENSP00000479618	ADNP,ANXA7,ASPH,BBS10,BCL2L11,CAND1,FOXO1,GNA13,HIF1A,LGR4,MCL1,MYC,NUCKS1,PDZD8,PRKAR1A,RAB7A,RORA,SESN2,SESN3,SOX4,TAOK1,TFRC,UBAP2L
GO:0071826	ribonucleoprotein complex subunit organization	7	215	0.0163	ENSP00000272645,ENSP00000296674,ENSP00000307078,ENSP00000338173,ENSP00000362287,ENSP00000362300,ENSP00000435926	AGO1,AGO3,CELF1,KIF5B,POLR2D,PUM2,RPS23
GO:0022603	regulation of anatomical structure morphogenesis	17	961	0.0164	ENSP00000261263,ENSP00000264110,ENSP00000317985,ENSP00000324806,ENSP00000329357,ENSP00000334642,ENSP00000345206,ENSP00000347872,ENSP00000362010,ENSP00000362300,ENSP00000367705,ENSP00000368516,ENSP00000379346,ENSP00000400717,ENSP00000437955,ENSP00000479606,ENSP00000479618	ADNP,AGO1,ANXA7,ATF2,BCOR,CLTC,GNA13,GSK3B,HIF1A,LGR4,MYC,PDZD8,RAB21,RBPJ,ROCK2,SP1,VAT1
GO:0008361	regulation of cell size	6	159	0.0165	ENSP00000257904,ENSP00000261263,ENSP00000324806,ENSP00000362010,ENSP00000376800,ENSP00000379346	ADNP,ANXA7,CDK4,GSK3B,MTPN,RAB21
GO:0048147	negative regulation of fibroblast proliferation	3	29	0.0165	ENSP00000269305,ENSP00000344215,ENSP00000479618	MYC,TP53,TP53INP1
GO:0090200	positive regulation of release of cytochrome c from mitochondria	3	29	0.0165	ENSP00000269305,ENSP00000376943,ENSP00000451594	BCL2L11,MOAP1,TP53
GO:2001242	regulation of intrinsic apoptotic signaling pathway	6	159	0.0165	ENSP00000246229,ENSP00000258149,ENSP00000269305,ENSP00000358022,ENSP00000376943,ENSP00000437955	BCL2L11,HIF1A,MCL1,MDM2,PLAGL2,TP53
GO:0032501	multicellular organismal process	70	6507	0.0167	ENSP00000209875,ENSP00000227507,ENSP00000228872,ENSP00000244745,ENSP00000246229,ENSP00000256689,ENSP00000257904,ENSP00000258149,ENSP00000259605,ENSP00000261254,ENSP00000261263,ENSP00000261523,ENSP00000261716,ENSP00000264110,ENSP00000264183,ENSP00000265062,ENSP00000265343,ENSP00000268035,ENSP00000268489,ENSP00000269305,ENSP00000276431,ENSP00000290341,ENSP00000290551,ENSP00000294740,ENSP00000296782…	ADNP,AFF4,ARID4B,ASPH,ATF2,BBS10,BCL2L11,BCOR,BTG2,CAMTA1,CBX2,CBX5,CCND1,CCND2,CD164,CDK4,CDKN1A,CDKN1B,CELF1,CLOCK,CLTC,CSDE1,DYRK1A,ENSG00000173575,FEM1B,FOXO1,GNA13,GSK3B,HIF1A,IGF1R,IGF2BP1,KIF5B,LGR4,MAL2,MCL1,MDM2,MTPN,MYC,NCKAP1,PDE3A,PHF10,PLAGL2,PRKAR1A,PRLR,RAB21,RAB7A,RBPJ,RICTOR,RNF38,ROCK2,RORA,SATB2,SLC38A2,SOBP,SOX4,TAOK1,TFRC,TLN1,TMED10,TNFRSF10B,TNKS2,TP53,TRPS1,TXNIP,UHMK1,WEE…
GO:0009991	response to extracellular stimulus	11	486	0.0168	ENSP00000227507,ENSP00000253063,ENSP00000256689,ENSP00000258149,ENSP00000269305,ENSP00000336721,ENSP00000368767,ENSP00000368880,ENSP00000379346,ENSP00000384849,ENSP00000441927	ADNP,ASPH,CCND1,CDKN1A,FOXO1,LARP1,MDM2,SESN2,SESN3,SLC38A2,TP53
GO:0045732	positive regulation of protein catabolic process	7	217	0.0168	ENSP00000228872,ENSP00000258149,ENSP00000265062,ENSP00000265742,ENSP00000304051,ENSP00000324806,ENSP00000368880	ANKIB1,CDKN1B,FOXO1,GSK3B,MDM2,RAB7A,RNF139
GO:0001844	protein insertion into mitochondrial membrane involved in apoptotic signaling pathway	2	7	0.017	ENSP00000376943,ENSP00000451594	BCL2L11,MOAP1
GO:0035280	miRNA loading onto RISC involved in gene silencing by miRNA	2	7	0.017	ENSP00000362287,ENSP00000362300	AGO1,AGO3
GO:0035507	regulation of myosin-light-chain-phosphatase activity	2	7	0.017	ENSP00000317985,ENSP00000389168	PPP1R12A,ROCK2
GO:0048102	autophagic cell death	2	7	0.017	ENSP00000228872,ENSP00000344215	CDKN1B,TP53INP1
GO:0071900	regulation of protein serine/threonine kinase activity	11	488	0.017	ENSP00000227507,ENSP00000228872,ENSP00000229812,ENSP00000253063,ENSP00000257904,ENSP00000261254,ENSP00000261716,ENSP00000268035,ENSP00000376475,ENSP00000384849,ENSP00000418447	CCND1,CCND2,CDK4,CDKN1A,CDKN1B,IGF1R,PPP2CA,PRKAR1A,SESN2,STK38,TAOK1
GO:0043543	protein acylation	6	161	0.0171	ENSP00000264110,ENSP00000308741,ENSP00000327255,ENSP00000361219,ENSP00000368880,ENSP00000462945	ATF2,CLOCK,FOXO1,GTF3C4,MSL1,PPM1A
GO:0045862	positive regulation of proteolysis	9	347	0.0171	ENSP00000258149,ENSP00000265742,ENSP00000276431,ENSP00000304051,ENSP00000317985,ENSP00000324806,ENSP00000368767,ENSP00000376943,ENSP00000479618	ANKIB1,ASPH,BCL2L11,GSK3B,MDM2,MYC,RNF139,ROCK2,TNFRSF10B
GO:1901992	positive regulation of mitotic cell cycle phase transition	4	65	0.0171	ENSP00000227507,ENSP00000257904,ENSP00000258149,ENSP00000261254	CCND1,CCND2,CDK4,MDM2
GO:0042771	intrinsic apoptotic signaling pathway in response to DNA damage by p53 class mediator	3	30	0.0172	ENSP00000269305,ENSP00000342105,ENSP00000384849	CDKN1A,DYRK2,TP53
GO:0045736	negative regulation of cyclin-dependent protein serine/threonine kinase activity	3	30	0.0172	ENSP00000228872,ENSP00000257904,ENSP00000384849	CDK4,CDKN1A,CDKN1B
GO:0006879	cellular iron ion homeostasis	4	66	0.0178	ENSP00000353224,ENSP00000437955,ENSP00000442318,ENSP00000479618	CAND1,HIF1A,MYC,TFRC
GO:0016310	phosphorylation	20	1236	0.0178	ENSP00000227507,ENSP00000228872,ENSP00000229812,ENSP00000239231,ENSP00000257904,ENSP00000261716,ENSP00000268035,ENSP00000296782,ENSP00000317985,ENSP00000324806,ENSP00000342105,ENSP00000358548,ENSP00000370891,ENSP00000381932,ENSP00000384849,ENSP00000388402,ENSP00000402084,ENSP00000420270,ENSP00000479618,ENSP00000482954	CCND1,CDK4,CDKN1A,CDKN1B,DYRK1A,DYRK2,GSK3B,IGF1R,MYC,NRAS,PANK3,PRLR,RICTOR,ROCK2,STK35,STK38,TAOK1,UHMK1,WEE1,ZFP36L1
GO:0021543	pallium development	6	163	0.0178	ENSP00000256689,ENSP00000290341,ENSP00000290551,ENSP00000307078,ENSP00000324806,ENSP00000437955	BTG2,GSK3B,HIF1A,IGF2BP1,KIF5B,SLC38A2
GO:0009743	response to carbohydrate	6	164	0.0183	ENSP00000228872,ENSP00000244745,ENSP00000253063,ENSP00000379346,ENSP00000388402,ENSP00000462521	ADNP,CDKN1B,SESN2,SOX4,TXNIP,ZFP36L1
GO:0034504	protein localization to nucleus	6	164	0.0183	ENSP00000258149,ENSP00000261183,ENSP00000290158,ENSP00000336712,ENSP00000379065,ENSP00000462521	KPNB1,MDM2,OSBPL8,TNPO1,TRPS1,TXNIP
GO:0034599	cellular response to oxidative stress	7	222	0.0183	ENSP00000253063,ENSP00000258149,ENSP00000269305,ENSP00000344215,ENSP00000368880,ENSP00000403077,ENSP00000437955	FOXO1,HIF1A,MDM2,SESN2,TP53,TP53INP1,VKORC1L1
GO:0043086	negative regulation of catalytic activity	15	809	0.0183	ENSP00000228872,ENSP00000229812,ENSP00000257904,ENSP00000258149,ENSP00000268035,ENSP00000269305,ENSP00000276431,ENSP00000317985,ENSP00000324806,ENSP00000376475,ENSP00000384849,ENSP00000389168,ENSP00000418447,ENSP00000442318,ENSP00000462521	CAND1,CDK4,CDKN1A,CDKN1B,GSK3B,IGF1R,MDM2,PPP1R12A,PPP2CA,PRKAR1A,ROCK2,STK38,TNFRSF10B,TP53,TXNIP
GO:1901564	organonitrogen compound metabolic process	59	5281	0.0188	ENSP00000227507,ENSP00000228872,ENSP00000229812,ENSP00000239231,ENSP00000257904,ENSP00000258149,ENSP00000259605,ENSP00000261183,ENSP00000261523,ENSP00000261716,ENSP00000264110,ENSP00000264183,ENSP00000265062,ENSP00000265742,ENSP00000268035,ENSP00000269305,ENSP00000290551,ENSP00000296674,ENSP00000296782,ENSP00000304051,ENSP00000307298,ENSP00000308741,ENSP00000313007,ENSP00000317985,ENSP00000324806…	ANKIB1,ARID4B,ASPH,ATF2,BCOR,BTG2,CAND1,CCND1,CD2AP,CDK4,CDKN1A,CDKN1B,CLOCK,CLTC,DYRK1A,DYRK2,EIF4G2,FEM1B,FOXO1,GAN,GSK3B,GTF3C4,HIF1A,IGF1R,LARP1,MDM2,MSL1,MTPN,MYC,NRAS,NSD1,OSBPL8,PABPC1,PANK3,PCMTD1,PDE3A,PDE7A,PPM1A,PPP1R12A,PPP2CA,PRLR,RAB12,RAB7A,RICTOR,RNF139,RNF38,ROCK2,RORA,RPS23,STK35,STK38,TAOK1,TNKS2,TP53,UHMK1,VKORC1L1,WEE1,YOD1,ZFP36L1
GO:0001666	response to hypoxia	8	288	0.0192	ENSP00000228872,ENSP00000258149,ENSP00000261523,ENSP00000269305,ENSP00000345206,ENSP00000388402,ENSP00000437955,ENSP00000479618	CDKN1B,HIF1A,MDM2,MYC,RBPJ,RORA,TP53,ZFP36L1
GO:0009314	response to radiation	10	425	0.0192	ENSP00000227507,ENSP00000258149,ENSP00000261254,ENSP00000269305,ENSP00000308741,ENSP00000344215,ENSP00000356110,ENSP00000384849,ENSP00000437955,ENSP00000479618	CCND1,CCND2,CDKN1A,CLOCK,HIF1A,MDM2,MYC,NUCKS1,TP53,TP53INP1
GO:0044089	positive regulation of cellular component biogenesis	11	498	0.0192	ENSP00000228872,ENSP00000265062,ENSP00000269305,ENSP00000296782,ENSP00000317985,ENSP00000324806,ENSP00000354251,ENSP00000376943,ENSP00000377024,ENSP00000379346,ENSP00000442318	ADNP,BCL2L11,CAND1,CDKN1B,CNOT6,GSK3B,NCKAP1,RAB7A,RICTOR,ROCK2,TP53
GO:1901214	regulation of neuron death	8	288	0.0192	ENSP00000264110,ENSP00000269305,ENSP00000290551,ENSP00000324806,ENSP00000358022,ENSP00000376943,ENSP00000379346,ENSP00000437955	ADNP,ATF2,BCL2L11,BTG2,GSK3B,HIF1A,MCL1,TP53
GO:0042493	response to drug	16	900	0.0196	ENSP00000227507,ENSP00000228872,ENSP00000256689,ENSP00000257904,ENSP00000258149,ENSP00000269305,ENSP00000336721,ENSP00000344215,ENSP00000351957,ENSP00000353224,ENSP00000368767,ENSP00000368880,ENSP00000384849,ENSP00000389168,ENSP00000462521,ENSP00000479618	ASPH,CCND1,CDK4,CDKN1A,CDKN1B,FOXO1,LARP1,MDM2,MYC,PDE3A,PPP1R12A,SLC38A2,TFRC,TP53,TP53INP1,TXNIP
GO:0010039	response to iron ion	3	32	0.0197	ENSP00000227507,ENSP00000258149,ENSP00000437955	CCND1,HIF1A,MDM2
GO:0006610	ribosomal protein import into nucleus	2	8	0.0198	ENSP00000290158,ENSP00000336712	KPNB1,TNPO1
GO:0009416	response to light stimulus	8	290	0.0198	ENSP00000227507,ENSP00000258149,ENSP00000269305,ENSP00000308741,ENSP00000344215,ENSP00000384849,ENSP00000437955,ENSP00000479618	CCND1,CDKN1A,CLOCK,HIF1A,MDM2,MYC,TP53,TP53INP1
GO:0032909	regulation of transforming growth factor beta2 production	2	8	0.0198	ENSP00000264110,ENSP00000437955	ATF2,HIF1A
GO:0090400	stress-induced premature senescence	2	8	0.0198	ENSP00000269305,ENSP00000384849	CDKN1A,TP53
GO:1903376	regulation of oxidative stress-induced neuron intrinsic apoptotic signaling pathway	2	8	0.0198	ENSP00000358022,ENSP00000437955	HIF1A,MCL1
GO:2000074	regulation of type B pancreatic cell development	2	8	0.0198	ENSP00000308741,ENSP00000324806	CLOCK,GSK3B
GO:0042593	glucose homeostasis	6	169	0.0202	ENSP00000244745,ENSP00000253063,ENSP00000356110,ENSP00000368880,ENSP00000437955,ENSP00000441927	FOXO1,HIF1A,NUCKS1,SESN2,SESN3,SOX4
GO:0045737	positive regulation of cyclin-dependent protein serine/threonine kinase activity	3	33	0.0209	ENSP00000227507,ENSP00000228872,ENSP00000261254	CCND1,CCND2,CDKN1B
GO:0048878	chemical homeostasis	17	995	0.021	ENSP00000244745,ENSP00000253063,ENSP00000261523,ENSP00000265062,ENSP00000334642,ENSP00000353224,ENSP00000356110,ENSP00000362010,ENSP00000368767,ENSP00000368880,ENSP00000376475,ENSP00000379346,ENSP00000400717,ENSP00000437955,ENSP00000441927,ENSP00000442318,ENSP00000479618	ADNP,ANXA7,ASPH,CAND1,FOXO1,GNA13,HIF1A,MYC,NUCKS1,PDZD8,PRKAR1A,RAB7A,RORA,SESN2,SESN3,SOX4,TFRC
GO:0097190	apoptotic signaling pathway	8	295	0.0214	ENSP00000269305,ENSP00000276431,ENSP00000324806,ENSP00000342105,ENSP00000358022,ENSP00000376943,ENSP00000384849,ENSP00000451594	BCL2L11,CDKN1A,DYRK2,GSK3B,MCL1,MOAP1,TNFRSF10B,TP53
GO:0030279	negative regulation of ossification	4	71	0.0215	ENSP00000345206,ENSP00000367705,ENSP00000427695,ENSP00000437955	BCOR,HIF1A,RBPJ,TOB1
GO:0016071	mRNA metabolic process	13	667	0.0222	ENSP00000269305,ENSP00000272645,ENSP00000296674,ENSP00000313007,ENSP00000362287,ENSP00000362300,ENSP00000377024,ENSP00000388402,ENSP00000418447,ENSP00000435926,ENSP00000437955,ENSP00000438527,ENSP00000481762	AGO1,AGO3,CELF1,CNOT6,CSDE1,HIF1A,PABPC1,POLR2D,PPP2CA,RPS23,TP53,ZC3H11A,ZFP36L1
GO:0018105	peptidyl-serine phosphorylation	6	173	0.0222	ENSP00000229812,ENSP00000296782,ENSP00000317985,ENSP00000324806,ENSP00000381932,ENSP00000420270	DYRK1A,GSK3B,RICTOR,ROCK2,STK38,UHMK1
GO:0051704	multi-organism process	30	2222	0.0223	ENSP00000209875,ENSP00000256689,ENSP00000257904,ENSP00000258149,ENSP00000264183,ENSP00000265062,ENSP00000265343,ENSP00000269305,ENSP00000276431,ENSP00000290158,ENSP00000308741,ENSP00000316029,ENSP00000317985,ENSP00000329357,ENSP00000334642,ENSP00000336712,ENSP00000345206,ENSP00000351957,ENSP00000353224,ENSP00000354251,ENSP00000356110,ENSP00000362010,ENSP00000368516,ENSP00000376475,ENSP00000376943…	AFF4,ANXA7,AP1G1,ARID4B,BCL2L11,CBX5,CDK4,CELF1,CLOCK,DYRK1A,KPNB1,LGR4,MDM2,NCKAP1,NUCKS1,PDE3A,PDZD8,PRKAR1A,PRLR,RAB7A,RBPJ,ROCK2,SLC38A2,SP1,TFRC,TLN1,TNFRSF10B,TNPO1,TP53,UBAP2L
GO:0070884	regulation of calcineurin-NFAT signaling cascade	3	34	0.0223	ENSP00000306522,ENSP00000324806,ENSP00000342105	CAMTA1,DYRK2,GSK3B
GO:0034770	histone H4-K20 methylation	2	9	0.0231	ENSP00000264183,ENSP00000395929	ARID4B,NSD1
GO:0071695	anatomical structure maturation	5	121	0.0235	ENSP00000307298,ENSP00000345206,ENSP00000351957,ENSP00000384849,ENSP00000437955	CDKN1A,FEM1B,HIF1A,PDE3A,RBPJ
GO:0045070	positive regulation of viral genome replication	3	35	0.0236	ENSP00000313007,ENSP00000336721,ENSP00000356110	LARP1,NUCKS1,PABPC1
GO:1902893	regulation of pri-miRNA transcription by RNA polymerase II	3	35	0.0236	ENSP00000269305,ENSP00000300659,ENSP00000437955	HIF1A,NFATC3,TP53
GO:0001932	regulation of protein phosphorylation	21	1370	0.0238	ENSP00000227507,ENSP00000228872,ENSP00000229812,ENSP00000253063,ENSP00000257904,ENSP00000261183,ENSP00000261254,ENSP00000261716,ENSP00000268035,ENSP00000269305,ENSP00000276431,ENSP00000296782,ENSP00000317985,ENSP00000368880,ENSP00000376475,ENSP00000379346,ENSP00000384849,ENSP00000395929,ENSP00000418447,ENSP00000479618,ENSP00000482954	ADNP,CCND1,CCND2,CDK4,CDKN1A,CDKN1B,FOXO1,IGF1R,MYC,NSD1,OSBPL8,PPP2CA,PRKAR1A,PRLR,RICTOR,ROCK2,SESN2,STK38,TAOK1,TNFRSF10B,TP53
GO:0070507	regulation of microtubule cytoskeleton organization	6	177	0.0241	ENSP00000228872,ENSP00000261716,ENSP00000317985,ENSP00000324806,ENSP00000381932,ENSP00000479606	CDKN1B,CLTC,DYRK1A,GSK3B,ROCK2,TAOK1
GO:0006979	response to oxidative stress	9	373	0.0246	ENSP00000253063,ENSP00000258149,ENSP00000269305,ENSP00000329357,ENSP00000344215,ENSP00000368880,ENSP00000403077,ENSP00000437955,ENSP00000462521	FOXO1,HIF1A,MDM2,SESN2,SP1,TP53,TP53INP1,TXNIP,VKORC1L1
GO:0050679	positive regulation of epithelial cell proliferation	6	178	0.0246	ENSP00000227507,ENSP00000296782,ENSP00000329357,ENSP00000358548,ENSP00000437955,ENSP00000479618	CCND1,HIF1A,MYC,NRAS,RICTOR,SP1
GO:0032885	regulation of polysaccharide biosynthetic process	3	36	0.025	ENSP00000324806,ENSP00000342105,ENSP00000479606	CLTC,DYRK2,GSK3B
GO:0046677	response to antibiotic	8	305	0.025	ENSP00000227507,ENSP00000228872,ENSP00000258149,ENSP00000269305,ENSP00000336721,ENSP00000344215,ENSP00000368880,ENSP00000462521	CCND1,CDKN1B,FOXO1,LARP1,MDM2,TP53,TP53INP1,TXNIP
GO:0006325	chromatin organization	13	683	0.026	ENSP00000264110,ENSP00000264183,ENSP00000269305,ENSP00000308741,ENSP00000308750,ENSP00000356110,ENSP00000361219,ENSP00000367705,ENSP00000377747,ENSP00000395929,ENSP00000401112,ENSP00000462945,ENSP00000479618	ARID4B,ATF2,BCOR,CBX2,CLOCK,ENSG00000173575,GTF3C4,MSL1,MYC,NSD1,NUCKS1,SATB2,TP53
GO:0045596	negative regulation of cell differentiation	13	683	0.026	ENSP00000227507,ENSP00000258149,ENSP00000261523,ENSP00000268489,ENSP00000300659,ENSP00000324806,ENSP00000344215,ENSP00000345206,ENSP00000368880,ENSP00000388402,ENSP00000418447,ENSP00000427695,ENSP00000479618	CCND1,FOXO1,GSK3B,MDM2,MYC,NFATC3,PPP2CA,RBPJ,RORA,TOB1,TP53INP1,ZFHX3,ZFP36L1
GO:0006473	protein acetylation	5	125	0.0262	ENSP00000264110,ENSP00000308741,ENSP00000361219,ENSP00000368880,ENSP00000462945	ATF2,CLOCK,FOXO1,GTF3C4,MSL1
GO:0033483	gas homeostasis	2	10	0.0266	ENSP00000379346,ENSP00000437955	ADNP,HIF1A
GO:0042149	cellular response to glucose starvation	3	37	0.0266	ENSP00000253063,ENSP00000269305,ENSP00000441927	SESN2,SESN3,TP53
GO:0048255	mRNA stabilization	3	37	0.0266	ENSP00000290341,ENSP00000313007,ENSP00000336721	IGF2BP1,LARP1,PABPC1
GO:0030177	positive regulation of Wnt signaling pathway	5	126	0.0268	ENSP00000244745,ENSP00000327255,ENSP00000345206,ENSP00000360689,ENSP00000368516	LGR4,PPM1A,RBPJ,SOX4,TNKS2
GO:0043933	protein-containing complex subunit organization	25	1770	0.0275	ENSP00000246229,ENSP00000258149,ENSP00000268035,ENSP00000269305,ENSP00000272645,ENSP00000296674,ENSP00000303145,ENSP00000303147,ENSP00000307078,ENSP00000316029,ENSP00000324806,ENSP00000338173,ENSP00000352264,ENSP00000355465,ENSP00000362287,ENSP00000362300,ENSP00000367263,ENSP00000376946,ENSP00000379065,ENSP00000435926,ENSP00000442318,ENSP00000478061,ENSP00000479606,ENSP00000479618,ENSP00000482954	AGO1,AGO3,AHCTF1,AHNAK,BBS10,CAND1,CD2AP,CELF1,CLTC,GSK3B,IGF1R,KIF5B,MARCKS,MAT2A,MDM2,MYC,PLAGL2,POLR2D,PRLR,PUM2,RPS23,TLN1,TMED10,TP53,TRPS1
GO:0006796	phosphate-containing compound metabolic process	28	2065	0.0277	ENSP00000221086,ENSP00000227507,ENSP00000228872,ENSP00000229812,ENSP00000239231,ENSP00000257904,ENSP00000261183,ENSP00000261523,ENSP00000261716,ENSP00000268035,ENSP00000296782,ENSP00000317985,ENSP00000324806,ENSP00000327255,ENSP00000342105,ENSP00000351957,ENSP00000358548,ENSP00000370891,ENSP00000381932,ENSP00000384849,ENSP00000385632,ENSP00000388402,ENSP00000389168,ENSP00000402084,ENSP00000418447…	CCND1,CDK4,CDKN1A,CDKN1B,DYRK1A,DYRK2,GSK3B,IGF1R,MTMR9,MYC,NRAS,OSBPL8,PANK3,PDE3A,PDE7A,PPM1A,PPP1R12A,PPP2CA,PRLR,RICTOR,ROCK2,RORA,STK35,STK38,TAOK1,UHMK1,WEE1,ZFP36L1
GO:0031667	response to nutrient levels	10	455	0.0277	ENSP00000227507,ENSP00000253063,ENSP00000256689,ENSP00000258149,ENSP00000269305,ENSP00000336721,ENSP00000368767,ENSP00000368880,ENSP00000384849,ENSP00000441927	ASPH,CCND1,CDKN1A,FOXO1,LARP1,MDM2,SESN2,SESN3,SLC38A2,TP53
GO:0060964	regulation of gene silencing by miRNA	4	78	0.0278	ENSP00000272645,ENSP00000338173,ENSP00000362300,ENSP00000379144	AGO1,POLR2D,PUM2,TNRC6A
GO:0010970	transport along microtubule	5	129	0.0292	ENSP00000261263,ENSP00000307078,ENSP00000307959,ENSP00000336712,ENSP00000437955	DST,HIF1A,KIF5B,RAB21,TNPO1
GO:1901796	regulation of signal transduction by p53 class mediator	5	129	0.0292	ENSP00000258149,ENSP00000269305,ENSP00000342105,ENSP00000344215,ENSP00000381932	DYRK1A,DYRK2,MDM2,TP53,TP53INP1
GO:0035304	regulation of protein dephosphorylation	5	130	0.0299	ENSP00000306522,ENSP00000317985,ENSP00000324806,ENSP00000358464,ENSP00000389168	CAMTA1,GSK3B,PPP1R12A,ROCK2,SHOC2
GO:0018205	peptidyl-lysine modification	7	250	0.0302	ENSP00000258149,ENSP00000264110,ENSP00000264183,ENSP00000308741,ENSP00000361219,ENSP00000395929,ENSP00000462945	ARID4B,ATF2,CLOCK,GTF3C4,MDM2,MSL1,NSD1
GO:0006983	ER overload response	2	11	0.0304	ENSP00000269305,ENSP00000324806	GSK3B,TP53
GO:0043619	regulation of transcription from RNA polymerase II promoter in response to oxidative stress	2	11	0.0304	ENSP00000253063,ENSP00000437955	HIF1A,SESN2
GO:0045899	positive regulation of RNA polymerase II transcriptional preinitiation complex assembly	2	11	0.0304	ENSP00000269305,ENSP00000442318	CAND1,TP53
GO:0071481	cellular response to X-ray	2	11	0.0304	ENSP00000261254,ENSP00000356110	CCND2,NUCKS1
GO:0080135	regulation of cellular response to stress	12	618	0.0304	ENSP00000258149,ENSP00000261716,ENSP00000268035,ENSP00000307298,ENSP00000324806,ENSP00000326813,ENSP00000358022,ENSP00000368880,ENSP00000376943,ENSP00000381932,ENSP00000437955,ENSP00000479618	BCL2L11,DYRK1A,FEM1B,FOXO1,GSK3B,HIF1A,IGF1R,MCL1,MDM2,MYC,TAOK1,YOD1
GO:0065009	regulation of molecular function	40	3322	0.0307	ENSP00000221086,ENSP00000227507,ENSP00000228872,ENSP00000229812,ENSP00000253063,ENSP00000257904,ENSP00000258149,ENSP00000261183,ENSP00000261254,ENSP00000261716,ENSP00000264110,ENSP00000268035,ENSP00000269305,ENSP00000276431,ENSP00000296782,ENSP00000307078,ENSP00000307298,ENSP00000308741,ENSP00000317985,ENSP00000324806,ENSP00000356110,ENSP00000358464,ENSP00000361219,ENSP00000367263,ENSP00000368767…	ADNP,AHNAK,ASPH,ATF2,BCL2L11,CAND1,CCND1,CCND2,CDK4,CDKN1A,CDKN1B,CLOCK,CNOT6,FEM1B,GNA13,GSK3B,GTF3C4,HIF1A,IGF1R,KIF5B,MDM2,MTMR9,MTPN,MYC,NSD1,NUCKS1,OSBPL8,PPP1R12A,PPP2CA,PRKAR1A,PRLR,RICTOR,ROCK2,SESN2,SHOC2,STK38,TAOK1,TNFRSF10B,TP53,TXNIP
GO:0007548	sex differentiation	7	252	0.0308	ENSP00000227507,ENSP00000259605,ENSP00000264183,ENSP00000308750,ENSP00000368516,ENSP00000376943,ENSP00000481762	ARID4B,BCL2L11,CBX2,CCND1,CSDE1,LGR4,RNF38
GO:0008584	male gonad development	5	132	0.031	ENSP00000227507,ENSP00000259605,ENSP00000264183,ENSP00000376943,ENSP00000481762	ARID4B,BCL2L11,CCND1,CSDE1,RNF38
GO:1902533	positive regulation of intracellular signal transduction	16	959	0.0312	ENSP00000246229,ENSP00000261183,ENSP00000261716,ENSP00000269305,ENSP00000276431,ENSP00000296782,ENSP00000306522,ENSP00000317985,ENSP00000338173,ENSP00000358022,ENSP00000358464,ENSP00000362287,ENSP00000362300,ENSP00000368767,ENSP00000376943,ENSP00000482954	AGO1,AGO3,ASPH,BCL2L11,CAMTA1,MCL1,OSBPL8,PLAGL2,PRLR,PUM2,RICTOR,ROCK2,SHOC2,TAOK1,TNFRSF10B,TP53
GO:0006469	negative regulation of protein kinase activity	7	254	0.0318	ENSP00000228872,ENSP00000229812,ENSP00000257904,ENSP00000268035,ENSP00000376475,ENSP00000384849,ENSP00000418447	CDK4,CDKN1A,CDKN1B,IGF1R,PPP2CA,PRKAR1A,STK38
GO:0048545	response to steroid hormone	8	324	0.0328	ENSP00000227507,ENSP00000258149,ENSP00000261523,ENSP00000368880,ENSP00000376943,ENSP00000384849,ENSP00000388402,ENSP00000462521	BCL2L11,CCND1,CDKN1A,FOXO1,MDM2,RORA,TXNIP,ZFP36L1
GO:1902882	regulation of response to oxidative stress	4	83	0.0328	ENSP00000253063,ENSP00000358022,ENSP00000437955,ENSP00000441927	HIF1A,MCL1,SESN2,SESN3
GO:0006198	cAMP catabolic process	2	12	0.0339	ENSP00000351957,ENSP00000385632	PDE3A,PDE7A
GO:0031401	positive regulation of protein modification process	18	1149	0.0341	ENSP00000227507,ENSP00000228872,ENSP00000244745,ENSP00000261183,ENSP00000261254,ENSP00000261716,ENSP00000269305,ENSP00000276431,ENSP00000296782,ENSP00000306522,ENSP00000317985,ENSP00000376475,ENSP00000379346,ENSP00000381932,ENSP00000384849,ENSP00000389168,ENSP00000418447,ENSP00000482954	ADNP,CAMTA1,CCND1,CCND2,CDKN1A,CDKN1B,DYRK1A,OSBPL8,PPP1R12A,PPP2CA,PRKAR1A,PRLR,RICTOR,ROCK2,SOX4,TAOK1,TNFRSF10B,TP53
GO:0048513	animal organ development	36	2926	0.0342	ENSP00000227507,ENSP00000228872,ENSP00000244745,ENSP00000256689,ENSP00000257904,ENSP00000258149,ENSP00000259605,ENSP00000261523,ENSP00000264110,ENSP00000264183,ENSP00000268489,ENSP00000290341,ENSP00000290551,ENSP00000303145,ENSP00000307078,ENSP00000307298,ENSP00000309376,ENSP00000318900,ENSP00000324806,ENSP00000345206,ENSP00000353224,ENSP00000367705,ENSP00000368516,ENSP00000368880,ENSP00000376475…	ARID4B,ATF2,BCL2L11,BCOR,BTG2,CCND1,CD164,CDK4,CDKN1A,CDKN1B,CSDE1,ENSG00000173575,FEM1B,FOXO1,GSK3B,HIF1A,IGF2BP1,KIF5B,LGR4,MDM2,MTPN,MYC,PRKAR1A,PRLR,RBPJ,RNF38,RORA,SATB2,SLC38A2,SOBP,SOX4,TFRC,TMED10,TXNIP,ZFHX3,ZFP36L1
GO:0030154	cell differentiation	41	3457	0.0343	ENSP00000227507,ENSP00000244745,ENSP00000258149,ENSP00000261183,ENSP00000261263,ENSP00000261523,ENSP00000264110,ENSP00000264183,ENSP00000265343,ENSP00000269305,ENSP00000290551,ENSP00000294740,ENSP00000297857,ENSP00000307078,ENSP00000307298,ENSP00000308750,ENSP00000324806,ENSP00000345206,ENSP00000351957,ENSP00000353224,ENSP00000358022,ENSP00000362010,ENSP00000368516,ENSP00000368880,ENSP00000376475…	ADNP,AFF4,ANXA7,AP1G1,ARID4B,ATF2,BTG2,CAND1,CBX2,CCND1,CDKN1A,CELF1,ENSG00000173575,FEM1B,FOXO1,GNA13,GSK3B,HIF1A,KIF5B,LGR4,MCL1,MDM2,MTPN,OSBPL8,PDE3A,PRKAR1A,PURB,RAB21,RBPJ,RORA,SATB2,SOX4,TFRC,TP53,TRPS1,TXNIP,UHMK1,WEE1,ZFP36L1,ZHX1,ZNF281
GO:0032007	negative regulation of TOR signaling	3	42	0.0343	ENSP00000253063,ENSP00000437955,ENSP00000441927	HIF1A,SESN2,SESN3
GO:0051129	negative regulation of cellular component organization	12	632	0.0343	ENSP00000258149,ENSP00000261716,ENSP00000265062,ENSP00000317985,ENSP00000324806,ENSP00000327255,ENSP00000347872,ENSP00000360689,ENSP00000367705,ENSP00000371735,ENSP00000376475,ENSP00000381932	BCOR,DYRK1A,GSK3B,MDM2,PPM1A,PRKAR1A,RAB7A,ROCK2,SACS,TAOK1,TNKS2,VAT1
GO:0051493	regulation of cytoskeleton organization	10	477	0.0355	ENSP00000228872,ENSP00000261716,ENSP00000296782,ENSP00000317985,ENSP00000324806,ENSP00000352264,ENSP00000354251,ENSP00000376800,ENSP00000381932,ENSP00000479606	CD2AP,CDKN1B,CLTC,DYRK1A,GSK3B,MTPN,NCKAP1,RICTOR,ROCK2,TAOK1
GO:0051384	response to glucocorticoid	5	138	0.0359	ENSP00000227507,ENSP00000368880,ENSP00000376943,ENSP00000384849,ENSP00000388402	BCL2L11,CCND1,CDKN1A,FOXO1,ZFP36L1
GO:0009888	tissue development	23	1626	0.0361	ENSP00000227507,ENSP00000244745,ENSP00000257904,ENSP00000258149,ENSP00000264110,ENSP00000264183,ENSP00000290551,ENSP00000307298,ENSP00000324806,ENSP00000345206,ENSP00000362010,ENSP00000368516,ENSP00000368880,ENSP00000376475,ENSP00000376800,ENSP00000384849,ENSP00000388402,ENSP00000400717,ENSP00000401112,ENSP00000418447,ENSP00000437955,ENSP00000462521,ENSP00000479618	ANXA7,ARID4B,ATF2,BTG2,CCND1,CDK4,CDKN1A,FEM1B,FOXO1,GNA13,GSK3B,HIF1A,LGR4,MDM2,MTPN,MYC,PPP2CA,PRKAR1A,RBPJ,SATB2,SOX4,TXNIP,ZFP36L1
GO:0035303	regulation of dephosphorylation	6	198	0.0366	ENSP00000221086,ENSP00000306522,ENSP00000317985,ENSP00000324806,ENSP00000358464,ENSP00000389168	CAMTA1,GSK3B,MTMR9,PPP1R12A,ROCK2,SHOC2
GO:0019725	cellular homeostasis	14	806	0.0367	ENSP00000244745,ENSP00000261716,ENSP00000265062,ENSP00000334642,ENSP00000353224,ENSP00000356110,ENSP00000358022,ENSP00000362010,ENSP00000368767,ENSP00000368880,ENSP00000400717,ENSP00000437955,ENSP00000442318,ENSP00000479618	ANXA7,ASPH,CAND1,FOXO1,GNA13,HIF1A,MCL1,MYC,NUCKS1,PDZD8,RAB7A,SOX4,TAOK1,TFRC
GO:0032535	regulation of cellular component size	8	333	0.0375	ENSP00000257904,ENSP00000261263,ENSP00000296782,ENSP00000324806,ENSP00000354251,ENSP00000362010,ENSP00000376800,ENSP00000379346	ADNP,ANXA7,CDK4,GSK3B,MTPN,NCKAP1,RAB21,RICTOR
GO:0007595	lactation	3	44	0.038	ENSP00000227507,ENSP00000437955,ENSP00000482954	CCND1,HIF1A,PRLR
GO:0031054	pre-miRNA processing	2	13	0.038	ENSP00000362287,ENSP00000362300	AGO1,AGO3
GO:0042327	positive regulation of phosphorylation	16	984	0.038	ENSP00000227507,ENSP00000228872,ENSP00000261183,ENSP00000261254,ENSP00000261716,ENSP00000269305,ENSP00000276431,ENSP00000296782,ENSP00000317985,ENSP00000362836,ENSP00000376475,ENSP00000379346,ENSP00000384849,ENSP00000418447,ENSP00000437955,ENSP00000482954	ADNP,CCND1,CCND2,CDKN1A,CDKN1B,HIF1A,KCTD20,OSBPL8,PPP2CA,PRKAR1A,PRLR,RICTOR,ROCK2,TAOK1,TNFRSF10B,TP53
GO:0045936	negative regulation of phosphate metabolic process	11	562	0.038	ENSP00000228872,ENSP00000229812,ENSP00000257904,ENSP00000268035,ENSP00000317985,ENSP00000324806,ENSP00000368880,ENSP00000376475,ENSP00000384849,ENSP00000418447,ENSP00000479618	CDK4,CDKN1A,CDKN1B,FOXO1,GSK3B,IGF1R,MYC,PPP2CA,PRKAR1A,ROCK2,STK38
GO:0070243	regulation of thymocyte apoptotic process	2	13	0.038	ENSP00000269305,ENSP00000437955	HIF1A,TP53
GO:0070885	negative regulation of calcineurin-NFAT signaling cascade	2	13	0.038	ENSP00000324806,ENSP00000342105	DYRK2,GSK3B
GO:0090399	replicative senescence	2	13	0.038	ENSP00000269305,ENSP00000384849	CDKN1A,TP53
GO:0048731	system development	47	4144	0.039	ENSP00000227507,ENSP00000228872,ENSP00000244745,ENSP00000256689,ENSP00000257904,ENSP00000258149,ENSP00000259605,ENSP00000261263,ENSP00000261523,ENSP00000261716,ENSP00000264110,ENSP00000264183,ENSP00000268489,ENSP00000290341,ENSP00000290551,ENSP00000303145,ENSP00000307078,ENSP00000307298,ENSP00000309376,ENSP00000318900,ENSP00000324806,ENSP00000341805,ENSP00000345206,ENSP00000353224,ENSP00000354251…	ADNP,ARID4B,ATF2,BCL2L11,BCOR,BTG2,CCND1,CD164,CDK4,CDKN1A,CDKN1B,CSDE1,DYRK1A,ENSG00000173575,FEM1B,FOXO1,GNA13,GSK3B,HIF1A,IGF2BP1,KIF5B,LGR4,MAL2,MDM2,MTPN,MYC,NCKAP1,PHF10,PRKAR1A,PRLR,RAB21,RBPJ,RNF38,RORA,SATB2,SLC38A2,SOBP,SOX4,TAOK1,TFRC,TMED10,TRPS1,TXNIP,UHMK1,WEE1,ZFHX3,ZFP36L1
GO:0001938	positive regulation of endothelial cell proliferation	4	89	0.0394	ENSP00000296782,ENSP00000329357,ENSP00000358548,ENSP00000437955	HIF1A,NRAS,RICTOR,SP1
GO:0032006	regulation of TOR signaling	4	89	0.0394	ENSP00000253063,ENSP00000296782,ENSP00000437955,ENSP00000441927	HIF1A,RICTOR,SESN2,SESN3
GO:0022618	ribonucleoprotein complex assembly	6	203	0.0399	ENSP00000272645,ENSP00000296674,ENSP00000338173,ENSP00000362287,ENSP00000362300,ENSP00000435926	AGO1,AGO3,CELF1,POLR2D,PUM2,RPS23
GO:0043903	regulation of symbiosis, encompassing mutualism through parasitism	6	203	0.0399	ENSP00000265062,ENSP00000313007,ENSP00000329357,ENSP00000336721,ENSP00000356110,ENSP00000376943	BCL2L11,LARP1,NUCKS1,PABPC1,RAB7A,SP1
GO:0033365	protein localization to organelle	12	649	0.0401	ENSP00000258149,ENSP00000258739,ENSP00000261183,ENSP00000265062,ENSP00000290158,ENSP00000296674,ENSP00000336712,ENSP00000360689,ENSP00000376943,ENSP00000379065,ENSP00000451594,ENSP00000462521	BCL2L11,KDELR2,KPNB1,MDM2,MOAP1,OSBPL8,RAB7A,RPS23,TNKS2,TNPO1,TRPS1,TXNIP
GO:0022607	cellular component assembly	30	2343	0.0402	ENSP00000246229,ENSP00000258149,ENSP00000265062,ENSP00000268035,ENSP00000269305,ENSP00000272645,ENSP00000290158,ENSP00000296674,ENSP00000303145,ENSP00000303147,ENSP00000307959,ENSP00000316029,ENSP00000324806,ENSP00000336712,ENSP00000338173,ENSP00000344215,ENSP00000352264,ENSP00000355465,ENSP00000362287,ENSP00000362300,ENSP00000367263,ENSP00000376475,ENSP00000376946,ENSP00000379065,ENSP00000435926…	AGO1,AGO3,AHCTF1,AHNAK,BBS10,CAND1,CD2AP,CELF1,CLTC,DST,GSK3B,IGF1R,KPNB1,MARCKS,MAT2A,MDM2,MYC,PLAGL2,POLR2D,PRKAR1A,PRLR,PUM2,RAB7A,RPS23,TLN1,TMED10,TNPO1,TP53,TP53INP1,TRPS1
GO:0045137	development of primary sexual characteristics	6	204	0.0403	ENSP00000227507,ENSP00000259605,ENSP00000264183,ENSP00000308750,ENSP00000376943,ENSP00000481762	ARID4B,BCL2L11,CBX2,CCND1,CSDE1,RNF38
GO:1901655	cellular response to ketone	4	90	0.0403	ENSP00000257904,ENSP00000317985,ENSP00000336721,ENSP00000368880	CDK4,FOXO1,LARP1,ROCK2
GO:0002065	columnar/cuboidal epithelial cell differentiation	4	91	0.0415	ENSP00000244745,ENSP00000345206,ENSP00000384849,ENSP00000437955	CDKN1A,HIF1A,RBPJ,SOX4
GO:0043518	negative regulation of DNA damage response, signal transduction by p53 class mediator	2	14	0.0415	ENSP00000258149,ENSP00000381932	DYRK1A,MDM2
GO:0048009	insulin-like growth factor receptor signaling pathway	2	14	0.0415	ENSP00000268035,ENSP00000275732	GIGYF1,IGF1R
GO:0071850	mitotic cell cycle arrest	2	14	0.0415	ENSP00000228872,ENSP00000384849	CDKN1A,CDKN1B
GO:1904262	negative regulation of TORC1 signaling	2	14	0.0415	ENSP00000253063,ENSP00000441927	SESN2,SESN3
GO:0034613	cellular protein localization	20	1367	0.0416	ENSP00000258149,ENSP00000258739,ENSP00000261183,ENSP00000265062,ENSP00000269305,ENSP00000272645,ENSP00000290158,ENSP00000296674,ENSP00000303145,ENSP00000316029,ENSP00000317985,ENSP00000336712,ENSP00000360689,ENSP00000376943,ENSP00000377148,ENSP00000379065,ENSP00000438527,ENSP00000451594,ENSP00000462521,ENSP00000479606	AP1G1,BCL2L11,CLTC,KDELR2,KPNB1,MDM2,MOAP1,OSBPL8,POLR2D,RAB7A,ROCK2,RPS23,TLN1,TMED10,TNKS2,TNPO1,TP53,TRPS1,TXNIP,ZC3H11A
GO:0019221	cytokine-mediated signaling pathway	12	655	0.042	ENSP00000227507,ENSP00000247461,ENSP00000261523,ENSP00000269305,ENSP00000276431,ENSP00000358022,ENSP00000368880,ENSP00000384849,ENSP00000437955,ENSP00000479618,ENSP00000482954,ENSP00000483254	CANX,CCND1,CDKN1A,FOXO1,HIF1A,HNRNPDL,MCL1,MYC,PRLR,RORA,TNFRSF10B,TP53
GO:0071559	response to transforming growth factor beta	5	147	0.0434	ENSP00000268489,ENSP00000317985,ENSP00000327255,ENSP00000351957,ENSP00000388402	PDE3A,PPM1A,ROCK2,ZFHX3,ZFP36L1
GO:0032147	activation of protein kinase activity	8	347	0.0444	ENSP00000261183,ENSP00000261716,ENSP00000276431,ENSP00000296782,ENSP00000376475,ENSP00000379346,ENSP00000384849,ENSP00000482954	ADNP,CDKN1A,OSBPL8,PRKAR1A,PRLR,RICTOR,TAOK1,TNFRSF10B
GO:0051028	mRNA transport	5	148	0.0444	ENSP00000272645,ENSP00000290341,ENSP00000355465,ENSP00000388402,ENSP00000438527	AHCTF1,IGF2BP1,POLR2D,ZC3H11A,ZFP36L1
GO:0051241	negative regulation of multicellular organismal process	17	1098	0.0444	ENSP00000228872,ENSP00000258149,ENSP00000264110,ENSP00000300659,ENSP00000317985,ENSP00000324806,ENSP00000345206,ENSP00000352264,ENSP00000362300,ENSP00000367705,ENSP00000368516,ENSP00000368880,ENSP00000388402,ENSP00000418447,ENSP00000427695,ENSP00000437955,ENSP00000479618	AGO1,ATF2,BCOR,CD2AP,CDKN1B,FOXO1,GSK3B,HIF1A,LGR4,MDM2,MYC,NFATC3,PPP2CA,RBPJ,ROCK2,TOB1,ZFP36L1
GO:0001933	negative regulation of protein phosphorylation	9	422	0.0448	ENSP00000228872,ENSP00000229812,ENSP00000257904,ENSP00000268035,ENSP00000368880,ENSP00000376475,ENSP00000384849,ENSP00000418447,ENSP00000479618	CDK4,CDKN1A,CDKN1B,FOXO1,IGF1R,MYC,PPP2CA,PRKAR1A,STK38
GO:0090263	positive regulation of canonical Wnt signaling pathway	4	94	0.0452	ENSP00000244745,ENSP00000345206,ENSP00000360689,ENSP00000368516	LGR4,RBPJ,SOX4,TNKS2
GO:0034063	stress granule assembly	2	15	0.0456	ENSP00000296674,ENSP00000338173	PUM2,RPS23
GO:0046628	positive regulation of insulin receptor signaling pathway	2	15	0.0456	ENSP00000261183,ENSP00000356110	NUCKS1,OSBPL8
GO:0055082	cellular chemical homeostasis	12	665	0.046	ENSP00000244745,ENSP00000265062,ENSP00000334642,ENSP00000353224,ENSP00000356110,ENSP00000362010,ENSP00000368767,ENSP00000368880,ENSP00000400717,ENSP00000437955,ENSP00000442318,ENSP00000479618	ANXA7,ASPH,CAND1,FOXO1,GNA13,HIF1A,MYC,NUCKS1,PDZD8,RAB7A,SOX4,TFRC
GO:0050848	regulation of calcium-mediated signaling	4	95	0.0463	ENSP00000306522,ENSP00000324806,ENSP00000342105,ENSP00000368767	ASPH,CAMTA1,DYRK2,GSK3B
GO:0009187	cyclic nucleotide metabolic process	3	49	0.0469	ENSP00000261523,ENSP00000351957,ENSP00000385632	PDE3A,PDE7A,RORA
GO:1904705	regulation of vascular smooth muscle cell proliferation	3	49	0.0469	ENSP00000228872,ENSP00000258149,ENSP00000384849	CDKN1A,CDKN1B,MDM2
GO:0032870	cellular response to hormone stimulus	11	585	0.047	ENSP00000257904,ENSP00000258149,ENSP00000261523,ENSP00000268035,ENSP00000317985,ENSP00000329357,ENSP00000368880,ENSP00000376475,ENSP00000376943,ENSP00000388402,ENSP00000482954	BCL2L11,CDK4,FOXO1,IGF1R,MDM2,PRKAR1A,PRLR,ROCK2,RORA,SP1,ZFP36L1
GO:0016573	histone acetylation	4	96	0.0475	ENSP00000264110,ENSP00000308741,ENSP00000361219,ENSP00000462945	ATF2,CLOCK,GTF3C4,MSL1
GO:0019886	antigen processing and presentation of exogenous peptide antigen via MHC class II	4	96	0.0475	ENSP00000247461,ENSP00000265062,ENSP00000377148,ENSP00000479606	AP1G1,CANX,CLTC,RAB7A
GO:0015031	protein transport	20	1391	0.0481	ENSP00000247461,ENSP00000258739,ENSP00000261263,ENSP00000265062,ENSP00000272645,ENSP00000290158,ENSP00000296674,ENSP00000303145,ENSP00000331748,ENSP00000336712,ENSP00000341737,ENSP00000345206,ENSP00000353224,ENSP00000355465,ENSP00000358022,ENSP00000377148,ENSP00000379065,ENSP00000438527,ENSP00000462521,ENSP00000479606	AHCTF1,AP1G1,CANX,CLTC,KDELR2,KPNB1,MCL1,NECAP1,POLR2D,RAB12,RAB21,RAB7A,RBPJ,RPS23,TFRC,TMED10,TNPO1,TRPS1,TXNIP,ZC3H11A
GO:0051641	cellular localization	28	2180	0.0481	ENSP00000247461,ENSP00000258149,ENSP00000258739,ENSP00000261183,ENSP00000261263,ENSP00000265062,ENSP00000269305,ENSP00000272645,ENSP00000290158,ENSP00000296674,ENSP00000303145,ENSP00000307078,ENSP00000307959,ENSP00000316029,ENSP00000317985,ENSP00000331748,ENSP00000334642,ENSP00000336712,ENSP00000360689,ENSP00000376943,ENSP00000377148,ENSP00000379065,ENSP00000437955,ENSP00000438527,ENSP00000451594…	AP1G1,BCL2L11,CANX,CLTC,DST,HIF1A,KDELR2,KIF5B,KPNB1,MAL2,MDM2,MOAP1,OSBPL8,PDZD8,POLR2D,RAB12,RAB21,RAB7A,ROCK2,RPS23,TLN1,TMED10,TNKS2,TNPO1,TP53,TRPS1,TXNIP,ZC3H11A
GO:0070848	response to growth factor	10	507	0.0481	ENSP00000258149,ENSP00000268489,ENSP00000272645,ENSP00000317985,ENSP00000327255,ENSP00000351957,ENSP00000358464,ENSP00000388402,ENSP00000427695,ENSP00000479618	MDM2,MYC,PDE3A,POLR2D,PPM1A,ROCK2,SHOC2,TOB1,ZFHX3,ZFP36L1
GO:0032869	cellular response to insulin stimulus	5	153	0.0487	ENSP00000257904,ENSP00000268035,ENSP00000329357,ENSP00000368880,ENSP00000388402	CDK4,FOXO1,IGF1R,SP1,ZFP36L1
GO:0071359	cellular response to dsRNA	3	50	0.0487	ENSP00000338173,ENSP00000362287,ENSP00000362300	AGO1,AGO3,PUM2
GO:1901222	regulation of NIK/NF-kappaB signaling	4	97	0.0487	ENSP00000276431,ENSP00000327255,ENSP00000362287,ENSP00000362300	AGO1,AGO3,PPM1A,TNFRSF10B
GO:0021700	developmental maturation	6	216	0.049	ENSP00000307298,ENSP00000345206,ENSP00000351957,ENSP00000377148,ENSP00000384849,ENSP00000437955	AP1G1,CDKN1A,FEM1B,HIF1A,PDE3A,RBPJ
GO:0008090	retrograde axonal transport	2	16	0.0493	ENSP00000307078,ENSP00000307959	DST,KIF5B
GO:0030502	negative regulation of bone mineralization	2	16	0.0493	ENSP00000367705,ENSP00000437955	BCOR,HIF1A
GO:0035970	peptidyl-threonine dephosphorylation	2	16	0.0493	ENSP00000327255,ENSP00000418447	PPM1A,PPP2CA
GO:0042752	regulation of circadian rhythm	4	98	0.0493	ENSP00000261523,ENSP00000268489,ENSP00000269305,ENSP00000317985	ROCK2,RORA,TP53,ZFHX3
GO:0045056	transcytosis	2	16	0.0493	ENSP00000479606,ENSP00000479708	CLTC,MAL2
GO:0051782	negative regulation of cell division	2	16	0.0493	ENSP00000462521,ENSP00000479618	MYC,TXNIP
GO:2000479	regulation of cAMP-dependent protein kinase activity	2	16	0.0493	ENSP00000253063,ENSP00000376475	PRKAR1A,SESN2
GO:0071705	nitrogen compound transport	23	1690	0.0498	ENSP00000247461,ENSP00000256689,ENSP00000258739,ENSP00000261263,ENSP00000265062,ENSP00000272645,ENSP00000290158,ENSP00000290341,ENSP00000296674,ENSP00000303145,ENSP00000331748,ENSP00000336712,ENSP00000341737,ENSP00000345206,ENSP00000353224,ENSP00000355465,ENSP00000358022,ENSP00000377148,ENSP00000379065,ENSP00000388402,ENSP00000438527,ENSP00000462521,ENSP00000479606	AHCTF1,AP1G1,CANX,CLTC,IGF2BP1,KDELR2,KPNB1,MCL1,NECAP1,POLR2D,RAB12,RAB21,RAB7A,RBPJ,RPS23,SLC38A2,TFRC,TMED10,TNPO1,TRPS1,TXNIP,ZC3H11A,ZFP36L1
