# Supplementary material for: miRNAs expression signature potentially associated with lymphatic dissemination in locally advanced prostate cancer
Source: BMC Med Genomics. 2020 Sep 18;13(Suppl 8):129. doi: 10.1186/s12920-020-00788-9 (PMC7500008; doi:10.1186/s12920-020-00788-9)
Supplement: Supplementary file 4 — Additional file 4 Table S4. The enriched pathways list of 139 genes that are targets of at least 3 out of 9 microRNAs overexpressed in N0 tumors. [file 12920_2020_788_MOESM4_ESM.xlsx]

## Sheet: Pubmed
#term ID	term description	observed gene count	background gene count	false discovery rate	matching proteins in your network (IDs)	matching proteins in your network (labels)
PMID:16393143	(2005) MicroRNA: biological and computational perspective.	4	12	0.0197	ENSP00000362300,ENSP00000373272,ENSP00000437256,ENSP00000479618	AGO1,DICER1,MYC,TRIM71
PMID:17986461	(2007) Yeast two-hybrid interaction partner screening through in vivo Cre-mediated Binary Interaction Tag generation.	5	27	0.0197	ENSP00000258341,ENSP00000320485,ENSP00000334474,ENSP00000353654,ENSP00000479618	ARID1A,COL4A2,LAMC1,MYC,ZMIZ1
PMID:18005418	(2007) Identification of novel pathway partners of p68 and p72 RNA helicases through Oncomine meta-analysis.	6	56	0.0197	ENSP00000247461,ENSP00000282486,ENSP00000313007,ENSP00000346694,ENSP00000382840,ENSP00000479618	CANX,DDX3X,HNRNPA2B1,MBNL1,MYC,PABPC1
PMID:18632687	(2008) TDRD3, a novel Tudor domain-containing protein, localizes to cytoplasmic stress granules.	5	31	0.0197	ENSP00000313007,ENSP00000360034,ENSP00000382840,ENSP00000416255,ENSP00000479618	DDX3X,EIF4G1,MYC,PABPC1,SERBP1
PMID:19308688	(2008) Matricellular proteins produced by melanocytes and melanomas: in search for functions.	6	42	0.0197	ENSP00000211998,ENSP00000231061,ENSP00000260356,ENSP00000269141,ENSP00000398736,ENSP00000479618	CDH2,CYR61,MYC,SPARC,THBS1,VCL
PMID:19381458	(2009) MicroRNAs - powerful repression comes from small RNAs.	4	12	0.0197	ENSP00000313007,ENSP00000362300,ENSP00000416255,ENSP00000437256	AGO1,DICER1,EIF4G1,PABPC1
PMID:19619561	(2009) Molecular geometry of CsrA (RsmA) binding to RNA and its implications for regulated expression.	4	11	0.0197	ENSP00000282486,ENSP00000313007,ENSP00000375836,ENSP00000437256	DICER1,HDLBP,MBNL1,PABPC1
PMID:19716330	(2009) Mammalian miRNA RISC recruits CAF1 and PABP to affect PABP-dependent deadenylation.	5	16	0.0197	ENSP00000313007,ENSP00000401946,ENSP00000416255,ENSP00000437256,ENSP00000479618	DICER1,EIF4G1,MYC,PABPC1,TNRC6B
PMID:20094052	(2010) The mechanism of eukaryotic translation initiation and principles of its regulation.	7	53	0.0197	ENSP00000336790,ENSP00000362300,ENSP00000382840,ENSP00000401946,ENSP00000416255,ENSP00000419449,ENSP00000479618	AGO1,ATF4,DDX3X,EIF1,EIF4G1,MYC,TNRC6B
PMID:20206133	(2010) DEAD-box helicases: posttranslational regulation and function.	6	53	0.0197	ENSP00000357175,ENSP00000362300,ENSP00000382840,ENSP00000416255,ENSP00000437256,ENSP00000479618	AGO1,DDX3X,DICER1,EIF4G1,ETV3,MYC
PMID:20485546	(2010) The tumor suppressors p53, p63, and p73 are regulators of microRNA processing complex.	6	60	0.0197	ENSP00000258149,ENSP00000360034,ENSP00000362300,ENSP00000401946,ENSP00000437256,ENSP00000479618	AGO1,DICER1,MDM2,MYC,SERBP1,TNRC6B
PMID:21051541	(2011) Identification of neuronal RNA targets of TDP-43-containing ribonucleoprotein complexes.	6	41	0.0197	ENSP00000244769,ENSP00000258341,ENSP00000264993,ENSP00000313007,ENSP00000346694,ENSP00000381932	ATXN1,CDV3,DYRK1A,HNRNPA2B1,LAMC1,PABPC1
PMID:21210965	(2010) Tumor and reproductive traits are linked by RNA metabolism genes in the mouse ovary: a transcriptome-phenotype association analysis.	8	76	0.0197	ENSP00000263574,ENSP00000266679,ENSP00000346694,ENSP00000373272,ENSP00000376276,ENSP00000382840,ENSP00000438527,ENSP00000479618	APLP2,CPSF6,DDX3X,HNRNPA2B1,MYC,SRSF2,TRIM71,ZC3H11A
PMID:21256154	(2011) MicroRNAs: Meta-controllers of gene expression in synaptic activity emerge as genetic and diagnostic markers of human disease.	6	40	0.0197	ENSP00000338173,ENSP00000362300,ENSP00000401946,ENSP00000416255,ENSP00000437256,ENSP00000479618	AGO1,DICER1,EIF4G1,MYC,PUM2,TNRC6B
PMID:21264250	(2011) The menin tumor suppressor protein is phosphorylated in response to DNA damage.	5	22	0.0197	ENSP00000211998,ENSP00000228872,ENSP00000258149,ENSP00000376276,ENSP00000479618	CDKN1B,MDM2,MYC,SRSF2,VCL
PMID:21385827	(2011) Activation of a microRNA response in trans reveals a new role for poly(A) in translational repression.	4	10	0.0197	ENSP00000313007,ENSP00000373272,ENSP00000416255,ENSP00000437256	DICER1,EIF4G1,PABPC1,TRIM71
PMID:21515361	(2011) Evidence demonstrating role of microRNAs in the etiopathology of major depression.	7	76	0.0197	ENSP00000211998,ENSP00000265371,ENSP00000362300,ENSP00000376276,ENSP00000419449,ENSP00000437256,ENSP00000479618	AGO1,DICER1,EIF1,MYC,NRP1,SRSF2,VCL
PMID:21795399	(2011) Glucose depletion inhibits translation initiation via eIF4A loss and subsequent 48S preinitiation complex accumulation, while the pentose phosphate pathway is coordinately up-regulated.	5	20	0.0197	ENSP00000261716,ENSP00000313007,ENSP00000336790,ENSP00000416255,ENSP00000419449	ATF4,EIF1,EIF4G1,PABPC1,TAOK1
PMID:21802991	(2011) Gene regulation by RNA binding proteins and microRNAs in angiogenesis.	6	44	0.0197	ENSP00000258149,ENSP00000260356,ENSP00000346694,ENSP00000362300,ENSP00000437256,ENSP00000479618	AGO1,DICER1,HNRNPA2B1,MDM2,MYC,THBS1
PMID:21977050	(2010) Drosophila as a tool for personalized medicine: a primer.	4	14	0.0197	ENSP00000244769,ENSP00000369716,ENSP00000437256,ENSP00000479618	ATXN1,CHD3,DICER1,MYC
PMID:21988834	(2011) Dissecting the retinoid-induced differentiation of F9 embryonal stem cells by integrative genomics.	6	60	0.0197	ENSP00000231061,ENSP00000258341,ENSP00000260356,ENSP00000269141,ENSP00000334474,ENSP00000398736	CDH2,CYR61,LAMC1,SPARC,THBS1,ZMIZ1
PMID:22112486	(2010) Preneoplasia of lung cancer.	4	13	0.0197	ENSP00000265371,ENSP00000368767,ENSP00000437256,ENSP00000479618	ASPH,DICER1,MYC,NRP1
PMID:22304792	(2012) Molecular mechanisms of RNA-triggered gene silencing machineries.	5	12	0.0197	ENSP00000313007,ENSP00000362300,ENSP00000373272,ENSP00000416255,ENSP00000437256	AGO1,DICER1,EIF4G1,PABPC1,TRIM71
PMID:22343558	(2012) Differential expression of microRNAs in different disease states.	7	70	0.0197	ENSP00000228872,ENSP00000260356,ENSP00000373272,ENSP00000381932,ENSP00000437256,ENSP00000454071,ENSP00000479618	CDKN1B,DICER1,DYRK1A,LDLR,MYC,THBS1,TRIM71
PMID:22722201	(2012) The landscape of cancer genes and mutational processes in breast cancer.	6	56	0.0197	ENSP00000228872,ENSP00000258149,ENSP00000264010,ENSP00000320485,ENSP00000383920,ENSP00000479618	ARID1A,ASXL2,CDKN1B,CTCF,MDM2,MYC
PMID:22762204	(2012) Tumour suppressor genes in chemotherapeutic drug response.	6	50	0.0197	ENSP00000228872,ENSP00000258149,ENSP00000320485,ENSP00000398736,ENSP00000419465,ENSP00000479618	ARID1A,CDKN1B,CYR61,MDM2,MYC,WWTR1
PMID:22829751	(2012) Evolutionary conservation and diversification of the translation initiation apparatus in trypanosomatids.	4	14	0.0197	ENSP00000281589,ENSP00000313007,ENSP00000416255,ENSP00000419449	EIF1,EIF4G1,PABPC1,PABPC3
PMID:23125361	(2013) The mammalian TRIM-NHL protein TRIM71LIN-41 is a repressor of mRNA function.	6	39	0.0197	ENSP00000313007,ENSP00000338173,ENSP00000362300,ENSP00000373272,ENSP00000382840,ENSP00000479618	AGO1,DDX3X,MYC,PABPC1,PUM2,TRIM71
PMID:23268449	(2013) A novel mechanism of eukaryotic translation initiation that is neither m7G-cap-, nor IRES-dependent.	4	11	0.0197	ENSP00000313007,ENSP00000416255,ENSP00000419449,ENSP00000479618	EIF1,EIF4G1,MYC,PABPC1
PMID:23290869	(2013) Diversion of stress granules and P-bodies during viral infection.	6	57	0.0197	ENSP00000313007,ENSP00000336790,ENSP00000362300,ENSP00000382840,ENSP00000416255,ENSP00000437256	AGO1,ATF4,DDX3X,DICER1,EIF4G1,PABPC1
PMID:23370280	(2013) Tumor suppressor WWOX binds to DeltaNp63Alfa and sensitizes cancer cells to chemotherapy.	4	14	0.0197	ENSP00000211998,ENSP00000258149,ENSP00000307959,ENSP00000479618	DST,MDM2,MYC,VCL
PMID:23443165	(2013) Regulation of Translation Initiation under Biotic and Abiotic Stresses.	4	10	0.0197	ENSP00000336790,ENSP00000362300,ENSP00000416255,ENSP00000419449	AGO1,ATF4,EIF1,EIF4G1
PMID:23554219	(2013) Regulation of stress granules and P-bodies during RNA virus infection.	6	50	0.0197	ENSP00000313007,ENSP00000336790,ENSP00000362300,ENSP00000382840,ENSP00000416255,ENSP00000437256	AGO1,ATF4,DDX3X,DICER1,EIF4G1,PABPC1
PMID:23630541	(2013) miR-221 affects multiple cancer pathways by modulating the level of hundreds messenger RNAs.	6	44	0.0197	ENSP00000228872,ENSP00000258149,ENSP00000264010,ENSP00000379065,ENSP00000437256,ENSP00000479618	CDKN1B,CTCF,DICER1,MDM2,MYC,TRPS1
PMID:23708140	(2013) Exome sequencing to identify de novo mutations in sporadic ALS trios.	5	33	0.0197	ENSP00000211998,ENSP00000262518,ENSP00000320485,ENSP00000346694,ENSP00000351777	ARID1A,HNRNPA2B1,SRCAP,VCL,VCP
PMID:23950723	(2013) Gene expression regulation by upstream open reading frames and human disease.	6	52	0.0197	ENSP00000258149,ENSP00000313007,ENSP00000336790,ENSP00000416255,ENSP00000419449,ENSP00000454071	ATF4,EIF1,EIF4G1,LDLR,MDM2,PABPC1
PMID:24212931	(2013) The miR-1792 cluster: a comprehensive update on its genomics, genetics, functions and increasingly important and numerous roles in health and disease.	6	48	0.0197	ENSP00000260356,ENSP00000314153,ENSP00000336790,ENSP00000373272,ENSP00000374455,ENSP00000479618	ATF4,MYC,SQSTM1,THBS1,TRIM71,ZBTB33
PMID:24357231	(2014) Stress granules and Plasmodium liver stage infection.	6	31	0.0197	ENSP00000282486,ENSP00000313007,ENSP00000338173,ENSP00000356669,ENSP00000382840,ENSP00000416255	DDX3X,EIF4G1,MBNL1,PABPC1,PUM2,RC3H1
PMID:24832222	(2012) Multi-Faceted Post-Transcriptional Functions of HIV-1 Rev.	5	33	0.0197	ENSP00000313007,ENSP00000346694,ENSP00000354346,ENSP00000376276,ENSP00000382840	DDX3X,HNRNPA2B1,MATR3,PABPC1,SRSF2
PMID:25012758	(2014) miRNAs affect the development of hepatocellular carcinoma via dysregulation of their biogenesis and expression.	7	81	0.0197	ENSP00000228872,ENSP00000250405,ENSP00000258149,ENSP00000338523,ENSP00000362300,ENSP00000373272,ENSP00000437256	AGO1,BCL2L2,CDKN1B,DICER1,FNDC3B,MDM2,TRIM71
PMID:25114083	(2015) A phenotype of atypical apraxia of speech in a family carrying SQSTM1 mutation.	4	12	0.0197	ENSP00000346694,ENSP00000351777,ENSP00000354346,ENSP00000374455	HNRNPA2B1,MATR3,SQSTM1,VCP
PMID:25229650	(2014) eEF2 and Ras-GAP SH3 domain-binding protein (G3BP1) modulate stress granule assembly during HIV-1 infection.	6	42	0.0197	ENSP00000266679,ENSP00000313007,ENSP00000346694,ENSP00000382840,ENSP00000416255,ENSP00000479618	CPSF6,DDX3X,EIF4G1,HNRNPA2B1,MYC,PABPC1
PMID:25378586	(2015) The ubiquitin-conjugating enzyme UBE2E3 and its import receptor importin-11 regulate the localization and activity of the antioxidant transcription factor NRF2.	5	29	0.0197	ENSP00000228872,ENSP00000264414,ENSP00000362728,ENSP00000374455,ENSP00000479618	CDKN1B,CUL3,KPNA6,MYC,SQSTM1
PMID:25531569	(2015) Genotype to phenotype relationships in autism spectrum disorders.	6	37	0.0197	ENSP00000258149,ENSP00000264414,ENSP00000362300,ENSP00000381932,ENSP00000416255,ENSP00000437256	AGO1,CUL3,DICER1,DYRK1A,EIF4G1,MDM2
PMID:25599992	(2015) Nuclear matrix protein Matrin3 regulates alternative splicing and forms overlapping regulatory networks with PTB.	6	58	0.0197	ENSP00000264010,ENSP00000313007,ENSP00000331310,ENSP00000346694,ENSP00000354346,ENSP00000382840	CTCF,DDX3X,HNRNPA2B1,MATR3,MORF4L1,PABPC1
PMID:25617006	(2015) Targeted sequencing and identification of genetic variants in sporadic inclusion body myositis.	5	18	0.0197	ENSP00000346694,ENSP00000351777,ENSP00000354346,ENSP00000358081,ENSP00000374455	BAG3,HNRNPA2B1,MATR3,SQSTM1,VCP
PMID:25669982	(2015) Targeting a ribonucleoprotein complex containing the caprin-1 protein and the c-Myc mRNA suppresses tumor growth in mice: an identification of a novel oncotarget.	5	31	0.0197	ENSP00000260356,ENSP00000313007,ENSP00000360034,ENSP00000445175,ENSP00000479618	LDHA,MYC,PABPC1,SERBP1,THBS1
PMID:25676695	(2015) Cancer genomics: why rare is valuable.	5	30	0.0197	ENSP00000258149,ENSP00000320485,ENSP00000419465,ENSP00000437256,ENSP00000479618	ARID1A,DICER1,MDM2,MYC,WWTR1
PMID:25771394	(2015) Mutational analysis of MATR3 in Taiwanese patients with amyotrophic lateral sclerosis.	4	11	0.0197	ENSP00000346694,ENSP00000351777,ENSP00000354346,ENSP00000374455	HNRNPA2B1,MATR3,SQSTM1,VCP
PMID:25836383	(2015) Competitive binding between miR-122 and p68 onto hepatitis C viral RNA.	5	18	0.0197	ENSP00000313007,ENSP00000362300,ENSP00000416255,ENSP00000419449,ENSP00000437256	AGO1,DICER1,EIF1,EIF4G1,PABPC1
PMID:25852467	(2015) A network of RNA and protein interactions in Fronto Temporal Dementia.	7	67	0.0197	ENSP00000313007,ENSP00000351777,ENSP00000354346,ENSP00000374455,ENSP00000416255,ENSP00000437256,ENSP00000479618	DICER1,EIF4G1,MATR3,MYC,PABPC1,SQSTM1,VCP
PMID:25859429	(2015) The 'Macro' World of microRNAs in Hepatocellular Carcinoma.	6	48	0.0197	ENSP00000250405,ENSP00000338523,ENSP00000362300,ENSP00000373272,ENSP00000437256,ENSP00000479618	AGO1,BCL2L2,DICER1,FNDC3B,MYC,TRIM71
PMID:25866804	(2015) Analysis of chromosome 17 miRNAs and their importance in medulloblastomas.	5	34	0.0197	ENSP00000244040,ENSP00000256646,ENSP00000398736,ENSP00000437256,ENSP00000479618	CYR61,DICER1,MYC,NOTCH2,RAB22A
PMID:25958384	(2015) NBPF1, a tumor suppressor candidate in neuroblastoma, exerts growth inhibitory effects by inducing a G1 cell cycle arrest.	5	30	0.0197	ENSP00000211998,ENSP00000228872,ENSP00000258149,ENSP00000264414,ENSP00000351777	CDKN1B,CUL3,MDM2,VCL,VCP
PMID:25961742	(2015) Revealing the Molecular Portrait of Triple Negative Breast Tumors in an Understudied Population through Omics Analysis of Formalin-Fixed and Paraffin-Embedded Tissues.	9	151	0.0197	ENSP00000216181,ENSP00000228872,ENSP00000256646,ENSP00000258149,ENSP00000258341,ENSP00000320485,ENSP00000336790,ENSP00000445175,ENSP00000479618	ARID1A,ATF4,CDKN1B,LAMC1,LDHA,MDM2,MYC,MYH9,NOTCH2
PMID:26230096	(2015) A Single RNaseIII Domain Protein from Entamoeba histolytica Has dsRNA Cleavage Activity and Can Help Mediate RNAi Gene Silencing in a Heterologous System.	3	3	0.0197	ENSP00000362300,ENSP00000437256,ENSP00000479618	AGO1,DICER1,MYC
PMID:26262877	(2015) Extracellular Matrix Stiffness Regulates Osteogenic Differentiation through MAPK Activation.	5	22	0.0197	ENSP00000211998,ENSP00000336790,ENSP00000398736,ENSP00000419465,ENSP00000479618	ATF4,CYR61,MYC,VCL,WWTR1
PMID:26379650	(2015) Variation in the nuclear effects of infection by different human rhinovirus serotypes.	4	14	0.0197	ENSP00000313007,ENSP00000376276,ENSP00000416255,ENSP00000454071	EIF4G1,LDLR,PABPC1,SRSF2
PMID:26491260	(2015) Plumbagin suppresses epithelial to mesenchymal transition and stemness via inhibiting Nrf2-mediated signaling pathway in human tongue squamous cell carcinoma cells.	7	84	0.0197	ENSP00000211998,ENSP00000216181,ENSP00000248975,ENSP00000264414,ENSP00000269141,ENSP00000306330,ENSP00000351777	CDH2,CUL3,MYH9,VCL,VCP,YWHAG,YWHAH
PMID:26515623	(2015) Familial Amyotrophic Lateral Sclerosis.	4	13	0.0197	ENSP00000346694,ENSP00000351777,ENSP00000354346,ENSP00000374455	HNRNPA2B1,MATR3,SQSTM1,VCP
PMID:26517691	(2015) Molecular profiling of cetuximab and bevacizumab treatment of colorectal tumours reveals perturbations in metabolic and hypoxic response pathways.	6	58	0.0197	ENSP00000260356,ENSP00000307046,ENSP00000313007,ENSP00000375836,ENSP00000416255,ENSP00000445175	EIF4G1,HDLBP,LDHA,PABPC1,SDC2,THBS1
PMID:26612865	(2016) Regulation of mammalian transcription and splicing by Nuclear RNAi.	6	37	0.0197	ENSP00000264010,ENSP00000362300,ENSP00000401946,ENSP00000437256,ENSP00000454071,ENSP00000479618	AGO1,CTCF,DICER1,LDLR,MYC,TNRC6B
PMID:26696554	(2015) Plant Antiviral Defense Disables Other Defenders.	3	3	0.0197	ENSP00000362300,ENSP00000437256,ENSP00000479618	AGO1,DICER1,MYC
PMID:26779403	(2014) Why is start codon selection so precise in eukaryotes?	5	24	0.0197	ENSP00000336790,ENSP00000382840,ENSP00000416255,ENSP00000419449,ENSP00000479618	ATF4,DDX3X,EIF1,EIF4G1,MYC
PMID:26804609	(2016) Mutational analysis of TBK1 in Taiwanese patients with amyotrophic lateral sclerosis.	4	14	0.0197	ENSP00000346694,ENSP00000351777,ENSP00000354346,ENSP00000374455	HNRNPA2B1,MATR3,SQSTM1,VCP
PMID:26837572	(2016) Modeling the combined effect of RNA-binding proteins and microRNAs in post-transcriptional regulation.	6	41	0.0197	ENSP00000281589,ENSP00000282486,ENSP00000313007,ENSP00000338173,ENSP00000346694,ENSP00000362300	AGO1,HNRNPA2B1,MBNL1,PABPC1,PABPC3,PUM2
PMID:26840086	(2016) A function-blocking CD47 antibody suppresses stem cell and EGF signaling in triple-negative breast cancer.	6	42	0.0197	ENSP00000260356,ENSP00000348163,ENSP00000362300,ENSP00000405574,ENSP00000437256,ENSP00000479618	AGO1,DICER1,MYC,PLS3,TBL1XR1,THBS1
PMID:26840256	(2016) Cullin 4A (CUL4A), a direct target of miR-9 and miR-137, promotes gastric cancer proliferation and invasion by regulating the Hippo signaling pathway.	5	25	0.0197	ENSP00000228872,ENSP00000264414,ENSP00000269141,ENSP00000398736,ENSP00000479618	CDH2,CDKN1B,CUL3,CYR61,MYC
PMID:26863632	(2016) Oncogenic potential of histone-variant H2A.Z.1 and its regulatory role in cell cycle and epithelial-mesenchymal transition in liver cancer.	5	34	0.0197	ENSP00000228872,ENSP00000262518,ENSP00000269141,ENSP00000378704,ENSP00000479618	BRD2,CDH2,CDKN1B,MYC,SRCAP
PMID:26910888	(2016) Ioncopy: a novel method for calling copy number alterations in amplicon sequencing data including significance assessment.	6	42	0.0197	ENSP00000228872,ENSP00000258149,ENSP00000264010,ENSP00000320485,ENSP00000405574,ENSP00000479618	ARID1A,CDKN1B,CTCF,MDM2,MYC,TBL1XR1
PMID:26989077	(2016) MiR-448 promotes glycolytic metabolism of gastric cancer by downregulating KDM2B.	4	14	0.0197	ENSP00000269141,ENSP00000437256,ENSP00000445175,ENSP00000479618	CDH2,DICER1,LDHA,MYC
PMID:26990493	(2016) Hypoxia-responsive miR-124 and miR-144 reduce hypoxia-induced autophagy and enhance radiosensitivity of prostate cancer cells via suppressing PIM1.	4	12	0.0197	ENSP00000299163,ENSP00000374455,ENSP00000437256,ENSP00000479618	DICER1,HIF1AN,MYC,SQSTM1
PMID:27100999	(2016) Sphingosine-1-Phosphate Lyase Deficient Cells as a Tool to Study Protein Lipid Interactions.	4	14	0.0197	ENSP00000247461,ENSP00000362298,ENSP00000363397,ENSP00000479618	CANX,MYC,SGPL1,UGCG
PMID:27134756	(2016) Biomimetic substrate control of cellular mechanotransduction.	4	14	0.0197	ENSP00000211998,ENSP00000269141,ENSP00000353654,ENSP00000419465	CDH2,COL4A2,VCL,WWTR1
PMID:27146468	(2016) Temporal Dysynchrony in brain connectivity gene expression following hypoxia.	5	28	0.0197	ENSP00000231061,ENSP00000258341,ENSP00000260356,ENSP00000299163,ENSP00000356265	HIF1AN,LAMC1,NAV1,SPARC,THBS1
PMID:27164932	(2016) Comparative interactomics analysis of different ALS-associated proteins identifies converging molecular pathways.	8	83	0.0197	ENSP00000261942,ENSP00000313007,ENSP00000327077,ENSP00000346694,ENSP00000351777,ENSP00000354346,ENSP00000362298,ENSP00000374455	FAF2,HNRNPA2B1,MATR3,PABPC1,PCM1,SGPL1,SQSTM1,VCP
PMID:27532268	(2016) Low Expression of DYRK2 (Dual Specificity Tyrosine Phosphorylation Regulated Kinase 2) Correlates with Poor Prognosis in Colorectal Cancer.	4	11	0.0197	ENSP00000269141,ENSP00000342105,ENSP00000381932,ENSP00000479618	CDH2,DYRK1A,DYRK2,MYC
PMID:27614073	(2017) SPOP-containing complex regulates SETD2 stability and H3K36me3-coupled alternative splicing.	5	33	0.0197	ENSP00000264414,ENSP00000301740,ENSP00000331310,ENSP00000395929,ENSP00000479618	CUL3,MORF4L1,MYC,NSD1,SRRM2
PMID:27630668	(2016) What Is the Impact of mRNA 5' TL Heterogeneity on Translational Start Site Selection and the Mammalian Cellular Phenotype?	6	48	0.0197	ENSP00000244769,ENSP00000258149,ENSP00000313007,ENSP00000382840,ENSP00000416255,ENSP00000419449	ATXN1,DDX3X,EIF1,EIF4G1,MDM2,PABPC1
PMID:28083147	(2016) Role of Eukaryotic Initiation Factors during Cellular Stress and Cancer Progression.	8	107	0.0197	ENSP00000258149,ENSP00000269141,ENSP00000313007,ENSP00000336790,ENSP00000382840,ENSP00000416255,ENSP00000419449,ENSP00000479618	ATF4,CDH2,DDX3X,EIF1,EIF4G1,MDM2,MYC,PABPC1
PMID:28377694	(2017) Drosophila melanogaster As a Model Organism to Study RNA Toxicity of Repeat Expansion-Associated Neurodegenerative and Neuromuscular Diseases.	5	34	0.0197	ENSP00000244769,ENSP00000282486,ENSP00000346694,ENSP00000354346,ENSP00000437256	ATXN1,DICER1,HNRNPA2B1,MATR3,MBNL1
PMID:28418907	(2017) BH3-mimetics and BET-inhibitors elicit enhanced lethality in malignant glioma.	5	23	0.0197	ENSP00000211998,ENSP00000250405,ENSP00000336790,ENSP00000378704,ENSP00000479618	ATF4,BCL2L2,BRD2,MYC,VCL
PMID:28421048	(2017) Functional Information Stored in the Conserved Structural RNA Domains of Flavivirus Genomes.	5	26	0.0197	ENSP00000313007,ENSP00000346694,ENSP00000382840,ENSP00000416255,ENSP00000437256	DDX3X,DICER1,EIF4G1,HNRNPA2B1,PABPC1
PMID:28539871	(2017) Protein Quality Control and the Amyotrophic Lateral SclerosisFrontotemporal Dementia Continuum.	7	68	0.0197	ENSP00000261942,ENSP00000313007,ENSP00000336790,ENSP00000351777,ENSP00000358081,ENSP00000374455,ENSP00000416255	ATF4,BAG3,EIF4G1,FAF2,PABPC1,SQSTM1,VCP
PMID:28680417	(2017) Alternative RNA Splicing in the Pathogenesis of Liver Disease.	6	53	0.0197	ENSP00000258149,ENSP00000282486,ENSP00000346694,ENSP00000359380,ENSP00000376276,ENSP00000454071	HNRNPA2B1,LDLR,MBNL1,MDM2,SCD,SRSF2
PMID:28696359	(2017) miRNAs in Normal and Malignant Hematopoiesis.	5	34	0.0197	ENSP00000258149,ENSP00000362300,ENSP00000373272,ENSP00000437256,ENSP00000479618	AGO1,DICER1,MDM2,MYC,TRIM71
PMID:28755007	(2017) Use of Microarray Datasets to generate Caco-2-dedicated Networks and to identify Reporter Genes of Specific Pathway Activity.	5	30	0.0197	ENSP00000264414,ENSP00000336790,ENSP00000358081,ENSP00000363397,ENSP00000374455	ATF4,BAG3,CUL3,SQSTM1,UGCG
PMID:28894242	(2017) Complementary ACSL isoforms contribute to a non-Warburg advantageous energetic status characterizing invasive colon cancer cells.	4	13	0.0197	ENSP00000211998,ENSP00000269141,ENSP00000359380,ENSP00000479618	CDH2,MYC,SCD,VCL
PMID:28973462	(2017) Analysis of primary microRNA loci from nascent transcriptomes reveals regulatory domains governed by chromatin architecture.	4	13	0.0197	ENSP00000228872,ENSP00000239165,ENSP00000258149,ENSP00000264010	CDKN1B,CTCF,HOXB7,MDM2
PMID:29034245	(2017) Handshakes and Fights: The Regulatory Interplay of RNA-Binding Proteins.	7	66	0.0197	ENSP00000313007,ENSP00000346694,ENSP00000354346,ENSP00000376276,ENSP00000382840,ENSP00000416255,ENSP00000479618	DDX3X,EIF4G1,HNRNPA2B1,MATR3,MYC,PABPC1,SRSF2
PMID:29042600	(2017) Dynamic and Modularized MicroRNA Regulation and Its Implication in Human Cancers.	5	27	0.0197	ENSP00000256646,ENSP00000264010,ENSP00000362300,ENSP00000401946,ENSP00000479618	AGO1,CTCF,MYC,NOTCH2,TNRC6B
PMID:29084942	(2017) Post-transcriptional gene silencing mediated by microRNAs is controlled by nucleoplasmic Sfpq.	6	38	0.0197	ENSP00000256646,ENSP00000258145,ENSP00000313007,ENSP00000362300,ENSP00000437256,ENSP00000479618	AGO1,DICER1,GNS,MYC,NOTCH2,PABPC1
PMID:29102476	(2018) Investigating CCNF mutations in a Taiwanese cohort with amyotrophic lateral sclerosis.	4	14	0.0197	ENSP00000346694,ENSP00000351777,ENSP00000354346,ENSP00000374455	HNRNPA2B1,MATR3,SQSTM1,VCP
PMID:29185492	(2017) Interaction profiling of RNA-binding ubiquitin ligases reveals a link between posttranscriptional regulation and the ubiquitin system.	7	68	0.0197	ENSP00000244769,ENSP00000264414,ENSP00000317123,ENSP00000351777,ENSP00000356669,ENSP00000362774,ENSP00000416255	ATXN1,CUL3,EIF4G1,RC3H1,RC3H2,SNRNP200,VCP
PMID:29216191	(2017) Transcription factors, coregulators, and epigenetic marks are linearly correlated and highly redundant.	5	32	0.0197	ENSP00000261716,ENSP00000264010,ENSP00000314153,ENSP00000351777,ENSP00000405574	CTCF,TAOK1,TBL1XR1,VCP,ZBTB33
PMID:29216908	(2017) Clinical and neuropathological features of ALSFTD with TIA1 mutations.	5	15	0.0197	ENSP00000313007,ENSP00000346694,ENSP00000351777,ENSP00000354346,ENSP00000374455	HNRNPA2B1,MATR3,PABPC1,SQSTM1,VCP
PMID:29263891	(2016) The role of MicroRNAs in human cancer.	7	55	0.0197	ENSP00000228872,ENSP00000258149,ENSP00000299163,ENSP00000362300,ENSP00000373272,ENSP00000437256,ENSP00000479618	AGO1,CDKN1B,DICER1,HIF1AN,MDM2,MYC,TRIM71
PMID:29283381	(2017) Therapeutic Applications of Targeted Alternative Splicing to Cancer Treatment.	5	33	0.0197	ENSP00000317123,ENSP00000346694,ENSP00000376276,ENSP00000381932,ENSP00000479618	DYRK1A,HNRNPA2B1,MYC,SNRNP200,SRSF2
PMID:29315210	(2018) Isoaaptamine Induces T-47D Cells Apoptosis and Autophagy via Oxidative Stress.	5	32	0.0197	ENSP00000247461,ENSP00000254190,ENSP00000374455,ENSP00000445175,ENSP00000479618	CANX,CHSY1,LDHA,MYC,SQSTM1
PMID:29495341	(2018) Messenger RNA Life-Cycle in Cancer Cells: Emerging Role of Conventional and Non-Conventional RNA-Binding Proteins?	7	61	0.0197	ENSP00000281589,ENSP00000313007,ENSP00000346694,ENSP00000376276,ENSP00000382840,ENSP00000416255,ENSP00000479618	DDX3X,EIF4G1,HNRNPA2B1,MYC,PABPC1,PABPC3,SRSF2

## Sheet: KEGG
#term ID	term description	observed gene count	background gene count	false discovery rate	matching proteins in your network (IDs)	matching proteins in your network (labels)
hsa05206	MicroRNAs in cancer	8	149	0.0022	ENSP00000228872,ENSP00000250405,ENSP00000256646,ENSP00000258149,ENSP00000260356,ENSP00000373272,ENSP00000437256,ENSP00000479618	BCL2L2,CDKN1B,DICER1,MDM2,MYC,NOTCH2,THBS1,TRIM71
hsa05203	Viral carcinogenesis	7	183	0.0282	ENSP00000228872,ENSP00000248975,ENSP00000258149,ENSP00000306330,ENSP00000336790,ENSP00000364403,ENSP00000382840	ATF4,CDKN1B,DDX3X,MDM2,UBR4,YWHAG,YWHAH
hsa04151	PI3K-Akt signaling pathway	9	348	0.0458	ENSP00000228872,ENSP00000248975,ENSP00000258149,ENSP00000258341,ENSP00000260356,ENSP00000306330,ENSP00000336790,ENSP00000353654,ENSP00000479618	ATF4,CDKN1B,COL4A2,LAMC1,MDM2,MYC,THBS1,YWHAG,YWHAH

## Sheet: Reactome
#term ID	term description	observed gene count	background gene count	false discovery rate	matching proteins in your network (IDs)	matching proteins in your network (labels)
HSA-3700989	Transcriptional Regulation by TP53	13	359	0.0013	ENSP00000228872,ENSP00000248975,ENSP00000258149,ENSP00000302114,ENSP00000306330,ENSP00000318486,ENSP00000340271,ENSP00000342105,ENSP00000358571,ENSP00000362300,ENSP00000369716,ENSP00000401946,ENSP00000412302	AGO1,CDK5R1,CDKN1B,CHD3,DYRK2,HIPK1,MBD3,MDM2,PRELID1,TAF3,TNRC6B,YWHAG,YWHAH
HSA-73857	RNA Polymerase II Transcription	24	1233	0.002	ENSP00000228872,ENSP00000248975,ENSP00000256646,ENSP00000258149,ENSP00000260356,ENSP00000302114,ENSP00000306330,ENSP00000318486,ENSP00000320485,ENSP00000340271,ENSP00000342105,ENSP00000358571,ENSP00000362260,ENSP00000362300,ENSP00000369716,ENSP00000376276,ENSP00000378704,ENSP00000384490,ENSP00000401946,ENSP00000405574,ENSP00000412302,ENSP00000419465,ENSP00000438527,ENSP00000479618	AGO1,ARID1A,BRD2,CBX6,CDK5R1,CDKN1B,CHD3,DYRK2,HIPK1,MBD3,MDM2,MYC,NOTCH2,PRELID1,SRSF2,TAF3,TBL1XR1,THBS1,TNRC6B,WWTR1,YWHAG,YWHAH,ZC3H11A,ZNF711
HSA-212436	Generic Transcription Pathway	22	1112	0.0023	ENSP00000228872,ENSP00000248975,ENSP00000256646,ENSP00000258149,ENSP00000260356,ENSP00000302114,ENSP00000306330,ENSP00000318486,ENSP00000320485,ENSP00000340271,ENSP00000342105,ENSP00000358571,ENSP00000362260,ENSP00000362300,ENSP00000369716,ENSP00000378704,ENSP00000384490,ENSP00000401946,ENSP00000405574,ENSP00000412302,ENSP00000419465,ENSP00000479618	AGO1,ARID1A,BRD2,CBX6,CDK5R1,CDKN1B,CHD3,DYRK2,HIPK1,MBD3,MDM2,MYC,NOTCH2,PRELID1,TAF3,TBL1XR1,THBS1,TNRC6B,WWTR1,YWHAG,YWHAH,ZNF711
HSA-74160	Gene expression (Transcription)	25	1366	0.0023	ENSP00000228872,ENSP00000248975,ENSP00000256646,ENSP00000258149,ENSP00000260356,ENSP00000302114,ENSP00000306330,ENSP00000318486,ENSP00000320485,ENSP00000340271,ENSP00000342105,ENSP00000358571,ENSP00000362260,ENSP00000362300,ENSP00000369716,ENSP00000376276,ENSP00000378704,ENSP00000384490,ENSP00000401946,ENSP00000405574,ENSP00000412302,ENSP00000419465,ENSP00000437256,ENSP00000438527,ENSP00000479618	AGO1,ARID1A,BRD2,CBX6,CDK5R1,CDKN1B,CHD3,DICER1,DYRK2,HIPK1,MBD3,MDM2,MYC,NOTCH2,PRELID1,SRSF2,TAF3,TBL1XR1,THBS1,TNRC6B,WWTR1,YWHAG,YWHAH,ZC3H11A,ZNF711
HSA-5633007	Regulation of TP53 Activity	7	159	0.0193	ENSP00000258149,ENSP00000318486,ENSP00000340271,ENSP00000342105,ENSP00000358571,ENSP00000369716,ENSP00000412302	CDK5R1,CHD3,DYRK2,HIPK1,MBD3,MDM2,TAF3
HSA-1257604	PIP3 activates AKT signaling	8	242	0.0329	ENSP00000228872,ENSP00000258149,ENSP00000362300,ENSP00000369716,ENSP00000384490,ENSP00000401946,ENSP00000412302,ENSP00000447241	AGO1,CBX6,CDKN1B,CHD3,FRS2,MBD3,MDM2,TNRC6B
HSA-1643685	Disease	18	1018	0.0329	ENSP00000211998,ENSP00000228872,ENSP00000247461,ENSP00000254190,ENSP00000256646,ENSP00000258145,ENSP00000258149,ENSP00000260356,ENSP00000261024,ENSP00000266679,ENSP00000307046,ENSP00000318486,ENSP00000340271,ENSP00000351777,ENSP00000377148,ENSP00000405574,ENSP00000447241,ENSP00000479618	AP1G1,CANX,CDK5R1,CDKN1B,CHSY1,CPSF6,FRS2,GNS,MDM2,MYC,NOTCH2,SDC2,SLC40A1,TAF3,TBL1XR1,THBS1,VCL,VCP
HSA-6804756	Regulation of TP53 Activity through Phosphorylation	5	92	0.042	ENSP00000258149,ENSP00000318486,ENSP00000340271,ENSP00000342105,ENSP00000358571	CDK5R1,DYRK2,HIPK1,MDM2,TAF3

## Sheet: Keywords
#term ID	term description	observed gene count	background gene count	false discovery rate	matching proteins in your network (IDs)	matching proteins in your network (labels)
KW-0597	Phosphoprotein	104	8066	2.42e-13	ENSP00000211998,ENSP00000216181,ENSP00000228872,ENSP00000244769,ENSP00000247461,ENSP00000248975,ENSP00000250405,ENSP00000256646,ENSP00000258145,ENSP00000258149,ENSP00000258341,ENSP00000258439,ENSP00000261183,ENSP00000261716,ENSP00000262518,ENSP00000263574,ENSP00000264010,ENSP00000264414,ENSP00000264993,ENSP00000265371,ENSP00000266679,ENSP00000269141,ENSP00000271375,ENSP00000275428,ENSP00000281589…	AHNAK,ALDH1A1,APLP2,ARHGAP35,ARID1A,ASPH,ASXL2,ATF4,ATXN1,BAG3,BCL2L2,BRD2,BRWD1,CANX,CBX6,CDH2,CDK5R1,CDKN1B,CDV3,CHD3,CPSF6,CTCF,CUL3,CYR61,DDX3X,DICER1,DST,DYRK1A,DYRK2,EEF1D,EIF1,EIF4G1,ETV3,FAM168B,FNDC3B,FRS2,GGCT,GNS,HDLBP,HEG1,HIPK1,HNRNPA2B1,IRS4,KPNA6,LAMC1,LDHA,LDLR,LENG8,MATR3,MBD3,MBNL1,MDM2,MTF1,MYC,MYH9,NAV1,NOTCH2,NRP1,NSD1,OSBPL8,PABPC1,PABPC3,PCM1,PHF10,PLS3,PUM2,QARS,RAB11FIP2,…
KW-0007	Acetylation	58	3335	9.06e-10	ENSP00000211998,ENSP00000216181,ENSP00000247461,ENSP00000248975,ENSP00000250405,ENSP00000258439,ENSP00000261183,ENSP00000261942,ENSP00000264010,ENSP00000264414,ENSP00000264993,ENSP00000271375,ENSP00000297785,ENSP00000299163,ENSP00000301740,ENSP00000306330,ENSP00000307567,ENSP00000313007,ENSP00000316543,ENSP00000317123,ENSP00000318374,ENSP00000320485,ENSP00000321703,ENSP00000327077,ENSP00000331310…	AHNAK,ALDH1A1,ARID1A,BAG3,BCL2L2,BRD2,CANX,CDV3,CTCF,CUL3,DDX3X,EEF1D,EIF1,EIF4G1,ETV3,FAF2,FAM168B,HDLBP,HIF1AN,HNRNPA2B1,KIF3B,KPNA6,LDHA,LENG8,MATR3,MORF4L1,MTF1,MYC,MYH9,NAV1,OSBPL8,PABPC1,PCM1,PHF10,QARS,RAPH1,SERBP1,SFT2D2,SGPL1,SNRNP200,SON,SPATS2L,SQSTM1,SRRM2,SRSF2,TACC1,TAF3,TBL1XR1,TLE3,TMEM127,TNPO2,TRIM71,UBR4,UGCG,VCL,VCP,YWHAG,YWHAH
KW-0832	Ubl conjugation	46	2380	8.3e-09	ENSP00000216181,ENSP00000228872,ENSP00000244769,ENSP00000247461,ENSP00000256646,ENSP00000258149,ENSP00000264010,ENSP00000264414,ENSP00000281589,ENSP00000301740,ENSP00000307959,ENSP00000314153,ENSP00000317123,ENSP00000318486,ENSP00000327077,ENSP00000334474,ENSP00000336790,ENSP00000340271,ENSP00000341805,ENSP00000342105,ENSP00000346694,ENSP00000348984,ENSP00000349298,ENSP00000351777,ENSP00000354346…	AHNAK,ATF4,ATXN1,BAG3,CANX,CDK5R1,CDKN1B,CHD3,CTCF,CUL3,DDX3X,DST,DYRK2,ETV3,FRS2,HIPK1,HNRNPA2B1,LDHA,LDLR,MATR3,MBD3,MDM2,MYC,MYH9,MYLIP,NOTCH2,NSD1,PABPC3,PCM1,PHF10,SERBP1,SNRNP200,SON,SQSTM1,SRRM2,TAF3,TBL1XR1,TLE3,TMBIM6,TRIM71,TRPS1,VCP,ZBTB33,ZC3H11A,ZMIZ1,ZNF711
KW-0694	RNA-binding	21	661	6.95e-07	ENSP00000244769,ENSP00000266679,ENSP00000281589,ENSP00000282486,ENSP00000301740,ENSP00000313007,ENSP00000338173,ENSP00000346694,ENSP00000348984,ENSP00000354346,ENSP00000356669,ENSP00000360034,ENSP00000362300,ENSP00000362774,ENSP00000373272,ENSP00000375836,ENSP00000376276,ENSP00000382840,ENSP00000401946,ENSP00000416255,ENSP00000437256	AGO1,ATXN1,CPSF6,DDX3X,DICER1,EIF4G1,HDLBP,HNRNPA2B1,MATR3,MBNL1,PABPC1,PABPC3,PUM2,RC3H1,RC3H2,SERBP1,SON,SRRM2,SRSF2,TNRC6B,TRIM71
KW-1017	Isopeptide bond	33	1713	4.92e-06	ENSP00000244769,ENSP00000264010,ENSP00000264414,ENSP00000281589,ENSP00000301740,ENSP00000307959,ENSP00000314153,ENSP00000317123,ENSP00000334474,ENSP00000336790,ENSP00000340271,ENSP00000341805,ENSP00000346694,ENSP00000348984,ENSP00000351777,ENSP00000354346,ENSP00000357175,ENSP00000358081,ENSP00000358571,ENSP00000360034,ENSP00000362260,ENSP00000367263,ENSP00000369716,ENSP00000374455,ENSP00000379065…	AHNAK,ATF4,ATXN1,BAG3,CHD3,CTCF,CUL3,DDX3X,DST,ETV3,HIPK1,HNRNPA2B1,LDHA,MATR3,MBD3,MYC,NSD1,PABPC3,PHF10,SERBP1,SNRNP200,SON,SQSTM1,SRRM2,TAF3,TBL1XR1,TMBIM6,TRPS1,VCP,ZBTB33,ZC3H11A,ZMIZ1,ZNF711
KW-0539	Nucleus	63	5200	5.9e-05	ENSP00000228872,ENSP00000239165,ENSP00000244769,ENSP00000256646,ENSP00000258149,ENSP00000261183,ENSP00000262518,ENSP00000263574,ENSP00000264010,ENSP00000264414,ENSP00000266679,ENSP00000282486,ENSP00000299163,ENSP00000301740,ENSP00000307959,ENSP00000313007,ENSP00000314153,ENSP00000317123,ENSP00000318486,ENSP00000320485,ENSP00000321703,ENSP00000330753,ENSP00000331310,ENSP00000332791,ENSP00000334474…	AHNAK,APLP2,ARHGAP35,ARID1A,ASXL2,ATF4,ATXN1,BAG3,BRD2,BRWD1,CBX6,CDK5R1,CDKN1B,CHD3,CPSF6,CTCF,CUL3,DCAF7,DDX3X,DST,DYRK1A,DYRK2,EEF1D,ETV3,HDLBP,HIF1AN,HIPK1,HNRNPA2B1,HOXB7,KLHL15,MATR3,MBD3,MBNL1,MDM2,MORF4L1,MTF1,MYC,NOTCH2,NSD1,OSBPL8,PABPC1,PHF10,SERBP1,SNRNP200,SON,SPATS2L,SQSTM1,SRCAP,SRRM2,SRSF2,TACC1,TAF3,TBL1XR1,TLE3,TNPO2,TRPS1,UBR4,VCP,WWTR1,ZBTB33,ZMIZ1,ZNF367,ZNF711
KW-0963	Cytoplasm	60	4972	0.00013	ENSP00000211998,ENSP00000216181,ENSP00000228872,ENSP00000239231,ENSP00000244769,ENSP00000256646,ENSP00000258149,ENSP00000258439,ENSP00000261716,ENSP00000261942,ENSP00000264414,ENSP00000264993,ENSP00000266679,ENSP00000281589,ENSP00000282486,ENSP00000297785,ENSP00000299163,ENSP00000306330,ENSP00000307567,ENSP00000307959,ENSP00000313007,ENSP00000314153,ENSP00000316543,ENSP00000318486,ENSP00000321703…	AGO1,ALDH1A1,ARHGAP35,ATF4,ATXN1,BAG3,BRWD1,CDK5R1,CDKN1B,CDV3,CHD3,CPSF6,CUL3,DCAF7,DDX3X,DICER1,DST,DYRK2,FAF2,FAM168B,HDLBP,HIF1AN,HIPK1,HNRNPA2B1,KIF3B,LDHA,MBNL1,MDM2,MYH9,MYLIP,NAV1,NOTCH2,PABPC1,PABPC3,PANK3,PCM1,PLS3,PUM2,QARS,RAPH1,RC3H1,RC3H2,SERBP1,SH3PXD2A,SPATS2L,SQSTM1,TACC1,TAOK1,TMEM127,TNPO2,TNRC6B,TRIM71,UBR4,UBTD2,VCL,VCP,WWTR1,YWHAG,ZBTB33,ZMIZ1
KW-0805	Transcription regulation	34	2279	0.00055	ENSP00000239165,ENSP00000244769,ENSP00000256646,ENSP00000262518,ENSP00000264010,ENSP00000299163,ENSP00000314153,ENSP00000320485,ENSP00000330753,ENSP00000331310,ENSP00000334474,ENSP00000336790,ENSP00000340271,ENSP00000341805,ENSP00000357175,ENSP00000358571,ENSP00000362127,ENSP00000362260,ENSP00000362300,ENSP00000364405,ENSP00000369716,ENSP00000378704,ENSP00000379065,ENSP00000382840,ENSP00000383920…	AGO1,ARHGAP35,ARID1A,ASXL2,ATF4,ATXN1,BRD2,BRWD1,CBX6,CHD3,CTCF,DDX3X,EEF1D,ETV3,HIF1AN,HIPK1,HOXB7,MBD3,MORF4L1,MTF1,MYC,NOTCH2,NSD1,PHF10,SRCAP,TAF3,TBL1XR1,TLE3,TRPS1,WWTR1,ZBTB33,ZMIZ1,ZNF367,ZNF711
KW-0677	Repeat	54	4751	0.0021	ENSP00000211998,ENSP00000247461,ENSP00000256646,ENSP00000258341,ENSP00000260356,ENSP00000262518,ENSP00000264010,ENSP00000265371,ENSP00000269141,ENSP00000281589,ENSP00000282486,ENSP00000307959,ENSP00000311502,ENSP00000313007,ENSP00000314153,ENSP00000317123,ENSP00000321703,ENSP00000330753,ENSP00000332791,ENSP00000338173,ENSP00000338523,ENSP00000341805,ENSP00000346694,ENSP00000347839,ENSP00000348163…	AHNAK,ARHGAP35,ASPH,ASXL2,BAG3,BRD2,BRWD1,CANX,CDH2,CHD3,COL4A2,CTCF,DCAF7,DICER1,DST,FNDC3B,HDLBP,HEG1,HNRNPA2B1,IRS4,KLHL15,KPNA6,LAMC1,LDLR,MATR3,MBNL1,MTF1,NHLRC3,NOTCH2,NRP1,NSD1,PABPC1,PABPC3,PHF10,PLS3,PUM2,RAB11FIP2,RC3H1,SH3PXD2A,SNRNP200,SON,SRCAP,TACC1,TBL1XR1,THBS1,TLE3,TNPO2,TRIM71,TRPS1,VCL,ZBTB33,ZC3H11A,ZNF367,ZNF711
KW-9995	Disease	46	3799	0.0021	ENSP00000211998,ENSP00000216181,ENSP00000228872,ENSP00000231061,ENSP00000244769,ENSP00000254190,ENSP00000256646,ENSP00000258145,ENSP00000258149,ENSP00000258439,ENSP00000261024,ENSP00000264010,ENSP00000264414,ENSP00000282486,ENSP00000306330,ENSP00000307567,ENSP00000307959,ENSP00000309376,ENSP00000317123,ENSP00000320485,ENSP00000327077,ENSP00000332791,ENSP00000346694,ENSP00000348163,ENSP00000348984…	AGO1,ARID1A,ASPH,ASXL2,ATXN1,BAG3,CD164,CDKN1B,CHSY1,COL4A2,CTCF,CUL3,DDX3X,DICER1,DST,DYRK1A,EIF4G1,GNS,HNRNPA2B1,KLHL15,LDHA,LDLR,MATR3,MBNL1,MDM2,MYC,MYH9,NOTCH2,NSD1,PCM1,PLS3,QARS,SGPL1,SLC40A1,SNRNP200,SON,SPARC,SQSTM1,TBL1XR1,TMEM127,TRPS1,VCL,VCP,WWTR1,YWHAG,ZNF711
KW-0488	Methylation	18	959	0.0031	ENSP00000216181,ENSP00000250405,ENSP00000266679,ENSP00000281589,ENSP00000301740,ENSP00000313007,ENSP00000320485,ENSP00000338173,ENSP00000346694,ENSP00000348984,ENSP00000351777,ENSP00000356265,ENSP00000358081,ENSP00000360034,ENSP00000367263,ENSP00000382840,ENSP00000383920,ENSP00000416255	AHNAK,ARID1A,ASXL2,BAG3,BCL2L2,CPSF6,DDX3X,EIF4G1,HNRNPA2B1,MYH9,NAV1,PABPC1,PABPC3,PUM2,SERBP1,SON,SRRM2,VCP
KW-0156	Chromatin regulator	9	287	0.0041	ENSP00000262518,ENSP00000264010,ENSP00000320485,ENSP00000331310,ENSP00000369716,ENSP00000378704,ENSP00000384490,ENSP00000395929,ENSP00000405574	ARID1A,BRD2,CBX6,CHD3,CTCF,MORF4L1,NSD1,SRCAP,TBL1XR1
KW-0678	Repressor	13	602	0.0062	ENSP00000244769,ENSP00000264010,ENSP00000314153,ENSP00000357175,ENSP00000362300,ENSP00000362774,ENSP00000379065,ENSP00000383920,ENSP00000384490,ENSP00000385720,ENSP00000395929,ENSP00000405574,ENSP00000452871	AGO1,ARHGAP35,ASXL2,ATXN1,CBX6,CTCF,ETV3,NSD1,RC3H2,TBL1XR1,TLE3,TRPS1,ZBTB33
KW-0943	RNA-mediated gene silencing	4	55	0.011	ENSP00000362300,ENSP00000373272,ENSP00000401946,ENSP00000437256	AGO1,DICER1,TNRC6B,TRIM71
KW-0010	Activator	13	670	0.0142	ENSP00000256646,ENSP00000262518,ENSP00000264010,ENSP00000314153,ENSP00000330753,ENSP00000334474,ENSP00000336790,ENSP00000362127,ENSP00000364405,ENSP00000395929,ENSP00000405574,ENSP00000419465,ENSP00000479618	ATF4,BRWD1,CTCF,MTF1,MYC,NOTCH2,NSD1,SRCAP,TBL1XR1,WWTR1,ZBTB33,ZMIZ1,ZNF367
KW-0863	Zinc-finger	24	1726	0.0143	ENSP00000258149,ENSP00000264010,ENSP00000274811,ENSP00000282486,ENSP00000314153,ENSP00000334474,ENSP00000340271,ENSP00000341805,ENSP00000349298,ENSP00000354346,ENSP00000356669,ENSP00000361411,ENSP00000362127,ENSP00000362260,ENSP00000362774,ENSP00000364403,ENSP00000364405,ENSP00000369716,ENSP00000373272,ENSP00000374455,ENSP00000379065,ENSP00000383920,ENSP00000395929,ENSP00000438527	ASXL2,CHD3,CTCF,MATR3,MBNL1,MDM2,MTF1,MYLIP,NSD1,PHF10,RC3H1,RC3H2,RNF44,SQSTM1,TAF3,TRIM71,TRPS1,UBR4,ZBTB33,ZC3H11A,ZCCHC24,ZMIZ1,ZNF367,ZNF711
KW-0810	Translation regulation	5	114	0.0178	ENSP00000338173,ENSP00000362300,ENSP00000382840,ENSP00000401946,ENSP00000416255	AGO1,DDX3X,EIF4G1,PUM2,TNRC6B
KW-0036	Amyotrophic lateral sclerosis	3	32	0.0207	ENSP00000351777,ENSP00000354346,ENSP00000374455	MATR3,SQSTM1,VCP
KW-0834	Unfolded protein response	3	38	0.031	ENSP00000260356,ENSP00000261942,ENSP00000389277	FAF2,THBS1,TMBIM6
KW-0025	Alternative splicing	89	10223	0.0312	ENSP00000211998,ENSP00000216181,ENSP00000244769,ENSP00000247461,ENSP00000250405,ENSP00000258145,ENSP00000258149,ENSP00000260356,ENSP00000261183,ENSP00000261716,ENSP00000262518,ENSP00000263574,ENSP00000264010,ENSP00000264414,ENSP00000264993,ENSP00000265371,ENSP00000266679,ENSP00000269141,ENSP00000274811,ENSP00000275428,ENSP00000282486,ENSP00000301740,ENSP00000302114,ENSP00000307567,ENSP00000307959…	AHNAK,AP1G1,APLP2,ARID1A,ASPH,ASXL2,ATXN1,BCL2L2,BRD2,BRWD1,CANX,CD164,CDH2,CDV3,CHD3,CPSF6,CTCF,CUL3,DCAF7,DDX3X,DICER1,DST,DYRK1A,DYRK2,EEF1D,EIF4G1,ETV3,FAM168B,FNDC3B,GGCT,GNS,HDLBP,HEG1,HIPK1,HNRNPA2B1,KIF3B,LDHA,LDLR,LENG8,MATR3,MBD3,MBNL1,MDM2,MORF4L1,MYC,MYH9,MYLIP,NAV1,NHLRC3,NRP1,NSD1,OSBPL8,PABPC1,PCM1,PHF10,PLS3,PRELID1,PUM2,QARS,RAB11FIP2,RAPH1,RC3H1,RC3H2,RNF44,SEP15,SERBP1,SH3PXD2A…
KW-0084	Basement membrane	3	40	0.0312	ENSP00000231061,ENSP00000258341,ENSP00000353654	COL4A2,LAMC1,SPARC
KW-0347	Helicase	5	141	0.0312	ENSP00000262518,ENSP00000317123,ENSP00000369716,ENSP00000382840,ENSP00000437256	CHD3,DDX3X,DICER1,SNRNP200,SRCAP
KW-0507	mRNA processing	8	340	0.0312	ENSP00000266679,ENSP00000282486,ENSP00000301740,ENSP00000313007,ENSP00000317123,ENSP00000346694,ENSP00000348984,ENSP00000376276	CPSF6,HNRNPA2B1,MBNL1,PABPC1,SNRNP200,SON,SRRM2,SRSF2
KW-0508	mRNA splicing	7	265	0.0312	ENSP00000282486,ENSP00000301740,ENSP00000313007,ENSP00000317123,ENSP00000346694,ENSP00000348984,ENSP00000376276	HNRNPA2B1,MBNL1,PABPC1,SNRNP200,SON,SRRM2,SRSF2
KW-0991	Mental retardation	9	415	0.0312	ENSP00000264010,ENSP00000320485,ENSP00000332791,ENSP00000348984,ENSP00000362260,ENSP00000381932,ENSP00000382840,ENSP00000383920,ENSP00000405574	ARID1A,ASXL2,CTCF,DDX3X,DYRK1A,KLHL15,SON,TBL1XR1,ZNF711

## Sheet: GO - Cell.Comp
#term ID	term description	observed gene count	background gene count	false discovery rate	matching proteins in your network (IDs)	matching proteins in your network (labels)
GO:0044424	intracellular part	132	13996	9.3e-10	ENSP00000211998,ENSP00000216181,ENSP00000228506,ENSP00000228872,ENSP00000231061,ENSP00000239165,ENSP00000239231,ENSP00000244040,ENSP00000244769,ENSP00000247461,ENSP00000248975,ENSP00000250405,ENSP00000254190,ENSP00000256646,ENSP00000258145,ENSP00000258149,ENSP00000258341,ENSP00000258439,ENSP00000260356,ENSP00000261024,ENSP00000261183,ENSP00000261716,ENSP00000261942,ENSP00000262518,ENSP00000263574…	AGO1,AHNAK,ALDH1A1,AP1G1,APLP2,ARHGAP35,ARID1A,ASPH,ASXL2,ATF4,ATXN1,BAG3,BCL2L2,BRD2,BRWD1,CANX,CBX6,CD164,CDH2,CDK5R1,CDKN1B,CDV3,CHD3,CHSY1,COL4A2,CPSF6,CTCF,CUL3,CYR61,DCAF7,DDX3X,DICER1,DST,DYRK1A,DYRK2,EEF1D,EIF1,EIF4G1,ETV3,FAF2,FAM168B,FRS2,GGCT,GNS,HDLBP,HIF1AN,HIPK1,HNRNPA2B1,HOXB7,IRS4,KIF3B,KLHL15,KPNA6,LAMC1,LDHA,LDLR,LEPROT,MATR3,MBD3,MBNL1,MDM2,MLEC,MORF4L1,MTF1,MYC,MYH9,MYLIP,NAV1…
GO:0070013	intracellular organelle lumen	76	5162	9.3e-10	ENSP00000211998,ENSP00000228872,ENSP00000231061,ENSP00000239165,ENSP00000244769,ENSP00000247461,ENSP00000256646,ENSP00000258145,ENSP00000258149,ENSP00000258341,ENSP00000260356,ENSP00000261024,ENSP00000261942,ENSP00000262518,ENSP00000263574,ENSP00000264010,ENSP00000264414,ENSP00000266679,ENSP00000269141,ENSP00000282486,ENSP00000299163,ENSP00000301740,ENSP00000302114,ENSP00000307046,ENSP00000307567…	AGO1,APLP2,ARID1A,ASPH,ASXL2,ATF4,ATXN1,BRD2,BRWD1,CANX,CBX6,CDH2,CDK5R1,CDKN1B,CHD3,COL4A2,CPSF6,CTCF,CUL3,CYR61,DCAF7,DDX3X,DYRK1A,DYRK2,EEF1D,ETV3,FAF2,GNS,HIF1AN,HIPK1,HNRNPA2B1,HOXB7,KPNA6,LAMC1,MATR3,MBD3,MBNL1,MDM2,MORF4L1,MTF1,MYC,NHLRC3,NOTCH2,NSD1,PHF10,PRELID1,QARS,RAB11FIP2,RAPH1,SCD,SDC2,SEP15,SLC35F6,SLC40A1,SNRNP200,SON,SPARC,SPATS2L,SQSTM1,SRCAP,SRRM2,SRSF2,TAF3,TBL1XR1,THBS1,TLE3…
GO:0044422	organelle part	104	9111	1.27e-09	ENSP00000211998,ENSP00000216181,ENSP00000228506,ENSP00000228872,ENSP00000231061,ENSP00000239165,ENSP00000244040,ENSP00000244769,ENSP00000247461,ENSP00000250405,ENSP00000254190,ENSP00000256646,ENSP00000258145,ENSP00000258149,ENSP00000258341,ENSP00000260356,ENSP00000261024,ENSP00000261183,ENSP00000261942,ENSP00000262518,ENSP00000263574,ENSP00000264010,ENSP00000264414,ENSP00000265371,ENSP00000266679…	AGO1,AHNAK,AP1G1,APLP2,ARHGAP35,ARID1A,ASPH,ASXL2,ATF4,ATXN1,BAG3,BCL2L2,BRD2,BRWD1,CANX,CBX6,CD164,CDH2,CDK5R1,CDKN1B,CHD3,CHSY1,COL4A2,CPSF6,CTCF,CUL3,CYR61,DCAF7,DDX3X,DICER1,DST,DYRK1A,DYRK2,EEF1D,ETV3,FAF2,GNS,HIF1AN,HIPK1,HNRNPA2B1,HOXB7,KIF3B,KPNA6,LAMC1,LDLR,LEPROT,MATR3,MBD3,MBNL1,MDM2,MLEC,MORF4L1,MTF1,MYC,MYH9,NAV1,NHLRC3,NOTCH2,NRP1,NSD1,OSBPL8,PABPC1,PCM1,PHF10,PLS3,PRELID1,PUM2,QARS…
GO:0044428	nuclear part	67	4359	1.59e-09	ENSP00000228872,ENSP00000231061,ENSP00000239165,ENSP00000244769,ENSP00000256646,ENSP00000258149,ENSP00000261024,ENSP00000261183,ENSP00000262518,ENSP00000264010,ENSP00000264414,ENSP00000266679,ENSP00000282486,ENSP00000299163,ENSP00000301740,ENSP00000302114,ENSP00000307959,ENSP00000313007,ENSP00000314153,ENSP00000316543,ENSP00000317123,ENSP00000318486,ENSP00000320485,ENSP00000327077,ENSP00000330753…	AGO1,ARID1A,ASXL2,ATF4,ATXN1,BRD2,BRWD1,CBX6,CDK5R1,CDKN1B,CHD3,CPSF6,CTCF,CUL3,DCAF7,DDX3X,DICER1,DST,DYRK1A,DYRK2,EEF1D,ETV3,HIF1AN,HIPK1,HNRNPA2B1,HOXB7,KPNA6,MATR3,MBD3,MBNL1,MDM2,MORF4L1,MTF1,MYC,NOTCH2,NSD1,OSBPL8,PABPC1,PCM1,PHF10,PRELID1,PUM2,RAB11FIP2,RAPH1,SCD,SLC35F6,SLC40A1,SNRNP200,SON,SPARC,SPATS2L,SQSTM1,SRCAP,SRRM2,SRSF2,TAF3,TBL1XR1,TLE3,TNPO2,TRPS1,UBR4,VCP,WWTR1,ZBTB33,ZC3H11A,…
GO:0044446	intracellular organelle part	102	8882	1.59e-09	ENSP00000211998,ENSP00000216181,ENSP00000228506,ENSP00000228872,ENSP00000231061,ENSP00000239165,ENSP00000244040,ENSP00000244769,ENSP00000247461,ENSP00000250405,ENSP00000254190,ENSP00000256646,ENSP00000258145,ENSP00000258149,ENSP00000258341,ENSP00000260356,ENSP00000261024,ENSP00000261183,ENSP00000261942,ENSP00000262518,ENSP00000263574,ENSP00000264010,ENSP00000264414,ENSP00000265371,ENSP00000266679…	AGO1,AP1G1,APLP2,ARHGAP35,ARID1A,ASPH,ASXL2,ATF4,ATXN1,BCL2L2,BRD2,BRWD1,CANX,CBX6,CD164,CDH2,CDK5R1,CDKN1B,CHD3,CHSY1,COL4A2,CPSF6,CTCF,CUL3,CYR61,DCAF7,DDX3X,DICER1,DST,DYRK1A,DYRK2,EEF1D,ETV3,FAF2,GNS,HIF1AN,HIPK1,HNRNPA2B1,HOXB7,KIF3B,KPNA6,LAMC1,LDLR,LEPROT,MATR3,MBD3,MBNL1,MDM2,MLEC,MORF4L1,MTF1,MYC,MYH9,NAV1,NHLRC3,NOTCH2,NRP1,NSD1,OSBPL8,PABPC1,PCM1,PHF10,PLS3,PRELID1,PUM2,QARS,RAB11FIP2,…
GO:0043229	intracellular organelle	121	12193	4.87e-09	ENSP00000211998,ENSP00000216181,ENSP00000228506,ENSP00000228872,ENSP00000231061,ENSP00000239165,ENSP00000244040,ENSP00000244769,ENSP00000247461,ENSP00000248975,ENSP00000250405,ENSP00000254190,ENSP00000256646,ENSP00000258145,ENSP00000258149,ENSP00000258341,ENSP00000258439,ENSP00000260356,ENSP00000261024,ENSP00000261183,ENSP00000261716,ENSP00000261942,ENSP00000262518,ENSP00000263574,ENSP00000264010…	AGO1,AHNAK,AP1G1,APLP2,ARHGAP35,ARID1A,ASPH,ASXL2,ATF4,ATXN1,BAG3,BCL2L2,BRD2,BRWD1,CANX,CBX6,CD164,CDH2,CDK5R1,CDKN1B,CHD3,CHSY1,COL4A2,CPSF6,CTCF,CUL3,CYR61,DCAF7,DDX3X,DICER1,DST,DYRK1A,DYRK2,EEF1D,EIF1,EIF4G1,ETV3,FAF2,FRS2,GNS,HDLBP,HIF1AN,HIPK1,HNRNPA2B1,HOXB7,KIF3B,KLHL15,KPNA6,LAMC1,LDLR,LEPROT,MATR3,MBD3,MBNL1,MDM2,MLEC,MORF4L1,MTF1,MYC,MYH9,NAV1,NHLRC3,NOTCH2,NRP1,NSD1,OSBPL8,PABPC1,PCM…
GO:0031981	nuclear lumen	61	4030	2.71e-08	ENSP00000228872,ENSP00000231061,ENSP00000239165,ENSP00000244769,ENSP00000256646,ENSP00000258149,ENSP00000261024,ENSP00000262518,ENSP00000264010,ENSP00000264414,ENSP00000266679,ENSP00000282486,ENSP00000299163,ENSP00000301740,ENSP00000302114,ENSP00000314153,ENSP00000316543,ENSP00000317123,ENSP00000318486,ENSP00000320485,ENSP00000330753,ENSP00000331310,ENSP00000334474,ENSP00000336790,ENSP00000340271…	AGO1,ARID1A,ASXL2,ATF4,ATXN1,BRD2,BRWD1,CBX6,CDK5R1,CDKN1B,CHD3,CPSF6,CTCF,CUL3,DCAF7,DDX3X,DYRK1A,DYRK2,EEF1D,ETV3,HIF1AN,HIPK1,HNRNPA2B1,HOXB7,KPNA6,MATR3,MBD3,MBNL1,MDM2,MORF4L1,MTF1,MYC,NOTCH2,NSD1,PHF10,PRELID1,RAB11FIP2,RAPH1,SCD,SLC35F6,SLC40A1,SNRNP200,SON,SPARC,SPATS2L,SQSTM1,SRCAP,SRRM2,SRSF2,TAF3,TBL1XR1,TLE3,TNPO2,TRPS1,UBR4,VCP,WWTR1,ZBTB33,ZC3H11A,ZMIZ1,ZNF367
GO:0043231	intracellular membrane-bounded organelle	108	10365	6.39e-08	ENSP00000216181,ENSP00000228506,ENSP00000228872,ENSP00000231061,ENSP00000239165,ENSP00000244769,ENSP00000247461,ENSP00000248975,ENSP00000250405,ENSP00000254190,ENSP00000256646,ENSP00000258145,ENSP00000258149,ENSP00000258341,ENSP00000260356,ENSP00000261024,ENSP00000261183,ENSP00000261942,ENSP00000262518,ENSP00000263574,ENSP00000264010,ENSP00000264414,ENSP00000266679,ENSP00000269141,ENSP00000282486…	AGO1,AHNAK,AP1G1,APLP2,ARHGAP35,ARID1A,ASPH,ASXL2,ATF4,ATXN1,BAG3,BCL2L2,BRD2,BRWD1,CANX,CBX6,CD164,CDH2,CDK5R1,CDKN1B,CHD3,CHSY1,COL4A2,CPSF6,CTCF,CUL3,CYR61,DCAF7,DDX3X,DICER1,DST,DYRK1A,DYRK2,EEF1D,EIF1,EIF4G1,ETV3,FAF2,GNS,HDLBP,HIF1AN,HIPK1,HNRNPA2B1,HOXB7,KLHL15,KPNA6,LAMC1,LDLR,LEPROT,MATR3,MBD3,MBNL1,MDM2,MLEC,MORF4L1,MTF1,MYC,MYH9,NHLRC3,NOTCH2,NSD1,OSBPL8,PABPC1,PCM1,PHF10,PRELID1,PUM2,…
GO:0043227	membrane-bounded organelle	113	11244	9.17e-08	ENSP00000211998,ENSP00000216181,ENSP00000228506,ENSP00000228872,ENSP00000231061,ENSP00000239165,ENSP00000244040,ENSP00000244769,ENSP00000247461,ENSP00000248975,ENSP00000250405,ENSP00000254190,ENSP00000256646,ENSP00000258145,ENSP00000258149,ENSP00000258341,ENSP00000258439,ENSP00000260356,ENSP00000261024,ENSP00000261183,ENSP00000261942,ENSP00000262518,ENSP00000263574,ENSP00000264010,ENSP00000264414…	AGO1,AHNAK,AP1G1,APLP2,ARHGAP35,ARID1A,ASPH,ASXL2,ATF4,ATXN1,BAG3,BCL2L2,BRD2,BRWD1,CANX,CBX6,CD164,CDH2,CDK5R1,CDKN1B,CHD3,CHSY1,COL4A2,CPSF6,CTCF,CUL3,CYR61,DCAF7,DDX3X,DICER1,DST,DYRK1A,DYRK2,EEF1D,EIF1,EIF4G1,ETV3,FAF2,FRS2,GNS,HDLBP,HIF1AN,HIPK1,HNRNPA2B1,HOXB7,KLHL15,KPNA6,LAMC1,LDLR,LEPROT,MATR3,MBD3,MBNL1,MDM2,MLEC,MORF4L1,MTF1,MYC,MYH9,NHLRC3,NOTCH2,NRP1,NSD1,OSBPL8,PABPC1,PCM1,PHF10,PRE…
GO:0005654	nucleoplasm	54	3446	1.16e-07	ENSP00000228872,ENSP00000239165,ENSP00000244769,ENSP00000256646,ENSP00000258149,ENSP00000261024,ENSP00000262518,ENSP00000264010,ENSP00000264414,ENSP00000266679,ENSP00000282486,ENSP00000299163,ENSP00000301740,ENSP00000302114,ENSP00000314153,ENSP00000316543,ENSP00000317123,ENSP00000318486,ENSP00000320485,ENSP00000330753,ENSP00000331310,ENSP00000334474,ENSP00000336790,ENSP00000340271,ENSP00000342105…	AGO1,ARID1A,ASXL2,ATF4,ATXN1,BRD2,BRWD1,CBX6,CDK5R1,CDKN1B,CHD3,CPSF6,CTCF,CUL3,DCAF7,DDX3X,DYRK1A,DYRK2,ETV3,HIF1AN,HIPK1,HNRNPA2B1,HOXB7,KPNA6,MBD3,MBNL1,MDM2,MORF4L1,MTF1,MYC,NOTCH2,NSD1,PRELID1,RAB11FIP2,RAPH1,SLC35F6,SLC40A1,SNRNP200,SON,SQSTM1,SRCAP,SRRM2,SRSF2,TAF3,TBL1XR1,TLE3,TRPS1,UBR4,VCP,WWTR1,ZBTB33,ZC3H11A,ZMIZ1,ZNF367
GO:0032991	protein-containing complex	65	4792	3.63e-07	ENSP00000211998,ENSP00000216181,ENSP00000228872,ENSP00000247461,ENSP00000250405,ENSP00000256646,ENSP00000258149,ENSP00000258341,ENSP00000260356,ENSP00000261942,ENSP00000262518,ENSP00000264414,ENSP00000265371,ENSP00000266679,ENSP00000269141,ENSP00000282486,ENSP00000301740,ENSP00000302114,ENSP00000307567,ENSP00000313007,ENSP00000317123,ENSP00000318486,ENSP00000320485,ENSP00000327077,ENSP00000331310…	AGO1,AP1G1,ARID1A,ASPH,ATF4,BCL2L2,CANX,CBX6,CDH2,CDK5R1,CDKN1B,CHD3,COL4A2,CPSF6,CUL3,DCAF7,DDX3X,DICER1,DYRK1A,DYRK2,EEF1D,EIF4G1,ETV3,FAF2,HDLBP,HNRNPA2B1,KIF3B,KLHL15,KPNA6,LAMC1,LDLR,MBD3,MBNL1,MDM2,MORF4L1,MYC,MYH9,NOTCH2,NRP1,PABPC1,PCM1,PHF10,PRELID1,PUM2,QARS,RC3H1,RC3H2,SH3PXD2A,SNRNP200,SPATS2L,SQSTM1,SRCAP,SRRM2,SRSF2,TAF3,TBL1XR1,THBS1,TLE3,TMED7,TNRC6B,TRIM71,TRPS1,VCL,VCP,WWTR1
GO:0005737	cytoplasm	110	11238	1.95e-06	ENSP00000211998,ENSP00000216181,ENSP00000228506,ENSP00000228872,ENSP00000231061,ENSP00000239165,ENSP00000239231,ENSP00000244040,ENSP00000244769,ENSP00000247461,ENSP00000248975,ENSP00000250405,ENSP00000254190,ENSP00000256646,ENSP00000258145,ENSP00000258149,ENSP00000258341,ENSP00000258439,ENSP00000260356,ENSP00000261024,ENSP00000261183,ENSP00000261716,ENSP00000261942,ENSP00000262518,ENSP00000263574…	AGO1,AHNAK,ALDH1A1,AP1G1,APLP2,ARHGAP35,ASPH,ATF4,ATXN1,BAG3,BCL2L2,BRD2,BRWD1,CANX,CD164,CDH2,CDK5R1,CDKN1B,CDV3,CHD3,CHSY1,COL4A2,CPSF6,CUL3,CYR61,DCAF7,DDX3X,DICER1,DST,DYRK1A,DYRK2,EEF1D,EIF1,EIF4G1,FAF2,FAM168B,FRS2,GGCT,GNS,HDLBP,HIF1AN,HIPK1,HNRNPA2B1,HOXB7,IRS4,KIF3B,KPNA6,LAMC1,LDHA,LDLR,LEPROT,MBD3,MBNL1,MDM2,MLEC,MYH9,MYLIP,NAV1,NHLRC3,NOTCH2,NRP1,OSBPL8,PABPC1,PABPC3,PANK3,PCM1,PLS3,P…
GO:0005634	nucleus	80	6892	2.08e-06	ENSP00000216181,ENSP00000228872,ENSP00000231061,ENSP00000239165,ENSP00000244769,ENSP00000256646,ENSP00000258149,ENSP00000261024,ENSP00000261183,ENSP00000262518,ENSP00000263574,ENSP00000264010,ENSP00000264414,ENSP00000266679,ENSP00000282486,ENSP00000299163,ENSP00000301740,ENSP00000302114,ENSP00000307959,ENSP00000313007,ENSP00000314153,ENSP00000316543,ENSP00000317123,ENSP00000318486,ENSP00000320485…	AGO1,AHNAK,APLP2,ARHGAP35,ARID1A,ASXL2,ATF4,ATXN1,BAG3,BRD2,BRWD1,CBX6,CDK5R1,CDKN1B,CHD3,CPSF6,CTCF,CUL3,DCAF7,DDX3X,DICER1,DST,DYRK1A,DYRK2,EEF1D,EIF1,EIF4G1,ETV3,HDLBP,HIF1AN,HIPK1,HNRNPA2B1,HOXB7,KLHL15,KPNA6,MATR3,MBD3,MBNL1,MDM2,MORF4L1,MTF1,MYC,MYH9,NOTCH2,NSD1,OSBPL8,PABPC1,PCM1,PHF10,PRELID1,PUM2,RAB11FIP2,RAPH1,SCD,SERBP1,SLC35F6,SLC40A1,SNRNP200,SON,SPARC,SPATS2L,SQSTM1,SRCAP,SRRM2,SRS…
GO:0043232	intracellular non-membrane-bounded organelle	56	4005	2.39e-06	ENSP00000211998,ENSP00000216181,ENSP00000244040,ENSP00000244769,ENSP00000247461,ENSP00000258149,ENSP00000261716,ENSP00000261942,ENSP00000264010,ENSP00000264414,ENSP00000265371,ENSP00000266679,ENSP00000282486,ENSP00000307959,ENSP00000313007,ENSP00000314153,ENSP00000316543,ENSP00000318486,ENSP00000320485,ENSP00000321703,ENSP00000327077,ENSP00000330753,ENSP00000331310,ENSP00000336790,ENSP00000338173…	AGO1,AHNAK,ARHGAP35,ARID1A,ATF4,ATXN1,BAG3,BRWD1,CANX,CBX6,CDK5R1,CHD3,CPSF6,CTCF,CUL3,DDX3X,DST,DYRK1A,EEF1D,ETV3,FAF2,HIPK1,HNRNPA2B1,KIF3B,MBD3,MBNL1,MDM2,MORF4L1,MYC,MYH9,NAV1,NRP1,NSD1,PABPC1,PCM1,PHF10,PLS3,PUM2,RAB22A,RAPH1,RC3H1,RC3H2,SCD,SH3PXD2A,SPATS2L,SQSTM1,TACC1,TAOK1,TBL1XR1,TNRC6B,TRIM71,TRPS1,UBR4,VCL,VCP,ZBTB33
GO:0044444	cytoplasmic part	96	9377	9.86e-06	ENSP00000211998,ENSP00000216181,ENSP00000228506,ENSP00000228872,ENSP00000231061,ENSP00000239165,ENSP00000244040,ENSP00000244769,ENSP00000247461,ENSP00000248975,ENSP00000250405,ENSP00000254190,ENSP00000256646,ENSP00000258145,ENSP00000258149,ENSP00000258341,ENSP00000258439,ENSP00000260356,ENSP00000261024,ENSP00000261183,ENSP00000261716,ENSP00000261942,ENSP00000262518,ENSP00000263574,ENSP00000264414…	AGO1,AHNAK,ALDH1A1,AP1G1,APLP2,ARHGAP35,ASPH,ATXN1,BAG3,BCL2L2,BRWD1,CANX,CD164,CDH2,CDK5R1,CDKN1B,CDV3,CHSY1,COL4A2,CUL3,CYR61,DCAF7,DDX3X,DICER1,DST,DYRK2,EEF1D,EIF4G1,FAF2,FAM168B,FRS2,GGCT,GNS,HDLBP,HIF1AN,HIPK1,HOXB7,IRS4,KIF3B,KPNA6,LAMC1,LDHA,LDLR,LEPROT,MBNL1,MDM2,MLEC,MYH9,MYLIP,NHLRC3,NOTCH2,NRP1,OSBPL8,PABPC1,PABPC3,PCM1,PLS3,PRELID1,PUM2,QARS,RAB11FIP2,RAB22A,RAPH1,RC3H1,RC3H2,RGMB,SC…
GO:1990904	ribonucleoprotein complex	20	770	1.63e-05	ENSP00000247461,ENSP00000266679,ENSP00000282486,ENSP00000301740,ENSP00000313007,ENSP00000317123,ENSP00000338173,ENSP00000342105,ENSP00000346694,ENSP00000356669,ENSP00000362300,ENSP00000362774,ENSP00000373272,ENSP00000374455,ENSP00000376276,ENSP00000381932,ENSP00000382840,ENSP00000401946,ENSP00000416255,ENSP00000437256	AGO1,CANX,CPSF6,DDX3X,DICER1,DYRK1A,DYRK2,EIF4G1,HNRNPA2B1,MBNL1,PABPC1,PUM2,RC3H1,RC3H2,SNRNP200,SQSTM1,SRRM2,SRSF2,TNRC6B,TRIM71
GO:0036464	cytoplasmic ribonucleoprotein granule	10	191	3.6e-05	ENSP00000282486,ENSP00000313007,ENSP00000338173,ENSP00000356669,ENSP00000362300,ENSP00000362774,ENSP00000373272,ENSP00000374455,ENSP00000382840,ENSP00000401946	AGO1,DDX3X,MBNL1,PABPC1,PUM2,RC3H1,RC3H2,SQSTM1,TNRC6B,TRIM71
GO:0005829	cytosol	60	4958	7.85e-05	ENSP00000211998,ENSP00000216181,ENSP00000228872,ENSP00000239165,ENSP00000244769,ENSP00000248975,ENSP00000250405,ENSP00000258149,ENSP00000261024,ENSP00000261183,ENSP00000261716,ENSP00000264414,ENSP00000264993,ENSP00000265371,ENSP00000275428,ENSP00000281589,ENSP00000282486,ENSP00000297785,ENSP00000299163,ENSP00000306330,ENSP00000307567,ENSP00000307959,ENSP00000313007,ENSP00000314153,ENSP00000316543…	AGO1,AHNAK,ALDH1A1,AP1G1,ARHGAP35,ATXN1,BAG3,BCL2L2,BRWD1,CDK5R1,CDKN1B,CDV3,CUL3,DCAF7,DDX3X,DICER1,DST,DYRK2,EEF1D,EIF4G1,FRS2,GGCT,HDLBP,HIF1AN,HIPK1,HOXB7,IRS4,KIF3B,KPNA6,LDHA,MBNL1,MDM2,MYH9,MYLIP,NRP1,OSBPL8,PABPC1,PABPC3,PCM1,PLS3,PUM2,QARS,RAPH1,SERBP1,SH3PXD2A,SLC35F6,SLC40A1,SPATS2L,SQSTM1,SRSF2,TAOK1,TNRC6B,TXLNA,UBR4,VCL,VCP,WWTR1,YWHAG,YWHAH,ZBTB33
GO:0044464	cell part	133	16244	9.85e-05	ENSP00000211998,ENSP00000216181,ENSP00000228506,ENSP00000228872,ENSP00000231061,ENSP00000239165,ENSP00000239231,ENSP00000244040,ENSP00000244769,ENSP00000247461,ENSP00000248975,ENSP00000250405,ENSP00000254190,ENSP00000256646,ENSP00000258145,ENSP00000258149,ENSP00000258341,ENSP00000258439,ENSP00000260356,ENSP00000261024,ENSP00000261183,ENSP00000261716,ENSP00000261942,ENSP00000262518,ENSP00000263574…	AGO1,AHNAK,ALDH1A1,AP1G1,APLP2,ARHGAP35,ARID1A,ASPH,ASXL2,ATF4,ATXN1,BAG3,BCL2L2,BRD2,BRWD1,CANX,CBX6,CD164,CDH2,CDK5R1,CDKN1B,CDV3,CHD3,CHSY1,COL4A2,CPSF6,CTCF,CUL3,CYR61,DCAF7,DDX3X,DICER1,DST,DYRK1A,DYRK2,EEF1D,EIF1,EIF4G1,ETV3,FAF2,FAM168B,FRS2,GGCT,GNS,HDLBP,HEG1,HIF1AN,HIPK1,HNRNPA2B1,HOXB7,IRS4,KIF3B,KLHL15,KPNA6,LAMC1,LDHA,LDLR,LEPROT,MATR3,MBD3,MBNL1,MDM2,MLEC,MORF4L1,MTF1,MYC,MYH9,MYLIP…
GO:0016604	nuclear body	17	742	0.00045	ENSP00000239165,ENSP00000262518,ENSP00000266679,ENSP00000301740,ENSP00000316543,ENSP00000331310,ENSP00000334474,ENSP00000346694,ENSP00000348984,ENSP00000358571,ENSP00000374455,ENSP00000376276,ENSP00000378704,ENSP00000381932,ENSP00000382840,ENSP00000419465,ENSP00000483236	BRD2,CPSF6,DCAF7,DDX3X,DYRK1A,HIPK1,HNRNPA2B1,HOXB7,MORF4L1,RAPH1,SON,SQSTM1,SRCAP,SRRM2,SRSF2,WWTR1,ZMIZ1
GO:0044451	nucleoplasm part	21	1073	0.00046	ENSP00000239165,ENSP00000262518,ENSP00000266679,ENSP00000301740,ENSP00000316543,ENSP00000331310,ENSP00000334474,ENSP00000340271,ENSP00000346694,ENSP00000348984,ENSP00000357175,ENSP00000358571,ENSP00000369716,ENSP00000374455,ENSP00000376276,ENSP00000378704,ENSP00000381932,ENSP00000382840,ENSP00000412302,ENSP00000419465,ENSP00000483236	BRD2,CHD3,CPSF6,DCAF7,DDX3X,DYRK1A,ETV3,HIPK1,HNRNPA2B1,HOXB7,MBD3,MORF4L1,RAPH1,SON,SQSTM1,SRCAP,SRRM2,SRSF2,TAF3,WWTR1,ZMIZ1
GO:0000932	P-body	6	81	0.00058	ENSP00000356669,ENSP00000362300,ENSP00000362774,ENSP00000373272,ENSP00000374455,ENSP00000401946	AGO1,RC3H1,RC3H2,SQSTM1,TNRC6B,TRIM71
GO:0010494	cytoplasmic stress granule	5	51	0.00074	ENSP00000282486,ENSP00000313007,ENSP00000338173,ENSP00000356669,ENSP00000382840	DDX3X,MBNL1,PABPC1,PUM2,RC3H1
GO:0034399	nuclear periphery	7	134	0.00099	ENSP00000231061,ENSP00000244769,ENSP00000336790,ENSP00000346694,ENSP00000354346,ENSP00000407182,ENSP00000483236	ATF4,ATXN1,DCAF7,HNRNPA2B1,MATR3,SPARC,TNPO2
GO:0005788	endoplasmic reticulum lumen	10	299	0.001	ENSP00000247461,ENSP00000258341,ENSP00000260356,ENSP00000263574,ENSP00000269141,ENSP00000307046,ENSP00000328729,ENSP00000353654,ENSP00000368767,ENSP00000398736	APLP2,ASPH,CANX,CDH2,COL4A2,CYR61,LAMC1,SDC2,SEP15,THBS1
GO:0012505	endomembrane system	49	4347	0.0048	ENSP00000211998,ENSP00000228506,ENSP00000228872,ENSP00000231061,ENSP00000244040,ENSP00000247461,ENSP00000254190,ENSP00000256646,ENSP00000258145,ENSP00000258341,ENSP00000258439,ENSP00000260356,ENSP00000261024,ENSP00000261183,ENSP00000261942,ENSP00000262518,ENSP00000263574,ENSP00000264414,ENSP00000265371,ENSP00000269141,ENSP00000307046,ENSP00000307959,ENSP00000309376,ENSP00000327077,ENSP00000328729…	AP1G1,APLP2,ASPH,CANX,CD164,CDH2,CDKN1B,CHSY1,COL4A2,CUL3,CYR61,DDX3X,DST,FAF2,FRS2,GNS,KPNA6,LAMC1,LDLR,LEPROT,MATR3,MLEC,NHLRC3,NOTCH2,NRP1,OSBPL8,PCM1,PUM2,RAB11FIP2,RAB22A,SCD,SDC2,SEP15,SGPL1,SLC40A1,SPARC,SQSTM1,SRCAP,TAF3,THBS1,TMBIM6,TMED7,TMEM127,TMEM64,TNPO2,UBR4,UGCG,VCL,VCP
GO:0016607	nuclear speck	10	381	0.0065	ENSP00000266679,ENSP00000301740,ENSP00000331310,ENSP00000334474,ENSP00000348984,ENSP00000358571,ENSP00000376276,ENSP00000378704,ENSP00000381932,ENSP00000382840	BRD2,CPSF6,DDX3X,DYRK1A,HIPK1,MORF4L1,SON,SRRM2,SRSF2,ZMIZ1
GO:1904949	ATPase complex	5	90	0.0077	ENSP00000320485,ENSP00000341805,ENSP00000351777,ENSP00000369716,ENSP00000412302	ARID1A,CHD3,MBD3,PHF10,VCP
GO:0000790	nuclear chromatin	9	333	0.0097	ENSP00000266679,ENSP00000320485,ENSP00000331310,ENSP00000341805,ENSP00000357175,ENSP00000369716,ENSP00000379065,ENSP00000412302,ENSP00000479618	ARID1A,CHD3,CPSF6,ETV3,MBD3,MORF4L1,MYC,PHF10,TRPS1
GO:0031982	vesicle	30	2318	0.0109	ENSP00000211998,ENSP00000228506,ENSP00000228872,ENSP00000231061,ENSP00000244040,ENSP00000247461,ENSP00000258145,ENSP00000258149,ENSP00000258439,ENSP00000260356,ENSP00000261024,ENSP00000261942,ENSP00000263574,ENSP00000265371,ENSP00000307959,ENSP00000309376,ENSP00000346694,ENSP00000347839,ENSP00000351777,ENSP00000364403,ENSP00000367263,ENSP00000368920,ENSP00000374455,ENSP00000377148,ENSP00000382840…	AHNAK,AP1G1,APLP2,CANX,CD164,CDKN1B,DDX3X,DICER1,DST,FAF2,FRS2,GNS,HNRNPA2B1,LDLR,LEPROT,MDM2,MLEC,NHLRC3,NRP1,RAB11FIP2,RAB22A,SLC40A1,SPARC,SQSTM1,THBS1,TMED7,TMEM127,UBR4,VCL,VCP
GO:0044432	endoplasmic reticulum part	20	1294	0.0115	ENSP00000228506,ENSP00000247461,ENSP00000256646,ENSP00000258341,ENSP00000260356,ENSP00000261183,ENSP00000261942,ENSP00000263574,ENSP00000269141,ENSP00000307046,ENSP00000307959,ENSP00000328729,ENSP00000351777,ENSP00000353654,ENSP00000359380,ENSP00000362298,ENSP00000368767,ENSP00000389277,ENSP00000398736,ENSP00000405926	APLP2,ASPH,CANX,CDH2,COL4A2,CYR61,DST,FAF2,LAMC1,MLEC,NOTCH2,OSBPL8,SCD,SDC2,SEP15,SGPL1,THBS1,TMBIM6,TMED7,VCP
GO:0035061	interchromatin granule	2	5	0.0124	ENSP00000266679,ENSP00000376276	CPSF6,SRSF2
GO:0097443	sorting endosome	2	5	0.0124	ENSP00000265371,ENSP00000454071	LDLR,NRP1
GO:0016363	nuclear matrix	5	106	0.0133	ENSP00000231061,ENSP00000244769,ENSP00000346694,ENSP00000354346,ENSP00000483236	ATXN1,DCAF7,HNRNPA2B1,MATR3,SPARC
GO:0090568	nuclear transcriptional repressor complex	3	28	0.0152	ENSP00000357175,ENSP00000369716,ENSP00000412302	CHD3,ETV3,MBD3
GO:0044291	cell-cell contact zone	4	67	0.0178	ENSP00000211998,ENSP00000248975,ENSP00000269141,ENSP00000367263	AHNAK,CDH2,VCL,YWHAH
GO:0070603	SWI/SNF superfamily-type complex	4	67	0.0178	ENSP00000320485,ENSP00000341805,ENSP00000369716,ENSP00000412302	ARID1A,CHD3,MBD3,PHF10
GO:0032541	cortical endoplasmic reticulum	2	7	0.0183	ENSP00000261183,ENSP00000368767	ASPH,OSBPL8
GO:0097413	Lewy body	2	7	0.0183	ENSP00000336790,ENSP00000374455	ATF4,SQSTM1
GO:0005913	cell-cell adherens junction	4	72	0.0209	ENSP00000211998,ENSP00000216181,ENSP00000269141,ENSP00000447241	CDH2,FRS2,MYH9,VCL
GO:0034098	VCP-NPL4-UFD1 AAA ATPase complex	2	8	0.0213	ENSP00000261942,ENSP00000351777	FAF2,VCP
GO:0070578	RISC-loading complex	2	8	0.0213	ENSP00000362300,ENSP00000437256	AGO1,DICER1
GO:1902494	catalytic complex	19	1295	0.0213	ENSP00000228872,ENSP00000264414,ENSP00000301740,ENSP00000313007,ENSP00000317123,ENSP00000318486,ENSP00000320485,ENSP00000331310,ENSP00000332791,ENSP00000340271,ENSP00000341805,ENSP00000342105,ENSP00000346694,ENSP00000351777,ENSP00000362300,ENSP00000369716,ENSP00000412302,ENSP00000437256,ENSP00000483236	AGO1,ARID1A,CDK5R1,CDKN1B,CHD3,CUL3,DCAF7,DICER1,DYRK2,HNRNPA2B1,KLHL15,MBD3,MORF4L1,PABPC1,PHF10,SNRNP200,SRRM2,TAF3,VCP
GO:0034774	secretory granule lumen	8	323	0.0229	ENSP00000211998,ENSP00000231061,ENSP00000258145,ENSP00000260356,ENSP00000261942,ENSP00000351777,ENSP00000368920,ENSP00000382840	DDX3X,FAF2,GNS,NHLRC3,SPARC,THBS1,VCL,VCP
GO:0035068	micro-ribonucleoprotein complex	2	9	0.024	ENSP00000362300,ENSP00000437256	AGO1,DICER1
GO:0000785	chromatin	10	489	0.0259	ENSP00000266679,ENSP00000320485,ENSP00000331310,ENSP00000341805,ENSP00000357175,ENSP00000369716,ENSP00000379065,ENSP00000384490,ENSP00000412302,ENSP00000479618	ARID1A,CBX6,CHD3,CPSF6,ETV3,MBD3,MORF4L1,MYC,PHF10,TRPS1
GO:0017053	transcriptional repressor complex	4	80	0.0262	ENSP00000357175,ENSP00000369716,ENSP00000405574,ENSP00000412302	CHD3,ETV3,MBD3,TBL1XR1
GO:0005916	fascia adherens	2	10	0.0271	ENSP00000211998,ENSP00000269141	CDH2,VCL
GO:0031332	RNAi effector complex	2	10	0.0271	ENSP00000362300,ENSP00000437256	AGO1,DICER1
GO:0031410	cytoplasmic vesicle	27	2226	0.0323	ENSP00000211998,ENSP00000228506,ENSP00000228872,ENSP00000231061,ENSP00000244040,ENSP00000247461,ENSP00000258145,ENSP00000258149,ENSP00000258439,ENSP00000260356,ENSP00000261024,ENSP00000261942,ENSP00000263574,ENSP00000265371,ENSP00000307959,ENSP00000309376,ENSP00000347839,ENSP00000351777,ENSP00000364403,ENSP00000368920,ENSP00000374455,ENSP00000377148,ENSP00000382840,ENSP00000405926,ENSP00000447241…	AP1G1,APLP2,CANX,CD164,CDKN1B,DDX3X,DST,FAF2,FRS2,GNS,LDLR,LEPROT,MDM2,MLEC,NHLRC3,NRP1,RAB11FIP2,RAB22A,SLC40A1,SPARC,SQSTM1,THBS1,TMED7,TMEM127,UBR4,VCL,VCP
GO:0071564	npBAF complex	2	12	0.0333	ENSP00000320485,ENSP00000341805	ARID1A,PHF10
GO:0005604	basement membrane	4	91	0.0354	ENSP00000231061,ENSP00000258341,ENSP00000307959,ENSP00000353654	COL4A2,DST,LAMC1,SPARC
GO:0035578	azurophil granule lumen	4	92	0.0362	ENSP00000258145,ENSP00000261942,ENSP00000351777,ENSP00000368920	FAF2,GNS,NHLRC3,VCP
GO:0016581	NuRD complex	2	14	0.0415	ENSP00000369716,ENSP00000412302	CHD3,MBD3
GO:0044427	chromosomal part	13	819	0.0436	ENSP00000264010,ENSP00000266679,ENSP00000320485,ENSP00000331310,ENSP00000341805,ENSP00000346694,ENSP00000351777,ENSP00000357175,ENSP00000369716,ENSP00000379065,ENSP00000384490,ENSP00000412302,ENSP00000479618	ARID1A,CBX6,CHD3,CPSF6,CTCF,ETV3,HNRNPA2B1,MBD3,MORF4L1,MYC,PHF10,TRPS1,VCP
GO:0071013	catalytic step 2 spliceosome	4	99	0.0436	ENSP00000301740,ENSP00000313007,ENSP00000317123,ENSP00000346694	HNRNPA2B1,PABPC1,SNRNP200,SRRM2
GO:0043292	contractile fiber	6	228	0.0448	ENSP00000211998,ENSP00000307959,ENSP00000318486,ENSP00000358081,ENSP00000367263,ENSP00000374455	AHNAK,BAG3,CDK5R1,DST,SQSTM1,VCL
GO:0014704	intercalated disc	3	51	0.0454	ENSP00000211998,ENSP00000248975,ENSP00000269141	CDH2,VCL,YWHAH
GO:0031092	platelet alpha granule membrane	2	16	0.0479	ENSP00000231061,ENSP00000263574	APLP2,SPARC
GO:0044433	cytoplasmic vesicle part	19	1447	0.0488	ENSP00000211998,ENSP00000228506,ENSP00000231061,ENSP00000244040,ENSP00000258145,ENSP00000258149,ENSP00000260356,ENSP00000261942,ENSP00000263574,ENSP00000309376,ENSP00000347839,ENSP00000351777,ENSP00000364403,ENSP00000368920,ENSP00000377148,ENSP00000382840,ENSP00000405926,ENSP00000454071,ENSP00000483521	AP1G1,APLP2,CD164,DDX3X,FAF2,GNS,LDLR,LEPROT,MDM2,MLEC,NHLRC3,RAB11FIP2,RAB22A,SPARC,THBS1,TMED7,UBR4,VCL,VCP
GO:0044437	vacuolar part	9	474	0.0488	ENSP00000258145,ENSP00000261942,ENSP00000307046,ENSP00000309376,ENSP00000345528,ENSP00000351777,ENSP00000368920,ENSP00000377148,ENSP00000454071	AP1G1,CD164,FAF2,GNS,LDLR,NHLRC3,SDC2,SLC35F6,VCP

## Sheet: GO - Mol.Fun
#term ID	term description	observed gene count	background gene count	false discovery rate	matching proteins in your network (IDs)	matching proteins in your network (labels)
GO:0061980	regulatory RNA binding	7	34	6.88e-06	ENSP00000338173,ENSP00000346694,ENSP00000354346,ENSP00000356669,ENSP00000362300,ENSP00000373272,ENSP00000437256	AGO1,DICER1,HNRNPA2B1,MATR3,PUM2,RC3H1,TRIM71
GO:0035198	miRNA binding	6	26	2.16e-05	ENSP00000338173,ENSP00000346694,ENSP00000354346,ENSP00000356669,ENSP00000362300,ENSP00000373272	AGO1,HNRNPA2B1,MATR3,PUM2,RC3H1,TRIM71
GO:0003723	RNA binding	22	850	2.7e-05	ENSP00000244769,ENSP00000258149,ENSP00000266679,ENSP00000281589,ENSP00000282486,ENSP00000313007,ENSP00000338173,ENSP00000346694,ENSP00000348984,ENSP00000354346,ENSP00000356669,ENSP00000360034,ENSP00000362300,ENSP00000362774,ENSP00000373272,ENSP00000376276,ENSP00000382840,ENSP00000384490,ENSP00000410059,ENSP00000416255,ENSP00000419449,ENSP00000437256	AGO1,ATXN1,CBX6,CPSF6,DDX3X,DICER1,EEF1D,EIF1,EIF4G1,HNRNPA2B1,MATR3,MBNL1,MDM2,PABPC1,PABPC3,PUM2,RC3H1,RC3H2,SERBP1,SON,SRSF2,TRIM71
GO:0005488	binding	113	11878	2.7e-05	ENSP00000211998,ENSP00000216181,ENSP00000228506,ENSP00000228872,ENSP00000231061,ENSP00000239165,ENSP00000239231,ENSP00000244040,ENSP00000244769,ENSP00000247461,ENSP00000248975,ENSP00000250405,ENSP00000254190,ENSP00000256646,ENSP00000258145,ENSP00000258149,ENSP00000258439,ENSP00000260356,ENSP00000261024,ENSP00000261183,ENSP00000261716,ENSP00000261942,ENSP00000262518,ENSP00000263574,ENSP00000264010…	AGO1,AHNAK,ALDH1A1,AP1G1,APLP2,ARHGAP35,ARID1A,ASPH,ASXL2,ATF4,ATXN1,BAG3,BCL2L2,BRD2,CANX,CBX6,CDH2,CDK5R1,CDKN1B,CHD3,CHSY1,CPSF6,CTCF,CUL3,CYR61,DDX3X,DICER1,DST,DYRK1A,DYRK2,EEF1D,EIF1,EIF4G1,ETV3,FAF2,FRS2,GGCT,GNS,HDLBP,HEG1,HIF1AN,HIPK1,HNRNPA2B1,HOXB7,IRS4,KIF3B,KPNA6,LDHA,LDLR,LEPROT,MATR3,MBD3,MBNL1,MDM2,MLEC,MORF4L1,MTF1,MYC,MYH9,MYLIP,NOTCH2,NRP1,NSD1,OSBPL8,PABPC1,PABPC3,PANK3,PCM1,P…
GO:0005515	protein binding	74	6605	0.0002	ENSP00000211998,ENSP00000216181,ENSP00000228506,ENSP00000228872,ENSP00000244769,ENSP00000247461,ENSP00000248975,ENSP00000250405,ENSP00000258149,ENSP00000258439,ENSP00000260356,ENSP00000261024,ENSP00000261716,ENSP00000261942,ENSP00000263574,ENSP00000264414,ENSP00000265371,ENSP00000269141,ENSP00000275428,ENSP00000299163,ENSP00000301740,ENSP00000306330,ENSP00000307046,ENSP00000307567,ENSP00000307959…	AGO1,AHNAK,AP1G1,APLP2,ARID1A,ASPH,ASXL2,ATF4,ATXN1,BAG3,BCL2L2,BRD2,CANX,CDH2,CDK5R1,CDKN1B,CUL3,CYR61,DDX3X,DICER1,DST,DYRK1A,EEF1D,EIF4G1,ETV3,FAF2,FRS2,GGCT,HIF1AN,HNRNPA2B1,IRS4,KIF3B,LDHA,LDLR,LEPROT,MATR3,MDM2,MLEC,MORF4L1,MTF1,MYC,MYH9,MYLIP,NRP1,NSD1,PABPC1,PCM1,PLS3,QARS,RAB11FIP2,RGMB,SDC2,SH3PXD2A,SLC40A1,SNRNP200,SON,SQSTM1,SRRM2,SRSF2,TAF3,TAOK1,TBL1XR1,THBS1,TMBIM6,TMEM127,TNPO2,TR…
GO:0003725	double-stranded RNA binding	6	70	0.0013	ENSP00000282486,ENSP00000356669,ENSP00000362300,ENSP00000362774,ENSP00000382840,ENSP00000437256	AGO1,DDX3X,DICER1,MBNL1,RC3H1,RC3H2
GO:0003729	mRNA binding	9	198	0.0013	ENSP00000266679,ENSP00000313007,ENSP00000338173,ENSP00000346694,ENSP00000356669,ENSP00000360034,ENSP00000362774,ENSP00000382840,ENSP00000416255	CPSF6,DDX3X,EIF4G1,HNRNPA2B1,PABPC1,PUM2,RC3H1,RC3H2,SERBP1
GO:0003727	single-stranded RNA binding	6	80	0.002	ENSP00000244769,ENSP00000281589,ENSP00000313007,ENSP00000362300,ENSP00000382840,ENSP00000384490	AGO1,ATXN1,CBX6,DDX3X,PABPC1,PABPC3
GO:0042802	identical protein binding	28	1754	0.0024	ENSP00000216181,ENSP00000244769,ENSP00000248975,ENSP00000250405,ENSP00000258149,ENSP00000260356,ENSP00000261024,ENSP00000263574,ENSP00000264414,ENSP00000269141,ENSP00000275428,ENSP00000299163,ENSP00000306330,ENSP00000307046,ENSP00000307959,ENSP00000308219,ENSP00000317123,ENSP00000327077,ENSP00000346694,ENSP00000347839,ENSP00000351777,ENSP00000354346,ENSP00000374455,ENSP00000381932,ENSP00000416255…	APLP2,ATXN1,BCL2L2,CDH2,CUL3,DST,DYRK1A,EIF4G1,GGCT,HIF1AN,HNRNPA2B1,LDHA,LDLR,MATR3,MDM2,MYH9,PCM1,RAB11FIP2,RGMB,SDC2,SLC40A1,SNRNP200,SQSTM1,THBS1,VCP,WWTR1,YWHAG,YWHAH
GO:0070717	poly-purine tract binding	4	24	0.0024	ENSP00000244769,ENSP00000281589,ENSP00000313007,ENSP00000382840	ATXN1,DDX3X,PABPC1,PABPC3
GO:0003730	mRNA 3'-UTR binding	5	63	0.0054	ENSP00000313007,ENSP00000338173,ENSP00000346694,ENSP00000356669,ENSP00000360034	HNRNPA2B1,PABPC1,PUM2,RC3H1,SERBP1
GO:0019904	protein domain specific binding	15	706	0.0074	ENSP00000216181,ENSP00000248975,ENSP00000250405,ENSP00000258149,ENSP00000264414,ENSP00000299163,ENSP00000301740,ENSP00000306330,ENSP00000307046,ENSP00000336790,ENSP00000348984,ENSP00000351777,ENSP00000374455,ENSP00000379065,ENSP00000437256	ATF4,BCL2L2,CUL3,DICER1,HIF1AN,MDM2,MYH9,SDC2,SON,SQSTM1,SRRM2,TRPS1,VCP,YWHAG,YWHAH
GO:0003676	nucleic acid binding	41	3332	0.0077	ENSP00000239165,ENSP00000244769,ENSP00000258149,ENSP00000262518,ENSP00000263574,ENSP00000264010,ENSP00000266679,ENSP00000281589,ENSP00000282486,ENSP00000313007,ENSP00000314153,ENSP00000320485,ENSP00000336790,ENSP00000338173,ENSP00000346694,ENSP00000348984,ENSP00000354346,ENSP00000356669,ENSP00000357175,ENSP00000360034,ENSP00000362127,ENSP00000362260,ENSP00000362300,ENSP00000362774,ENSP00000364405…	AGO1,APLP2,ARHGAP35,ARID1A,ASXL2,ATF4,ATXN1,CBX6,CHD3,CPSF6,CTCF,DDX3X,DICER1,EEF1D,EIF1,EIF4G1,ETV3,HNRNPA2B1,HOXB7,MATR3,MBD3,MBNL1,MDM2,MTF1,MYC,NSD1,PABPC1,PABPC3,PUM2,RC3H1,RC3H2,SERBP1,SON,SRCAP,SRSF2,TBL1XR1,TRIM71,TRPS1,ZBTB33,ZNF367,ZNF711
GO:0044877	protein-containing complex binding	18	968	0.0077	ENSP00000216181,ENSP00000228872,ENSP00000231061,ENSP00000258149,ENSP00000260356,ENSP00000266679,ENSP00000307959,ENSP00000318486,ENSP00000320485,ENSP00000348163,ENSP00000351777,ENSP00000358081,ENSP00000361202,ENSP00000362300,ENSP00000382840,ENSP00000398736,ENSP00000454071,ENSP00000479618	AGO1,ARID1A,BAG3,CDK5R1,CDKN1B,CPSF6,CYR61,DDX3X,DST,IRS4,LDLR,MDM2,MYC,MYH9,PLS3,SPARC,THBS1,VCP
GO:0035613	RNA stem-loop binding	3	16	0.0102	ENSP00000356669,ENSP00000362774,ENSP00000382840	DDX3X,RC3H1,RC3H2
GO:0008143	poly(A) binding	3	17	0.0112	ENSP00000281589,ENSP00000313007,ENSP00000382840	DDX3X,PABPC1,PABPC3
GO:0097159	organic cyclic compound binding	57	5382	0.0126	ENSP00000216181,ENSP00000239165,ENSP00000239231,ENSP00000244040,ENSP00000244769,ENSP00000258149,ENSP00000261183,ENSP00000261716,ENSP00000262518,ENSP00000263574,ENSP00000264010,ENSP00000266679,ENSP00000281589,ENSP00000282486,ENSP00000297785,ENSP00000307567,ENSP00000313007,ENSP00000314153,ENSP00000317123,ENSP00000320485,ENSP00000336790,ENSP00000338173,ENSP00000342105,ENSP00000346694,ENSP00000348984…	AGO1,ALDH1A1,APLP2,ARHGAP35,ARID1A,ASXL2,ATF4,ATXN1,BAG3,CBX6,CHD3,CPSF6,CTCF,DDX3X,DICER1,DYRK1A,DYRK2,EEF1D,EIF1,EIF4G1,ETV3,HIPK1,HNRNPA2B1,HOXB7,KIF3B,LDHA,MATR3,MBD3,MBNL1,MDM2,MTF1,MYC,MYH9,NSD1,OSBPL8,PABPC1,PABPC3,PANK3,PUM2,QARS,RAB22A,RC3H1,RC3H2,SERBP1,SGPL1,SNRNP200,SON,SRCAP,SRSF2,TAOK1,TBL1XR1,TRIM71,TRPS1,VCP,ZBTB33,ZNF367,ZNF711
GO:1901363	heterocyclic compound binding	56	5305	0.0152	ENSP00000216181,ENSP00000239165,ENSP00000239231,ENSP00000244040,ENSP00000244769,ENSP00000258149,ENSP00000261716,ENSP00000262518,ENSP00000263574,ENSP00000264010,ENSP00000266679,ENSP00000281589,ENSP00000282486,ENSP00000297785,ENSP00000307567,ENSP00000313007,ENSP00000314153,ENSP00000317123,ENSP00000320485,ENSP00000336790,ENSP00000338173,ENSP00000342105,ENSP00000346694,ENSP00000348984,ENSP00000351777…	AGO1,ALDH1A1,APLP2,ARHGAP35,ARID1A,ASXL2,ATF4,ATXN1,BAG3,CBX6,CHD3,CPSF6,CTCF,DDX3X,DICER1,DYRK1A,DYRK2,EEF1D,EIF1,EIF4G1,ETV3,HIPK1,HNRNPA2B1,HOXB7,KIF3B,LDHA,MATR3,MBD3,MBNL1,MDM2,MTF1,MYC,MYH9,NSD1,PABPC1,PABPC3,PANK3,PUM2,QARS,RAB22A,RC3H1,RC3H2,SERBP1,SGPL1,SNRNP200,SON,SRCAP,SRSF2,TAOK1,TBL1XR1,TRIM71,TRPS1,VCP,ZBTB33,ZNF367,ZNF711
GO:0019899	enzyme binding	29	2197	0.0203	ENSP00000211998,ENSP00000228506,ENSP00000228872,ENSP00000248975,ENSP00000258149,ENSP00000258439,ENSP00000261942,ENSP00000264414,ENSP00000265371,ENSP00000269141,ENSP00000306330,ENSP00000307567,ENSP00000318486,ENSP00000336790,ENSP00000347839,ENSP00000348215,ENSP00000351777,ENSP00000357175,ENSP00000362127,ENSP00000362300,ENSP00000364864,ENSP00000374455,ENSP00000376276,ENSP00000377148,ENSP00000389277…	AGO1,AP1G1,ATF4,CDH2,CDK5R1,CDKN1B,CUL3,ETV3,FAF2,FRS2,KIF3B,LDHA,LDLR,MDM2,MLEC,MTF1,NRP1,QARS,RAB11FIP2,SH3PXD2A,SQSTM1,SRSF2,TMBIM6,TMEM127,TNPO2,VCL,VCP,YWHAG,YWHAH
GO:0043167	ion binding	61	6066	0.0245	ENSP00000216181,ENSP00000231061,ENSP00000239231,ENSP00000244040,ENSP00000247461,ENSP00000254190,ENSP00000256646,ENSP00000258145,ENSP00000258149,ENSP00000260356,ENSP00000261183,ENSP00000261716,ENSP00000262518,ENSP00000263574,ENSP00000264010,ENSP00000265371,ENSP00000269141,ENSP00000274811,ENSP00000282486,ENSP00000299163,ENSP00000307567,ENSP00000307959,ENSP00000311502,ENSP00000314153,ENSP00000317123…	APLP2,ARHGAP35,ASPH,ASXL2,CANX,CDH2,CDK5R1,CHD3,CHSY1,CTCF,CYR61,DDX3X,DICER1,DST,DYRK1A,DYRK2,EIF4G1,GNS,HEG1,HIF1AN,HIPK1,KIF3B,LDLR,MATR3,MBNL1,MDM2,MTF1,MYH9,MYLIP,NOTCH2,NRP1,NSD1,OSBPL8,PANK3,PHF10,PLS3,QARS,RAB22A,RC3H1,RC3H2,RNF44,SCD,SGPL1,SH3PXD2A,SNRNP200,SPARC,SQSTM1,SRCAP,TAF3,TAOK1,THBS1,TRIM71,TRPS1,UBR4,VCP,ZBTB33,ZC3H11A,ZCCHC24,ZMIZ1,ZNF367,ZNF711
GO:0035255	ionotropic glutamate receptor binding	3	28	0.0319	ENSP00000247461,ENSP00000318486,ENSP00000374455	CANX,CDK5R1,SQSTM1
GO:0043539	protein serine/threonine kinase activator activity	3	32	0.0434	ENSP00000261716,ENSP00000318486,ENSP00000382840	CDK5R1,DDX3X,TAOK1
GO:0045182	translation regulator activity	5	124	0.0484	ENSP00000313007,ENSP00000373272,ENSP00000410059,ENSP00000416255,ENSP00000419449	EEF1D,EIF1,EIF4G1,PABPC1,TRIM71

## Sheet: GO - Process
#term ID	term description	observed gene count	background gene count	false discovery rate	matching proteins in your network (IDs)	matching proteins in your network (labels)
GO:0010468	regulation of gene expression	70	4533	3.65e-09	ENSP00000216181,ENSP00000228872,ENSP00000239165,ENSP00000244769,ENSP00000248975,ENSP00000256646,ENSP00000258149,ENSP00000260356,ENSP00000261024,ENSP00000262518,ENSP00000264010,ENSP00000264414,ENSP00000266679,ENSP00000282486,ENSP00000299163,ENSP00000307567,ENSP00000308219,ENSP00000313007,ENSP00000314153,ENSP00000318486,ENSP00000320485,ENSP00000330753,ENSP00000331310,ENSP00000334474,ENSP00000336790…	AGO1,AHNAK,ARHGAP35,ARID1A,ASPH,ASXL2,ATF4,ATXN1,BAG3,BRD2,BRWD1,CBX6,CDK5R1,CDKN1B,CHD3,CPSF6,CTCF,CUL3,CYR61,DDX3X,DICER1,DYRK1A,EEF1D,EIF1,EIF4G1,ETV3,HIF1AN,HIPK1,HNRNPA2B1,HOXB7,KPNA6,LDLR,MATR3,MBD3,MBNL1,MDM2,MORF4L1,MTF1,MYC,MYH9,NOTCH2,NSD1,PABPC1,PHF10,PUM2,QARS,RC3H1,RC3H2,RGMB,SERBP1,SLC40A1,SON,SQSTM1,SRCAP,SRSF2,TAF3,TBL1XR1,THBS1,TLE3,TMBIM6,TNRC6B,TRIM71,TRPS1,WWTR1,YWHAH,ZBTB33,Z…
GO:0019219	regulation of nucleobase-containing compound metabolic process	67	4133	3.65e-09	ENSP00000228872,ENSP00000239165,ENSP00000244769,ENSP00000248975,ENSP00000256646,ENSP00000258149,ENSP00000261024,ENSP00000262518,ENSP00000264010,ENSP00000264414,ENSP00000266679,ENSP00000282486,ENSP00000299163,ENSP00000307567,ENSP00000308219,ENSP00000313007,ENSP00000314153,ENSP00000318486,ENSP00000320485,ENSP00000330753,ENSP00000331310,ENSP00000332791,ENSP00000334474,ENSP00000336790,ENSP00000338173…	AGO1,AHNAK,ARHGAP35,ARID1A,ASPH,ASXL2,ATF4,ATXN1,BAG3,BRD2,BRWD1,CBX6,CDK5R1,CDKN1B,CHD3,CPSF6,CTCF,CUL3,CYR61,DDX3X,DICER1,DYRK1A,EEF1D,EIF4G1,ETV3,HIF1AN,HIPK1,HNRNPA2B1,HOXB7,KLHL15,KPNA6,MBD3,MBNL1,MDM2,MORF4L1,MTF1,MYC,NOTCH2,NSD1,PABPC1,PHF10,PUM2,QARS,RC3H1,RC3H2,RGMB,SERBP1,SLC40A1,SON,SQSTM1,SRCAP,SRSF2,TAF3,TBL1XR1,TLE3,TMBIM6,TNRC6B,TRIM71,TRPS1,VCP,WWTR1,YWHAH,ZBTB33,ZC3H11A,ZMIZ1,ZNF…
GO:0051252	regulation of RNA metabolic process	65	3890	3.65e-09	ENSP00000228872,ENSP00000239165,ENSP00000244769,ENSP00000248975,ENSP00000256646,ENSP00000258149,ENSP00000261024,ENSP00000262518,ENSP00000264010,ENSP00000264414,ENSP00000266679,ENSP00000282486,ENSP00000299163,ENSP00000307567,ENSP00000308219,ENSP00000313007,ENSP00000314153,ENSP00000318486,ENSP00000320485,ENSP00000330753,ENSP00000331310,ENSP00000334474,ENSP00000336790,ENSP00000338173,ENSP00000340271…	AGO1,AHNAK,ARHGAP35,ARID1A,ASPH,ASXL2,ATF4,ATXN1,BAG3,BRD2,BRWD1,CBX6,CDK5R1,CDKN1B,CHD3,CPSF6,CTCF,CUL3,CYR61,DDX3X,DICER1,DYRK1A,EEF1D,EIF4G1,ETV3,HIF1AN,HIPK1,HNRNPA2B1,HOXB7,KPNA6,MBD3,MBNL1,MDM2,MORF4L1,MTF1,MYC,NOTCH2,NSD1,PABPC1,PHF10,PUM2,QARS,RC3H1,RC3H2,RGMB,SERBP1,SLC40A1,SON,SQSTM1,SRCAP,SRSF2,TAF3,TBL1XR1,TLE3,TMBIM6,TNRC6B,TRIM71,TRPS1,WWTR1,YWHAH,ZBTB33,ZC3H11A,ZMIZ1,ZNF367,ZNF711
GO:0080090	regulation of primary metabolic process	83	5982	3.65e-09	ENSP00000216181,ENSP00000228872,ENSP00000239165,ENSP00000244769,ENSP00000248975,ENSP00000256646,ENSP00000258149,ENSP00000260356,ENSP00000261024,ENSP00000261183,ENSP00000261716,ENSP00000262518,ENSP00000263574,ENSP00000264010,ENSP00000264414,ENSP00000265371,ENSP00000266679,ENSP00000269141,ENSP00000282486,ENSP00000299163,ENSP00000302114,ENSP00000306330,ENSP00000307567,ENSP00000308219,ENSP00000313007…	AGO1,AHNAK,APLP2,ARHGAP35,ARID1A,ASPH,ASXL2,ATF4,ATXN1,BAG3,BRD2,BRWD1,CBX6,CDH2,CDK5R1,CDKN1B,CHD3,CPSF6,CTCF,CUL3,CYR61,DDX3X,DICER1,DYRK1A,DYRK2,EEF1D,EIF1,EIF4G1,ETV3,FRS2,HIF1AN,HIPK1,HNRNPA2B1,HOXB7,IRS4,KLHL15,KPNA6,LDLR,MBD3,MBNL1,MDM2,MORF4L1,MTF1,MYC,MYH9,MYLIP,NOTCH2,NRP1,NSD1,OSBPL8,PABPC1,PHF10,PRELID1,PUM2,QARS,RC3H1,RC3H2,RGMB,SCD,SERBP1,SLC40A1,SON,SQSTM1,SRCAP,SRSF2,TAF3,TAOK1,TB…
GO:0051171	regulation of nitrogen compound metabolic process	80	5827	7.42e-09	ENSP00000216181,ENSP00000228872,ENSP00000239165,ENSP00000244769,ENSP00000248975,ENSP00000256646,ENSP00000258149,ENSP00000260356,ENSP00000261024,ENSP00000261183,ENSP00000261716,ENSP00000262518,ENSP00000263574,ENSP00000264010,ENSP00000264414,ENSP00000265371,ENSP00000266679,ENSP00000269141,ENSP00000282486,ENSP00000299163,ENSP00000302114,ENSP00000306330,ENSP00000307567,ENSP00000308219,ENSP00000313007…	AGO1,AHNAK,APLP2,ARHGAP35,ARID1A,ASPH,ASXL2,ATF4,ATXN1,BAG3,BRD2,BRWD1,CBX6,CDH2,CDK5R1,CDKN1B,CHD3,CPSF6,CTCF,CUL3,CYR61,DDX3X,DICER1,DYRK1A,EEF1D,EIF1,EIF4G1,ETV3,FRS2,HIF1AN,HIPK1,HNRNPA2B1,HOXB7,KLHL15,KPNA6,LDLR,MBD3,MBNL1,MDM2,MORF4L1,MTF1,MYC,MYH9,MYLIP,NOTCH2,NRP1,NSD1,OSBPL8,PABPC1,PHF10,PRELID1,PUM2,QARS,RC3H1,RC3H2,RGMB,SERBP1,SLC40A1,SON,SQSTM1,SRCAP,SRSF2,TAF3,TAOK1,TBL1XR1,THBS1,TLE…
GO:0060255	regulation of macromolecule metabolic process	82	6072	7.42e-09	ENSP00000216181,ENSP00000228872,ENSP00000239165,ENSP00000244769,ENSP00000248975,ENSP00000256646,ENSP00000258149,ENSP00000260356,ENSP00000261024,ENSP00000261183,ENSP00000261716,ENSP00000262518,ENSP00000263574,ENSP00000264010,ENSP00000264414,ENSP00000265371,ENSP00000266679,ENSP00000269141,ENSP00000282486,ENSP00000299163,ENSP00000302114,ENSP00000306330,ENSP00000307567,ENSP00000308219,ENSP00000313007…	AGO1,AHNAK,APLP2,ARHGAP35,ARID1A,ASPH,ASXL2,ATF4,ATXN1,BAG3,BRD2,BRWD1,CBX6,CDH2,CDK5R1,CDKN1B,CHD3,CPSF6,CTCF,CUL3,CYR61,DDX3X,DICER1,DYRK1A,DYRK2,EEF1D,EIF1,EIF4G1,ETV3,FRS2,HIF1AN,HIPK1,HNRNPA2B1,HOXB7,KLHL15,KPNA6,LDLR,MATR3,MBD3,MBNL1,MDM2,MORF4L1,MTF1,MYC,MYH9,MYLIP,NOTCH2,NRP1,NSD1,OSBPL8,PABPC1,PHF10,PRELID1,PUM2,QARS,RC3H1,RC3H2,RGMB,SERBP1,SLC40A1,SON,SQSTM1,SRCAP,SRSF2,TAF3,TAOK1,TBL1X…
GO:0010629	negative regulation of gene expression	39	1670	1.06e-08	ENSP00000228872,ENSP00000244769,ENSP00000256646,ENSP00000258149,ENSP00000260356,ENSP00000264010,ENSP00000264414,ENSP00000299163,ENSP00000307567,ENSP00000313007,ENSP00000314153,ENSP00000318486,ENSP00000320485,ENSP00000331310,ENSP00000336790,ENSP00000338173,ENSP00000340271,ENSP00000346694,ENSP00000356669,ENSP00000357175,ENSP00000358081,ENSP00000362300,ENSP00000373272,ENSP00000374455,ENSP00000379065…	AGO1,ARHGAP35,ARID1A,ATF4,ATXN1,BAG3,CBX6,CDK5R1,CDKN1B,CTCF,CUL3,DDX3X,DICER1,DYRK1A,EIF4G1,ETV3,HIF1AN,HNRNPA2B1,LDLR,MBD3,MDM2,MORF4L1,MYC,NOTCH2,NSD1,PABPC1,PUM2,QARS,RC3H1,SQSTM1,TAF3,TBL1XR1,THBS1,TMBIM6,TNRC6B,TRIM71,TRPS1,WWTR1,ZBTB33
GO:0031323	regulation of cellular metabolic process	81	6082	1.6e-08	ENSP00000216181,ENSP00000228872,ENSP00000239165,ENSP00000244769,ENSP00000248975,ENSP00000256646,ENSP00000258149,ENSP00000260356,ENSP00000261024,ENSP00000261183,ENSP00000261716,ENSP00000262518,ENSP00000263574,ENSP00000264010,ENSP00000264414,ENSP00000265371,ENSP00000266679,ENSP00000269141,ENSP00000282486,ENSP00000299163,ENSP00000302114,ENSP00000306330,ENSP00000307567,ENSP00000308219,ENSP00000313007…	AGO1,AHNAK,APLP2,ARHGAP35,ARID1A,ASPH,ASXL2,ATF4,ATXN1,BAG3,BRD2,BRWD1,CBX6,CDH2,CDK5R1,CDKN1B,CHD3,CPSF6,CTCF,CUL3,CYR61,DDX3X,DICER1,DYRK1A,DYRK2,EEF1D,EIF1,EIF4G1,ETV3,FRS2,HIF1AN,HIPK1,HNRNPA2B1,HOXB7,KLHL15,KPNA6,LDLR,MBD3,MBNL1,MDM2,MORF4L1,MTF1,MYC,MYH9,MYLIP,NOTCH2,NRP1,NSD1,OSBPL8,PABPC1,PHF10,PRELID1,PUM2,QARS,RC3H1,RC3H2,RGMB,SERBP1,SLC40A1,SON,SQSTM1,SRCAP,SRSF2,TAF3,TAOK1,TBL1XR1,THB…
GO:0019222	regulation of metabolic process	84	6516	2.28e-08	ENSP00000216181,ENSP00000228872,ENSP00000239165,ENSP00000244769,ENSP00000248975,ENSP00000256646,ENSP00000258149,ENSP00000260356,ENSP00000261024,ENSP00000261183,ENSP00000261716,ENSP00000262518,ENSP00000263574,ENSP00000264010,ENSP00000264414,ENSP00000265371,ENSP00000266679,ENSP00000269141,ENSP00000282486,ENSP00000299163,ENSP00000302114,ENSP00000306330,ENSP00000307567,ENSP00000308219,ENSP00000313007…	AGO1,AHNAK,APLP2,ARHGAP35,ARID1A,ASPH,ASXL2,ATF4,ATXN1,BAG3,BRD2,BRWD1,CBX6,CDH2,CDK5R1,CDKN1B,CHD3,CPSF6,CTCF,CUL3,CYR61,DDX3X,DICER1,DYRK1A,DYRK2,EEF1D,EIF1,EIF4G1,ETV3,FRS2,HIF1AN,HIPK1,HNRNPA2B1,HOXB7,IRS4,KLHL15,KPNA6,LDLR,MATR3,MBD3,MBNL1,MDM2,MORF4L1,MTF1,MYC,MYH9,MYLIP,NOTCH2,NRP1,NSD1,OSBPL8,PABPC1,PHF10,PRELID1,PUM2,QARS,RC3H1,RC3H2,RGMB,SCD,SERBP1,SLC40A1,SON,SQSTM1,SRCAP,SRSF2,TAF3,TA…
GO:0009889	regulation of biosynthetic process	65	4337	5.08e-08	ENSP00000228872,ENSP00000239165,ENSP00000244769,ENSP00000248975,ENSP00000256646,ENSP00000258149,ENSP00000260356,ENSP00000261024,ENSP00000262518,ENSP00000264010,ENSP00000264414,ENSP00000299163,ENSP00000307567,ENSP00000308219,ENSP00000313007,ENSP00000314153,ENSP00000318486,ENSP00000320485,ENSP00000330753,ENSP00000331310,ENSP00000334474,ENSP00000336790,ENSP00000338173,ENSP00000340271,ENSP00000341805…	AGO1,ARHGAP35,ARID1A,ASPH,ASXL2,ATF4,ATXN1,BAG3,BRD2,BRWD1,CBX6,CDK5R1,CDKN1B,CHD3,CTCF,CUL3,CYR61,DDX3X,DICER1,DYRK2,EEF1D,EIF1,EIF4G1,ETV3,HIF1AN,HIPK1,HNRNPA2B1,HOXB7,KPNA6,LDLR,MBD3,MDM2,MORF4L1,MTF1,MYC,NOTCH2,NSD1,PABPC1,PHF10,PUM2,QARS,RC3H1,RC3H2,RGMB,SCD,SLC40A1,SQSTM1,SRCAP,SRSF2,TAF3,TBL1XR1,THBS1,TLE3,TMBIM6,TNRC6B,TRIM71,TRPS1,VCP,WWTR1,YWHAH,ZBTB33,ZC3H11A,ZMIZ1,ZNF367,ZNF711
GO:0048523	negative regulation of cellular process	66	4454	5.08e-08	ENSP00000211998,ENSP00000216181,ENSP00000228872,ENSP00000231061,ENSP00000244769,ENSP00000248975,ENSP00000250405,ENSP00000256646,ENSP00000258149,ENSP00000258439,ENSP00000260356,ENSP00000261024,ENSP00000261183,ENSP00000261716,ENSP00000263574,ENSP00000264010,ENSP00000264414,ENSP00000265371,ENSP00000269141,ENSP00000299163,ENSP00000302114,ENSP00000306330,ENSP00000307567,ENSP00000309376,ENSP00000313007…	AGO1,APLP2,ARHGAP35,ARID1A,ASPH,ATF4,ATXN1,BAG3,BCL2L2,CBX6,CD164,CDH2,CDK5R1,CDKN1B,CTCF,CUL3,CYR61,DDX3X,DICER1,DYRK1A,DYRK2,EIF4G1,ETV3,FRS2,HIF1AN,HNRNPA2B1,KLHL15,LDLR,LEPROT,MBD3,MDM2,MORF4L1,MYC,MYH9,MYLIP,NOTCH2,NRP1,NSD1,OSBPL8,PABPC1,PCM1,PRELID1,QARS,RC3H1,RC3H2,SLC35F6,SLC40A1,SON,SPARC,SQSTM1,SRSF2,TAF3,TAOK1,TBL1XR1,THBS1,TMBIM6,TMEM127,TMEM64,TNRC6B,TRIM71,TRPS1,VCL,WWTR1,YWHAG,YWH…
GO:0031326	regulation of cellular biosynthetic process	64	4266	6.35e-08	ENSP00000228872,ENSP00000239165,ENSP00000244769,ENSP00000248975,ENSP00000256646,ENSP00000258149,ENSP00000260356,ENSP00000261024,ENSP00000262518,ENSP00000264010,ENSP00000264414,ENSP00000299163,ENSP00000307567,ENSP00000308219,ENSP00000313007,ENSP00000314153,ENSP00000318486,ENSP00000320485,ENSP00000330753,ENSP00000331310,ENSP00000334474,ENSP00000336790,ENSP00000338173,ENSP00000340271,ENSP00000341805…	AGO1,ARHGAP35,ARID1A,ASPH,ASXL2,ATF4,ATXN1,BAG3,BRD2,BRWD1,CBX6,CDK5R1,CDKN1B,CHD3,CTCF,CUL3,CYR61,DDX3X,DICER1,DYRK2,EEF1D,EIF1,EIF4G1,ETV3,HIF1AN,HIPK1,HNRNPA2B1,HOXB7,KPNA6,LDLR,MBD3,MDM2,MORF4L1,MTF1,MYC,NOTCH2,NSD1,PABPC1,PHF10,PUM2,QARS,RC3H1,RC3H2,RGMB,SLC40A1,SQSTM1,SRCAP,SRSF2,TAF3,TBL1XR1,THBS1,TLE3,TMBIM6,TNRC6B,TRIM71,TRPS1,VCP,WWTR1,YWHAH,ZBTB33,ZC3H11A,ZMIZ1,ZNF367,ZNF711
GO:0010556	regulation of macromolecule biosynthetic process	62	4143	1.57e-07	ENSP00000228872,ENSP00000239165,ENSP00000244769,ENSP00000248975,ENSP00000256646,ENSP00000258149,ENSP00000260356,ENSP00000261024,ENSP00000262518,ENSP00000264010,ENSP00000264414,ENSP00000299163,ENSP00000307567,ENSP00000308219,ENSP00000313007,ENSP00000314153,ENSP00000318486,ENSP00000320485,ENSP00000330753,ENSP00000331310,ENSP00000334474,ENSP00000336790,ENSP00000338173,ENSP00000340271,ENSP00000341805…	AGO1,ARHGAP35,ARID1A,ASPH,ASXL2,ATF4,ATXN1,BAG3,BRD2,BRWD1,CBX6,CDK5R1,CDKN1B,CHD3,CTCF,CUL3,CYR61,DDX3X,DICER1,DYRK2,EEF1D,EIF1,EIF4G1,ETV3,HIF1AN,HIPK1,HNRNPA2B1,HOXB7,KPNA6,MBD3,MDM2,MORF4L1,MTF1,MYC,NOTCH2,NSD1,PABPC1,PHF10,PUM2,QARS,RC3H1,RC3H2,RGMB,SLC40A1,SQSTM1,SRCAP,SRSF2,TAF3,TBL1XR1,THBS1,TLE3,TMBIM6,TNRC6B,TRIM71,TRPS1,WWTR1,YWHAH,ZBTB33,ZC3H11A,ZMIZ1,ZNF367,ZNF711
GO:0048519	negative regulation of biological process	69	4953	1.7e-07	ENSP00000211998,ENSP00000216181,ENSP00000228872,ENSP00000231061,ENSP00000244769,ENSP00000248975,ENSP00000250405,ENSP00000254190,ENSP00000256646,ENSP00000258149,ENSP00000258439,ENSP00000260356,ENSP00000261024,ENSP00000261183,ENSP00000261716,ENSP00000263574,ENSP00000264010,ENSP00000264414,ENSP00000265371,ENSP00000269141,ENSP00000299163,ENSP00000302114,ENSP00000306330,ENSP00000307567,ENSP00000309376…	AGO1,APLP2,ARHGAP35,ARID1A,ASPH,ATF4,ATXN1,BAG3,BCL2L2,CBX6,CD164,CDH2,CDK5R1,CDKN1B,CHSY1,COL4A2,CTCF,CUL3,CYR61,DDX3X,DICER1,DYRK1A,DYRK2,EIF4G1,ETV3,FRS2,HIF1AN,HNRNPA2B1,KLHL15,LDLR,LEPROT,MBD3,MDM2,MORF4L1,MYC,MYH9,MYLIP,NOTCH2,NRP1,NSD1,OSBPL8,PABPC1,PCM1,PRELID1,PUM2,QARS,RC3H1,RC3H2,SLC35F6,SLC40A1,SON,SPARC,SQSTM1,SRSF2,TAF3,TAOK1,TBL1XR1,THBS1,TMBIM6,TMEM127,TMEM64,TNRC6B,TRIM71,TRPS1,V…
GO:2000112	regulation of cellular macromolecule biosynthetic process	61	4050	1.7e-07	ENSP00000228872,ENSP00000239165,ENSP00000244769,ENSP00000248975,ENSP00000256646,ENSP00000258149,ENSP00000260356,ENSP00000261024,ENSP00000262518,ENSP00000264010,ENSP00000264414,ENSP00000299163,ENSP00000307567,ENSP00000308219,ENSP00000313007,ENSP00000314153,ENSP00000318486,ENSP00000320485,ENSP00000330753,ENSP00000331310,ENSP00000334474,ENSP00000336790,ENSP00000338173,ENSP00000340271,ENSP00000341805…	AGO1,ARHGAP35,ARID1A,ASPH,ASXL2,ATF4,ATXN1,BAG3,BRD2,BRWD1,CBX6,CDK5R1,CDKN1B,CHD3,CTCF,CUL3,CYR61,DDX3X,DICER1,DYRK2,EEF1D,EIF1,EIF4G1,ETV3,HIF1AN,HIPK1,HNRNPA2B1,HOXB7,KPNA6,MBD3,MDM2,MORF4L1,MTF1,MYC,NOTCH2,NSD1,PABPC1,PHF10,PUM2,QARS,RC3H1,RC3H2,RGMB,SLC40A1,SQSTM1,SRCAP,TAF3,TBL1XR1,THBS1,TLE3,TMBIM6,TNRC6B,TRIM71,TRPS1,WWTR1,YWHAH,ZBTB33,ZC3H11A,ZMIZ1,ZNF367,ZNF711
GO:0010558	negative regulation of macromolecule biosynthetic process	33	1425	2.93e-07	ENSP00000228872,ENSP00000244769,ENSP00000258149,ENSP00000264010,ENSP00000264414,ENSP00000299163,ENSP00000307567,ENSP00000314153,ENSP00000318486,ENSP00000320485,ENSP00000331310,ENSP00000336790,ENSP00000340271,ENSP00000346694,ENSP00000356669,ENSP00000357175,ENSP00000358081,ENSP00000362300,ENSP00000373272,ENSP00000374455,ENSP00000376276,ENSP00000379065,ENSP00000382840,ENSP00000384490,ENSP00000385720…	AGO1,ARHGAP35,ARID1A,ATF4,ATXN1,BAG3,CBX6,CDK5R1,CDKN1B,CTCF,CUL3,DDX3X,DICER1,ETV3,HIF1AN,HNRNPA2B1,MBD3,MDM2,MORF4L1,MYC,NSD1,QARS,RC3H1,SQSTM1,SRSF2,TAF3,TBL1XR1,TMBIM6,TNRC6B,TRIM71,TRPS1,WWTR1,ZBTB33
GO:2000113	negative regulation of cellular macromolecule biosynthetic process	32	1348	2.93e-07	ENSP00000228872,ENSP00000244769,ENSP00000258149,ENSP00000264010,ENSP00000264414,ENSP00000299163,ENSP00000307567,ENSP00000314153,ENSP00000318486,ENSP00000320485,ENSP00000331310,ENSP00000336790,ENSP00000340271,ENSP00000346694,ENSP00000356669,ENSP00000357175,ENSP00000358081,ENSP00000362300,ENSP00000373272,ENSP00000374455,ENSP00000379065,ENSP00000382840,ENSP00000384490,ENSP00000385720,ENSP00000389277…	AGO1,ARHGAP35,ARID1A,ATF4,ATXN1,BAG3,CBX6,CDK5R1,CDKN1B,CTCF,CUL3,DDX3X,DICER1,ETV3,HIF1AN,HNRNPA2B1,MBD3,MDM2,MORF4L1,MYC,NSD1,QARS,RC3H1,SQSTM1,TAF3,TBL1XR1,TMBIM6,TNRC6B,TRIM71,TRPS1,WWTR1,ZBTB33
GO:0031327	negative regulation of cellular biosynthetic process	33	1479	6.48e-07	ENSP00000228872,ENSP00000244769,ENSP00000258149,ENSP00000264010,ENSP00000264414,ENSP00000299163,ENSP00000307567,ENSP00000314153,ENSP00000318486,ENSP00000320485,ENSP00000331310,ENSP00000336790,ENSP00000340271,ENSP00000346694,ENSP00000356669,ENSP00000357175,ENSP00000358081,ENSP00000362300,ENSP00000373272,ENSP00000374455,ENSP00000376276,ENSP00000379065,ENSP00000382840,ENSP00000384490,ENSP00000385720…	AGO1,ARHGAP35,ARID1A,ATF4,ATXN1,BAG3,CBX6,CDK5R1,CDKN1B,CTCF,CUL3,DDX3X,DICER1,ETV3,HIF1AN,HNRNPA2B1,MBD3,MDM2,MORF4L1,MYC,NSD1,QARS,RC3H1,SQSTM1,SRSF2,TAF3,TBL1XR1,TMBIM6,TNRC6B,TRIM71,TRPS1,WWTR1,ZBTB33
GO:0051172	negative regulation of nitrogen compound metabolic process	41	2307	3.2e-06	ENSP00000228872,ENSP00000244769,ENSP00000258149,ENSP00000260356,ENSP00000263574,ENSP00000264010,ENSP00000264414,ENSP00000299163,ENSP00000306330,ENSP00000307567,ENSP00000313007,ENSP00000314153,ENSP00000318486,ENSP00000320485,ENSP00000331310,ENSP00000332791,ENSP00000336790,ENSP00000340271,ENSP00000346694,ENSP00000356669,ENSP00000357175,ENSP00000358081,ENSP00000362300,ENSP00000373272,ENSP00000374455…	AGO1,APLP2,ARHGAP35,ARID1A,ATF4,ATXN1,BAG3,CBX6,CDK5R1,CDKN1B,CTCF,CUL3,DDX3X,DICER1,DYRK1A,EIF4G1,ETV3,HIF1AN,HNRNPA2B1,KLHL15,LDLR,MBD3,MDM2,MORF4L1,MYC,NSD1,PABPC1,QARS,RC3H1,SQSTM1,SRSF2,TAF3,TBL1XR1,THBS1,TMBIM6,TNRC6B,TRIM71,TRPS1,WWTR1,YWHAG,ZBTB33
GO:0010605	negative regulation of macromolecule metabolic process	43	2558	6.03e-06	ENSP00000228872,ENSP00000244769,ENSP00000256646,ENSP00000258149,ENSP00000260356,ENSP00000263574,ENSP00000264010,ENSP00000264414,ENSP00000299163,ENSP00000306330,ENSP00000307567,ENSP00000313007,ENSP00000314153,ENSP00000318486,ENSP00000320485,ENSP00000331310,ENSP00000332791,ENSP00000336790,ENSP00000338173,ENSP00000340271,ENSP00000346694,ENSP00000356669,ENSP00000357175,ENSP00000358081,ENSP00000362300…	AGO1,APLP2,ARHGAP35,ARID1A,ATF4,ATXN1,BAG3,CBX6,CDK5R1,CDKN1B,CTCF,CUL3,DDX3X,DICER1,DYRK1A,EIF4G1,ETV3,HIF1AN,HNRNPA2B1,KLHL15,LDLR,MBD3,MDM2,MORF4L1,MYC,NOTCH2,NSD1,PABPC1,PUM2,QARS,RC3H1,SQSTM1,SRSF2,TAF3,TBL1XR1,THBS1,TMBIM6,TNRC6B,TRIM71,TRPS1,WWTR1,YWHAG,ZBTB33
GO:0051253	negative regulation of RNA metabolic process	29	1303	6.08e-06	ENSP00000228872,ENSP00000244769,ENSP00000258149,ENSP00000264010,ENSP00000264414,ENSP00000299163,ENSP00000307567,ENSP00000313007,ENSP00000314153,ENSP00000318486,ENSP00000320485,ENSP00000331310,ENSP00000340271,ENSP00000346694,ENSP00000357175,ENSP00000358081,ENSP00000374455,ENSP00000376276,ENSP00000379065,ENSP00000381932,ENSP00000384490,ENSP00000385720,ENSP00000389277,ENSP00000395929,ENSP00000405574…	ARHGAP35,ARID1A,ATXN1,BAG3,CBX6,CDK5R1,CDKN1B,CTCF,CUL3,DICER1,DYRK1A,ETV3,HIF1AN,HNRNPA2B1,MBD3,MDM2,MORF4L1,MYC,NSD1,PABPC1,QARS,SQSTM1,SRSF2,TAF3,TBL1XR1,TMBIM6,TRPS1,WWTR1,ZBTB33
GO:0048518	positive regulation of biological process	69	5459	7.46e-06	ENSP00000216181,ENSP00000228872,ENSP00000231061,ENSP00000239165,ENSP00000248975,ENSP00000254190,ENSP00000256646,ENSP00000258149,ENSP00000258341,ENSP00000260356,ENSP00000261024,ENSP00000261183,ENSP00000261716,ENSP00000262518,ENSP00000264010,ENSP00000264414,ENSP00000265371,ENSP00000266679,ENSP00000269141,ENSP00000299163,ENSP00000302114,ENSP00000306330,ENSP00000308219,ENSP00000311502,ENSP00000313007…	AGO1,AP1G1,ARHGAP35,ARID1A,ASPH,ASXL2,ATF4,BAG3,CDH2,CDK5R1,CDKN1B,CHSY1,CPSF6,CTCF,CUL3,CYR61,DDX3X,DICER1,DYRK1A,DYRK2,EIF4G1,FRS2,HEG1,HIF1AN,HIPK1,HNRNPA2B1,HOXB7,IRS4,KIF3B,KPNA6,LAMC1,LDHA,LDLR,MATR3,MDM2,MTF1,MYC,MYH9,MYLIP,NOTCH2,NRP1,NSD1,OSBPL8,PABPC1,PCM1,PRELID1,PUM2,RAB11FIP2,RC3H1,RC3H2,RGMB,SLC35F6,SLC40A1,SPARC,SQSTM1,SRCAP,TAOK1,TBL1XR1,THBS1,TMEM64,TNRC6B,TRIM71,TRPS1,VCP,WWTR1,…
GO:0016070	RNA metabolic process	51	3430	8.98e-06	ENSP00000239165,ENSP00000244769,ENSP00000256646,ENSP00000262518,ENSP00000264010,ENSP00000266679,ENSP00000281589,ENSP00000282486,ENSP00000299163,ENSP00000301740,ENSP00000307567,ENSP00000313007,ENSP00000314153,ENSP00000317123,ENSP00000320485,ENSP00000330753,ENSP00000331310,ENSP00000334474,ENSP00000336790,ENSP00000338173,ENSP00000340271,ENSP00000341805,ENSP00000346694,ENSP00000348984,ENSP00000353654…	AGO1,ARHGAP35,ARID1A,ASXL2,ATF4,ATXN1,BRD2,BRWD1,CBX6,CHD3,COL4A2,CPSF6,CTCF,DDX3X,DICER1,EEF1D,EIF4G1,ETV3,HIF1AN,HIPK1,HNRNPA2B1,HOXB7,MBD3,MBNL1,MORF4L1,MTF1,MYC,NOTCH2,NSD1,PABPC1,PABPC3,PHF10,PUM2,QARS,RC3H1,SNRNP200,SON,SRCAP,SRRM2,SRSF2,TAF3,TBL1XR1,TLE3,TRIM71,TRPS1,WWTR1,ZBTB33,ZC3H11A,ZMIZ1,ZNF367,ZNF711
GO:0065007	biological regulation	113	11740	8.98e-06	ENSP00000211998,ENSP00000216181,ENSP00000228872,ENSP00000231061,ENSP00000239165,ENSP00000244040,ENSP00000244769,ENSP00000247461,ENSP00000248975,ENSP00000250405,ENSP00000254190,ENSP00000256646,ENSP00000258149,ENSP00000258341,ENSP00000258439,ENSP00000260356,ENSP00000261024,ENSP00000261183,ENSP00000261716,ENSP00000261942,ENSP00000262518,ENSP00000263574,ENSP00000264010,ENSP00000264414,ENSP00000265371…	AGO1,AHNAK,ALDH1A1,AP1G1,APLP2,ARHGAP35,ARID1A,ASPH,ASXL2,ATF4,ATXN1,BAG3,BCL2L2,BRD2,BRWD1,CANX,CBX6,CD164,CDH2,CDK5R1,CDKN1B,CHD3,CHSY1,COL4A2,CPSF6,CTCF,CUL3,CYR61,DDX3X,DICER1,DST,DYRK1A,DYRK2,EEF1D,EIF1,EIF4G1,ETV3,FAF2,FRS2,GGCT,HDLBP,HEG1,HIF1AN,HIPK1,HNRNPA2B1,HOXB7,IRS4,KIF3B,KLHL15,KPNA6,LAMC1,LDHA,LDLR,LEPROT,MATR3,MBD3,MBNL1,MDM2,MORF4L1,MTF1,MYC,MYH9,MYLIP,NOTCH2,NRP1,NSD1,OSBPL8,PAB…
GO:0045934	negative regulation of nucleobase-containing compound metabolic process	30	1424	9.44e-06	ENSP00000228872,ENSP00000244769,ENSP00000258149,ENSP00000264010,ENSP00000264414,ENSP00000299163,ENSP00000307567,ENSP00000313007,ENSP00000314153,ENSP00000318486,ENSP00000320485,ENSP00000331310,ENSP00000332791,ENSP00000340271,ENSP00000346694,ENSP00000357175,ENSP00000358081,ENSP00000374455,ENSP00000376276,ENSP00000379065,ENSP00000381932,ENSP00000384490,ENSP00000385720,ENSP00000389277,ENSP00000395929…	ARHGAP35,ARID1A,ATXN1,BAG3,CBX6,CDK5R1,CDKN1B,CTCF,CUL3,DICER1,DYRK1A,ETV3,HIF1AN,HNRNPA2B1,KLHL15,MBD3,MDM2,MORF4L1,MYC,NSD1,PABPC1,QARS,SQSTM1,SRSF2,TAF3,TBL1XR1,TMBIM6,TRPS1,WWTR1,ZBTB33
GO:0050789	regulation of biological process	109	11116	9.86e-06	ENSP00000211998,ENSP00000216181,ENSP00000228872,ENSP00000231061,ENSP00000239165,ENSP00000244769,ENSP00000247461,ENSP00000248975,ENSP00000250405,ENSP00000254190,ENSP00000256646,ENSP00000258149,ENSP00000258341,ENSP00000258439,ENSP00000260356,ENSP00000261024,ENSP00000261183,ENSP00000261716,ENSP00000262518,ENSP00000263574,ENSP00000264010,ENSP00000264414,ENSP00000265371,ENSP00000266679,ENSP00000269141…	AGO1,AHNAK,AP1G1,APLP2,ARHGAP35,ARID1A,ASPH,ASXL2,ATF4,ATXN1,BAG3,BCL2L2,BRD2,BRWD1,CANX,CBX6,CD164,CDH2,CDK5R1,CDKN1B,CHD3,CHSY1,COL4A2,CPSF6,CTCF,CUL3,CYR61,DDX3X,DICER1,DST,DYRK1A,DYRK2,EEF1D,EIF1,EIF4G1,ETV3,FRS2,GGCT,HDLBP,HEG1,HIF1AN,HIPK1,HNRNPA2B1,HOXB7,IRS4,KIF3B,KLHL15,KPNA6,LAMC1,LDHA,LDLR,LEPROT,MATR3,MBD3,MBNL1,MDM2,MORF4L1,MTF1,MYC,MYH9,MYLIP,NOTCH2,NRP1,NSD1,OSBPL8,PABPC1,PCM1,PHF1…
GO:0032502	developmental process	68	5401	1e-05	ENSP00000211998,ENSP00000216181,ENSP00000228872,ENSP00000231061,ENSP00000239165,ENSP00000244769,ENSP00000247461,ENSP00000248975,ENSP00000250405,ENSP00000254190,ENSP00000256646,ENSP00000258149,ENSP00000258341,ENSP00000260356,ENSP00000261024,ENSP00000261183,ENSP00000261716,ENSP00000264414,ENSP00000265371,ENSP00000269141,ENSP00000282486,ENSP00000302114,ENSP00000306330,ENSP00000307046,ENSP00000307567…	AP1G1,ARHGAP35,ARID1A,ASPH,ATF4,ATXN1,BAG3,BCL2L2,CANX,CD164,CDH2,CDK5R1,CDKN1B,CHSY1,COL4A2,CUL3,CYR61,DCAF7,DICER1,DYRK1A,EIF4G1,ETV3,FRS2,HEG1,HIPK1,HOXB7,KIF3B,LAMC1,LDHA,LDLR,MBD3,MBNL1,MDM2,MYC,MYH9,MYLIP,NAV1,NOTCH2,NRP1,OSBPL8,PCM1,PHF10,PLS3,PRELID1,QARS,RAPH1,RC3H1,RC3H2,SDC2,SGPL1,SH3PXD2A,SLC40A1,SPARC,SQSTM1,TACC1,TAOK1,TBL1XR1,THBS1,TLE3,TMEM64,TRIM71,TRPS1,UGCG,VCL,WWTR1,YWHAG,YWHA…
GO:1903506	regulation of nucleic acid-templated transcription	53	3683	1.06e-05	ENSP00000228872,ENSP00000239165,ENSP00000244769,ENSP00000248975,ENSP00000256646,ENSP00000258149,ENSP00000261024,ENSP00000262518,ENSP00000264010,ENSP00000264414,ENSP00000299163,ENSP00000307567,ENSP00000308219,ENSP00000314153,ENSP00000318486,ENSP00000320485,ENSP00000330753,ENSP00000331310,ENSP00000334474,ENSP00000336790,ENSP00000340271,ENSP00000341805,ENSP00000346694,ENSP00000357175,ENSP00000358081…	AGO1,ARHGAP35,ARID1A,ASPH,ASXL2,ATF4,ATXN1,BAG3,BRD2,BRWD1,CBX6,CDK5R1,CDKN1B,CHD3,CTCF,CUL3,CYR61,DDX3X,DICER1,EEF1D,ETV3,HIF1AN,HIPK1,HNRNPA2B1,HOXB7,KPNA6,MBD3,MDM2,MORF4L1,MTF1,MYC,NOTCH2,NSD1,PHF10,QARS,RC3H2,RGMB,SLC40A1,SQSTM1,SRCAP,SRSF2,TAF3,TBL1XR1,TLE3,TMBIM6,TRPS1,WWTR1,YWHAH,ZBTB33,ZC3H11A,ZMIZ1,ZNF367,ZNF711
GO:0051173	positive regulation of nitrogen compound metabolic process	46	2946	1.07e-05	ENSP00000216181,ENSP00000228872,ENSP00000239165,ENSP00000248975,ENSP00000256646,ENSP00000258149,ENSP00000260356,ENSP00000261024,ENSP00000261183,ENSP00000261716,ENSP00000262518,ENSP00000264010,ENSP00000264414,ENSP00000265371,ENSP00000269141,ENSP00000302114,ENSP00000308219,ENSP00000313007,ENSP00000318486,ENSP00000320485,ENSP00000334474,ENSP00000336790,ENSP00000346694,ENSP00000349298,ENSP00000351777…	AGO1,ARID1A,ASPH,ASXL2,ATF4,CDH2,CDK5R1,CDKN1B,CTCF,CUL3,CYR61,DDX3X,DYRK1A,EIF4G1,FRS2,HNRNPA2B1,HOXB7,KPNA6,LDLR,MDM2,MTF1,MYC,MYH9,MYLIP,NOTCH2,NRP1,NSD1,OSBPL8,PABPC1,PRELID1,RC3H1,RGMB,SLC40A1,SQSTM1,SRCAP,TAOK1,TBL1XR1,THBS1,TNRC6B,TRIM71,TRPS1,VCP,WWTR1,YWHAH,ZMIZ1,ZNF711
GO:0010604	positive regulation of macromolecule metabolic process	47	3081	1.37e-05	ENSP00000216181,ENSP00000228872,ENSP00000239165,ENSP00000248975,ENSP00000256646,ENSP00000258149,ENSP00000260356,ENSP00000261024,ENSP00000261183,ENSP00000261716,ENSP00000262518,ENSP00000264010,ENSP00000264414,ENSP00000265371,ENSP00000269141,ENSP00000302114,ENSP00000308219,ENSP00000313007,ENSP00000318486,ENSP00000320485,ENSP00000334474,ENSP00000336790,ENSP00000342105,ENSP00000346694,ENSP00000349298…	AGO1,ARID1A,ASPH,ASXL2,ATF4,CDH2,CDK5R1,CDKN1B,CTCF,CUL3,CYR61,DDX3X,DYRK1A,DYRK2,EIF4G1,FRS2,HNRNPA2B1,HOXB7,KPNA6,LDLR,MDM2,MTF1,MYC,MYH9,MYLIP,NOTCH2,NRP1,NSD1,OSBPL8,PABPC1,PRELID1,RC3H1,RGMB,SLC40A1,SQSTM1,SRCAP,TAOK1,TBL1XR1,THBS1,TNRC6B,TRIM71,TRPS1,VCP,WWTR1,YWHAH,ZMIZ1,ZNF711
GO:0010608	posttranscriptional regulation of gene expression	16	441	1.44e-05	ENSP00000260356,ENSP00000313007,ENSP00000336790,ENSP00000338173,ENSP00000346694,ENSP00000354346,ENSP00000356669,ENSP00000360034,ENSP00000362300,ENSP00000362774,ENSP00000373272,ENSP00000382840,ENSP00000401946,ENSP00000416255,ENSP00000419449,ENSP00000437256	AGO1,ATF4,DDX3X,DICER1,EIF1,EIF4G1,HNRNPA2B1,MATR3,PABPC1,PUM2,RC3H1,RC3H2,SERBP1,THBS1,TNRC6B,TRIM71
GO:1903507	negative regulation of nucleic acid-templated transcription	27	1220	1.44e-05	ENSP00000228872,ENSP00000244769,ENSP00000258149,ENSP00000264010,ENSP00000264414,ENSP00000299163,ENSP00000307567,ENSP00000314153,ENSP00000318486,ENSP00000320485,ENSP00000331310,ENSP00000340271,ENSP00000346694,ENSP00000357175,ENSP00000358081,ENSP00000374455,ENSP00000376276,ENSP00000379065,ENSP00000384490,ENSP00000385720,ENSP00000389277,ENSP00000395929,ENSP00000405574,ENSP00000412302,ENSP00000419465…	ARHGAP35,ARID1A,ATXN1,BAG3,CBX6,CDK5R1,CDKN1B,CTCF,CUL3,DICER1,ETV3,HIF1AN,HNRNPA2B1,MBD3,MDM2,MORF4L1,MYC,NSD1,QARS,SQSTM1,SRSF2,TAF3,TBL1XR1,TMBIM6,TRPS1,WWTR1,ZBTB33
GO:0006355	regulation of transcription, DNA-templated	52	3661	1.87e-05	ENSP00000228872,ENSP00000239165,ENSP00000244769,ENSP00000248975,ENSP00000256646,ENSP00000258149,ENSP00000261024,ENSP00000262518,ENSP00000264010,ENSP00000264414,ENSP00000299163,ENSP00000307567,ENSP00000308219,ENSP00000314153,ENSP00000318486,ENSP00000320485,ENSP00000330753,ENSP00000331310,ENSP00000334474,ENSP00000336790,ENSP00000340271,ENSP00000341805,ENSP00000346694,ENSP00000357175,ENSP00000358081…	AGO1,ARHGAP35,ARID1A,ASPH,ASXL2,ATF4,ATXN1,BAG3,BRD2,BRWD1,CBX6,CDK5R1,CDKN1B,CHD3,CTCF,CUL3,CYR61,DDX3X,DICER1,EEF1D,ETV3,HIF1AN,HIPK1,HNRNPA2B1,HOXB7,KPNA6,MBD3,MDM2,MORF4L1,MTF1,MYC,NOTCH2,NSD1,PHF10,QARS,RC3H2,RGMB,SLC40A1,SQSTM1,SRCAP,TAF3,TBL1XR1,TLE3,TMBIM6,TRPS1,WWTR1,YWHAH,ZBTB33,ZC3H11A,ZMIZ1,ZNF367,ZNF711
GO:1903311	regulation of mRNA metabolic process	12	238	1.87e-05	ENSP00000266679,ENSP00000313007,ENSP00000338173,ENSP00000346694,ENSP00000348984,ENSP00000356669,ENSP00000360034,ENSP00000373272,ENSP00000376276,ENSP00000381932,ENSP00000401946,ENSP00000416255	CPSF6,DYRK1A,EIF4G1,HNRNPA2B1,PABPC1,PUM2,RC3H1,SERBP1,SON,SRSF2,TNRC6B,TRIM71
GO:0016043	cellular component organization	65	5163	1.88e-05	ENSP00000211998,ENSP00000216181,ENSP00000231061,ENSP00000244040,ENSP00000248975,ENSP00000258149,ENSP00000258341,ENSP00000258439,ENSP00000260356,ENSP00000261716,ENSP00000261942,ENSP00000262518,ENSP00000264010,ENSP00000264414,ENSP00000265371,ENSP00000266679,ENSP00000269141,ENSP00000275428,ENSP00000302114,ENSP00000306330,ENSP00000307046,ENSP00000307959,ENSP00000311502,ENSP00000316543,ENSP00000317123…	AGO1,AHNAK,AP1G1,ARHGAP35,ARID1A,BRD2,BRWD1,CBX6,CDH2,CDK5R1,CHD3,COL4A2,CPSF6,CTCF,CUL3,CYR61,DDX3X,DICER1,DST,EIF4G1,FAF2,FRS2,GGCT,HEG1,HIPK1,HNRNPA2B1,KIF3B,LAMC1,LDLR,MBD3,MDM2,MORF4L1,MYC,MYH9,NAV1,NRP1,NSD1,PCM1,PLS3,PRELID1,PUM2,RAB22A,RAPH1,RC3H1,SDC2,SH3PXD2A,SLC35F6,SNRNP200,SON,SPARC,SQSTM1,SRCAP,TACC1,TAOK1,TBL1XR1,THBS1,TLE3,TMEM127,TRPS1,VCL,VCP,WWTR1,YWHAG,YWHAH,ZMIZ1
GO:0050794	regulation of cellular process	104	10484	1.88e-05	ENSP00000211998,ENSP00000216181,ENSP00000228872,ENSP00000231061,ENSP00000239165,ENSP00000244769,ENSP00000247461,ENSP00000248975,ENSP00000250405,ENSP00000254190,ENSP00000256646,ENSP00000258149,ENSP00000258341,ENSP00000258439,ENSP00000260356,ENSP00000261024,ENSP00000261183,ENSP00000261716,ENSP00000262518,ENSP00000263574,ENSP00000264010,ENSP00000264414,ENSP00000265371,ENSP00000266679,ENSP00000269141…	AGO1,AHNAK,AP1G1,APLP2,ARHGAP35,ARID1A,ASPH,ASXL2,ATF4,ATXN1,BAG3,BCL2L2,BRD2,BRWD1,CANX,CBX6,CD164,CDH2,CDK5R1,CDKN1B,CHD3,CHSY1,COL4A2,CPSF6,CTCF,CUL3,CYR61,DDX3X,DICER1,DST,DYRK1A,DYRK2,EEF1D,EIF1,EIF4G1,ETV3,FRS2,GGCT,HIF1AN,HIPK1,HNRNPA2B1,HOXB7,IRS4,KIF3B,KLHL15,KPNA6,LAMC1,LDHA,LDLR,LEPROT,MBD3,MBNL1,MDM2,MORF4L1,MTF1,MYC,MYH9,MYLIP,NOTCH2,NRP1,NSD1,OSBPL8,PABPC1,PCM1,PHF10,PRELID1,PUM2,QA…
GO:0045892	negative regulation of transcription, DNA-templated	26	1169	1.93e-05	ENSP00000228872,ENSP00000244769,ENSP00000258149,ENSP00000264010,ENSP00000264414,ENSP00000299163,ENSP00000307567,ENSP00000314153,ENSP00000318486,ENSP00000320485,ENSP00000331310,ENSP00000340271,ENSP00000346694,ENSP00000357175,ENSP00000358081,ENSP00000374455,ENSP00000379065,ENSP00000384490,ENSP00000385720,ENSP00000389277,ENSP00000395929,ENSP00000405574,ENSP00000412302,ENSP00000419465,ENSP00000437256…	ARHGAP35,ARID1A,ATXN1,BAG3,CBX6,CDK5R1,CDKN1B,CTCF,CUL3,DICER1,ETV3,HIF1AN,HNRNPA2B1,MBD3,MDM2,MORF4L1,MYC,NSD1,QARS,SQSTM1,TAF3,TBL1XR1,TMBIM6,TRPS1,WWTR1,ZBTB33
GO:0048731	system development	56	4144	2.26e-05	ENSP00000211998,ENSP00000216181,ENSP00000228872,ENSP00000231061,ENSP00000239165,ENSP00000244769,ENSP00000248975,ENSP00000250405,ENSP00000254190,ENSP00000256646,ENSP00000258149,ENSP00000260356,ENSP00000261024,ENSP00000261716,ENSP00000264414,ENSP00000265371,ENSP00000269141,ENSP00000282486,ENSP00000306330,ENSP00000307046,ENSP00000307567,ENSP00000309376,ENSP00000311502,ENSP00000316543,ENSP00000318486…	ARHGAP35,ARID1A,ATF4,ATXN1,BAG3,BCL2L2,CD164,CDH2,CDK5R1,CDKN1B,CHSY1,COL4A2,CUL3,CYR61,DICER1,DYRK1A,EIF4G1,FRS2,HEG1,HIPK1,HOXB7,LDHA,LDLR,MBD3,MBNL1,MDM2,MYC,MYH9,MYLIP,NAV1,NOTCH2,NRP1,PCM1,PHF10,PLS3,QARS,RAPH1,RC3H1,RC3H2,SDC2,SGPL1,SH3PXD2A,SLC40A1,SPARC,TACC1,TAOK1,TBL1XR1,THBS1,TLE3,TRIM71,TRPS1,VCL,WWTR1,YWHAG,YWHAH,ZMIZ1
GO:0031325	positive regulation of cellular metabolic process	46	3060	2.29e-05	ENSP00000216181,ENSP00000228872,ENSP00000239165,ENSP00000248975,ENSP00000256646,ENSP00000258149,ENSP00000260356,ENSP00000261024,ENSP00000261183,ENSP00000261716,ENSP00000262518,ENSP00000264010,ENSP00000264414,ENSP00000265371,ENSP00000269141,ENSP00000302114,ENSP00000308219,ENSP00000313007,ENSP00000318486,ENSP00000320485,ENSP00000334474,ENSP00000336790,ENSP00000342105,ENSP00000346694,ENSP00000351777…	AGO1,ARID1A,ASPH,ASXL2,ATF4,CDH2,CDK5R1,CDKN1B,CTCF,CUL3,CYR61,DDX3X,DYRK1A,DYRK2,EIF4G1,FRS2,HNRNPA2B1,HOXB7,KPNA6,LDLR,MDM2,MTF1,MYC,MYH9,NOTCH2,NRP1,NSD1,OSBPL8,PABPC1,PRELID1,RC3H1,RGMB,SLC40A1,SQSTM1,SRCAP,TAOK1,TBL1XR1,THBS1,TNRC6B,TRIM71,TRPS1,VCP,WWTR1,YWHAH,ZMIZ1,ZNF711
GO:2000026	regulation of multicellular organismal development	34	1876	2.29e-05	ENSP00000228872,ENSP00000231061,ENSP00000239165,ENSP00000248975,ENSP00000256646,ENSP00000258149,ENSP00000260356,ENSP00000265371,ENSP00000269141,ENSP00000299163,ENSP00000302114,ENSP00000306330,ENSP00000307046,ENSP00000318486,ENSP00000327077,ENSP00000334474,ENSP00000336790,ENSP00000349298,ENSP00000353654,ENSP00000356669,ENSP00000358571,ENSP00000362300,ENSP00000362774,ENSP00000379065,ENSP00000385720…	AGO1,ARHGAP35,ATF4,CDH2,CDK5R1,CDKN1B,COL4A2,CYR61,DICER1,EIF4G1,FRS2,HIF1AN,HIPK1,HOXB7,LDLR,MDM2,MYC,MYLIP,NOTCH2,NRP1,PCM1,PRELID1,RC3H1,RC3H2,SDC2,SPARC,THBS1,TMEM64,TNRC6B,TRPS1,WWTR1,YWHAG,YWHAH,ZMIZ1
GO:0031324	negative regulation of cellular metabolic process	40	2463	2.5e-05	ENSP00000228872,ENSP00000244769,ENSP00000258149,ENSP00000260356,ENSP00000263574,ENSP00000264010,ENSP00000264414,ENSP00000299163,ENSP00000306330,ENSP00000307567,ENSP00000313007,ENSP00000314153,ENSP00000318486,ENSP00000320485,ENSP00000331310,ENSP00000332791,ENSP00000336790,ENSP00000340271,ENSP00000346694,ENSP00000356669,ENSP00000357175,ENSP00000358081,ENSP00000362300,ENSP00000373272,ENSP00000374455…	AGO1,APLP2,ARHGAP35,ARID1A,ATF4,ATXN1,BAG3,CBX6,CDK5R1,CDKN1B,CTCF,CUL3,DDX3X,DICER1,DYRK1A,EIF4G1,ETV3,HIF1AN,HNRNPA2B1,KLHL15,MBD3,MDM2,MORF4L1,MYC,NSD1,PABPC1,QARS,RC3H1,SQSTM1,SRSF2,TAF3,TBL1XR1,THBS1,TMBIM6,TNRC6B,TRIM71,TRPS1,WWTR1,YWHAG,ZBTB33
GO:0048522	positive regulation of cellular process	62	4898	3.18e-05	ENSP00000216181,ENSP00000228872,ENSP00000231061,ENSP00000239165,ENSP00000248975,ENSP00000254190,ENSP00000256646,ENSP00000258149,ENSP00000258341,ENSP00000260356,ENSP00000261024,ENSP00000261183,ENSP00000261716,ENSP00000262518,ENSP00000264010,ENSP00000264414,ENSP00000265371,ENSP00000269141,ENSP00000299163,ENSP00000302114,ENSP00000306330,ENSP00000308219,ENSP00000313007,ENSP00000318486,ENSP00000320485…	AGO1,AP1G1,ARHGAP35,ARID1A,ASPH,ASXL2,ATF4,CDH2,CDK5R1,CDKN1B,CHSY1,CTCF,CUL3,CYR61,DDX3X,DICER1,DYRK1A,DYRK2,EIF4G1,FRS2,HIF1AN,HIPK1,HNRNPA2B1,HOXB7,IRS4,KIF3B,KPNA6,LAMC1,LDHA,LDLR,MDM2,MTF1,MYC,MYH9,NOTCH2,NRP1,NSD1,OSBPL8,PABPC1,PRELID1,PUM2,RC3H1,RC3H2,RGMB,SLC35F6,SLC40A1,SPARC,SQSTM1,SRCAP,TAOK1,TBL1XR1,THBS1,TMEM64,TNRC6B,TRIM71,TRPS1,VCP,WWTR1,YWHAG,YWHAH,ZMIZ1,ZNF711
GO:0007275	multicellular organism development	60	4726	5.05e-05	ENSP00000211998,ENSP00000216181,ENSP00000228872,ENSP00000231061,ENSP00000239165,ENSP00000244769,ENSP00000248975,ENSP00000250405,ENSP00000254190,ENSP00000256646,ENSP00000258149,ENSP00000260356,ENSP00000261024,ENSP00000261716,ENSP00000264414,ENSP00000265371,ENSP00000269141,ENSP00000282486,ENSP00000302114,ENSP00000306330,ENSP00000307046,ENSP00000307567,ENSP00000309376,ENSP00000311502,ENSP00000316543…	ARHGAP35,ARID1A,ASPH,ATF4,ATXN1,BAG3,BCL2L2,CD164,CDH2,CDK5R1,CDKN1B,CHSY1,COL4A2,CUL3,CYR61,DCAF7,DICER1,DYRK1A,EIF4G1,FRS2,HEG1,HIPK1,HOXB7,KIF3B,LDHA,LDLR,MBD3,MBNL1,MDM2,MYC,MYH9,MYLIP,NAV1,NOTCH2,NRP1,PCM1,PHF10,PLS3,PRELID1,QARS,RAPH1,RC3H1,RC3H2,SDC2,SGPL1,SH3PXD2A,SLC40A1,SPARC,TACC1,TAOK1,TBL1XR1,THBS1,TLE3,TRIM71,TRPS1,VCL,WWTR1,YWHAG,YWHAH,ZMIZ1
GO:0006807	nitrogen compound metabolic process	88	8349	5.57e-05	ENSP00000216181,ENSP00000228872,ENSP00000239165,ENSP00000239231,ENSP00000244769,ENSP00000254190,ENSP00000256646,ENSP00000258145,ENSP00000258149,ENSP00000258341,ENSP00000260356,ENSP00000261183,ENSP00000261716,ENSP00000261942,ENSP00000262518,ENSP00000263574,ENSP00000264010,ENSP00000264414,ENSP00000265371,ENSP00000266679,ENSP00000269141,ENSP00000274811,ENSP00000275428,ENSP00000281589,ENSP00000282486…	AGO1,APLP2,ARHGAP35,ARID1A,ASPH,ASXL2,ATF4,ATXN1,BRD2,BRWD1,CBX6,CDH2,CDK5R1,CDKN1B,CHD3,CHSY1,COL4A2,CPSF6,CTCF,CUL3,CYR61,DCAF7,DDX3X,DICER1,DYRK1A,DYRK2,EEF1D,EIF1,EIF4G1,ETV3,FAF2,FRS2,GGCT,GNS,HIF1AN,HIPK1,HNRNPA2B1,HOXB7,KLHL15,LAMC1,LDHA,LDLR,MBD3,MBNL1,MDM2,MORF4L1,MTF1,MYC,MYH9,MYLIP,NOTCH2,NRP1,NSD1,OSBPL8,PABPC1,PABPC3,PANK3,PHF10,PUM2,QARS,RC3H1,RC3H2,RNF44,SCD,SDC2,SGPL1,SNRNP200,SON…
GO:0090304	nucleic acid metabolic process	53	3941	5.57e-05	ENSP00000239165,ENSP00000244769,ENSP00000256646,ENSP00000261716,ENSP00000262518,ENSP00000264010,ENSP00000266679,ENSP00000281589,ENSP00000282486,ENSP00000299163,ENSP00000301740,ENSP00000307567,ENSP00000313007,ENSP00000314153,ENSP00000317123,ENSP00000320485,ENSP00000330753,ENSP00000331310,ENSP00000334474,ENSP00000336790,ENSP00000338173,ENSP00000340271,ENSP00000341805,ENSP00000346694,ENSP00000348984…	AGO1,ARHGAP35,ARID1A,ASXL2,ATF4,ATXN1,BRD2,BRWD1,CBX6,CHD3,COL4A2,CPSF6,CTCF,DDX3X,DICER1,EEF1D,EIF4G1,ETV3,HIF1AN,HIPK1,HNRNPA2B1,HOXB7,MBD3,MBNL1,MORF4L1,MTF1,MYC,NOTCH2,NSD1,PABPC1,PABPC3,PHF10,PUM2,QARS,RC3H1,SNRNP200,SON,SRCAP,SRRM2,SRSF2,TAF3,TAOK1,TBL1XR1,TLE3,TRIM71,TRPS1,VCP,WWTR1,ZBTB33,ZC3H11A,ZMIZ1,ZNF367,ZNF711
GO:0010467	gene expression	51	3733	6.06e-05	ENSP00000239165,ENSP00000244769,ENSP00000256646,ENSP00000262518,ENSP00000264010,ENSP00000266679,ENSP00000282486,ENSP00000299163,ENSP00000301740,ENSP00000307567,ENSP00000313007,ENSP00000314153,ENSP00000317123,ENSP00000320485,ENSP00000330753,ENSP00000331310,ENSP00000334474,ENSP00000336790,ENSP00000338173,ENSP00000340271,ENSP00000341805,ENSP00000346694,ENSP00000348984,ENSP00000353654,ENSP00000357175…	AGO1,ARHGAP35,ARID1A,ASPH,ASXL2,ATF4,ATXN1,BRD2,BRWD1,CBX6,CHD3,COL4A2,CPSF6,CTCF,DDX3X,DICER1,EEF1D,EIF1,EIF4G1,ETV3,HIF1AN,HIPK1,HNRNPA2B1,HOXB7,MBD3,MBNL1,MORF4L1,MTF1,MYC,NOTCH2,NSD1,PABPC1,PHF10,PUM2,QARS,SNRNP200,SON,SRCAP,SRRM2,SRSF2,TAF3,TBL1XR1,TLE3,TRIM71,TRPS1,WWTR1,ZBTB33,ZC3H11A,ZMIZ1,ZNF367,ZNF711
GO:0016458	gene silencing	10	180	6.06e-05	ENSP00000313007,ENSP00000320485,ENSP00000331310,ENSP00000338173,ENSP00000346694,ENSP00000362300,ENSP00000373272,ENSP00000401946,ENSP00000412302,ENSP00000437256	AGO1,ARID1A,DICER1,HNRNPA2B1,MBD3,MORF4L1,PABPC1,PUM2,TNRC6B,TRIM71
GO:0043170	macromolecule metabolic process	81	7453	7.33e-05	ENSP00000216181,ENSP00000228872,ENSP00000239165,ENSP00000244769,ENSP00000254190,ENSP00000256646,ENSP00000258145,ENSP00000258149,ENSP00000258341,ENSP00000260356,ENSP00000261716,ENSP00000261942,ENSP00000262518,ENSP00000263574,ENSP00000264010,ENSP00000264414,ENSP00000265371,ENSP00000266679,ENSP00000269141,ENSP00000274811,ENSP00000281589,ENSP00000282486,ENSP00000299163,ENSP00000301740,ENSP00000307046…	AGO1,APLP2,ARHGAP35,ARID1A,ASPH,ASXL2,ATF4,ATXN1,BRD2,BRWD1,CBX6,CDH2,CDK5R1,CDKN1B,CHD3,CHSY1,COL4A2,CPSF6,CTCF,CUL3,CYR61,DCAF7,DDX3X,DICER1,DYRK1A,DYRK2,EEF1D,EIF1,EIF4G1,ETV3,FAF2,FRS2,GNS,HIF1AN,HIPK1,HNRNPA2B1,HOXB7,KLHL15,LAMC1,LDLR,MBD3,MBNL1,MDM2,MORF4L1,MTF1,MYC,MYH9,MYLIP,NOTCH2,NRP1,NSD1,PABPC1,PABPC3,PHF10,PUM2,QARS,RC3H1,RC3H2,RNF44,SDC2,SNRNP200,SON,SQSTM1,SRCAP,SRRM2,SRSF2,TAF3,TA…
GO:0000122	negative regulation of transcription by RNA polymerase II	20	809	8.67e-05	ENSP00000258149,ENSP00000264010,ENSP00000264414,ENSP00000299163,ENSP00000320485,ENSP00000340271,ENSP00000346694,ENSP00000357175,ENSP00000358081,ENSP00000374455,ENSP00000379065,ENSP00000384490,ENSP00000385720,ENSP00000389277,ENSP00000395929,ENSP00000405574,ENSP00000412302,ENSP00000419465,ENSP00000437256,ENSP00000479618	ARHGAP35,ARID1A,BAG3,CBX6,CTCF,CUL3,DICER1,ETV3,HIF1AN,HNRNPA2B1,MBD3,MDM2,MYC,NSD1,SQSTM1,TAF3,TBL1XR1,TMBIM6,TRPS1,WWTR1
GO:0035195	gene silencing by miRNA	6	45	8.67e-05	ENSP00000338173,ENSP00000346694,ENSP00000362300,ENSP00000373272,ENSP00000401946,ENSP00000437256	AGO1,DICER1,HNRNPA2B1,PUM2,TNRC6B,TRIM71
GO:0050793	regulation of developmental process	38	2416	9.42e-05	ENSP00000216181,ENSP00000228872,ENSP00000231061,ENSP00000239165,ENSP00000248975,ENSP00000256646,ENSP00000258149,ENSP00000260356,ENSP00000265371,ENSP00000269141,ENSP00000299163,ENSP00000302114,ENSP00000306330,ENSP00000307046,ENSP00000318486,ENSP00000327077,ENSP00000330753,ENSP00000334474,ENSP00000336790,ENSP00000349298,ENSP00000353654,ENSP00000356669,ENSP00000358571,ENSP00000362298,ENSP00000362300…	AGO1,ARHGAP35,ASXL2,ATF4,BRWD1,CDH2,CDK5R1,CDKN1B,COL4A2,CYR61,DICER1,EIF4G1,FRS2,HIF1AN,HIPK1,HOXB7,LDLR,MDM2,MYC,MYH9,MYLIP,NOTCH2,NRP1,PCM1,PRELID1,RC3H1,RC3H2,SDC2,SGPL1,SPARC,THBS1,TMEM64,TNRC6B,TRPS1,WWTR1,YWHAG,YWHAH,ZMIZ1
GO:0048856	anatomical structure development	62	5085	9.79e-05	ENSP00000211998,ENSP00000216181,ENSP00000228872,ENSP00000231061,ENSP00000239165,ENSP00000244769,ENSP00000248975,ENSP00000250405,ENSP00000254190,ENSP00000256646,ENSP00000258149,ENSP00000258341,ENSP00000260356,ENSP00000261024,ENSP00000261716,ENSP00000264414,ENSP00000265371,ENSP00000269141,ENSP00000282486,ENSP00000302114,ENSP00000306330,ENSP00000307046,ENSP00000307567,ENSP00000309376,ENSP00000311502…	ARHGAP35,ARID1A,ASPH,ATF4,ATXN1,BAG3,BCL2L2,CD164,CDH2,CDK5R1,CDKN1B,CHSY1,COL4A2,CUL3,CYR61,DCAF7,DICER1,DYRK1A,EIF4G1,FRS2,HEG1,HIPK1,HOXB7,KIF3B,LAMC1,LDHA,LDLR,MBD3,MBNL1,MDM2,MYC,MYH9,MYLIP,NAV1,NOTCH2,NRP1,PCM1,PHF10,PLS3,PRELID1,QARS,RAPH1,RC3H1,RC3H2,SDC2,SGPL1,SH3PXD2A,SLC40A1,SPARC,TACC1,TAOK1,TBL1XR1,THBS1,TLE3,TRIM71,TRPS1,UGCG,VCL,WWTR1,YWHAG,YWHAH,ZMIZ1
GO:0006357	regulation of transcription by RNA polymerase II	40	2633	0.0001	ENSP00000239165,ENSP00000258149,ENSP00000261024,ENSP00000262518,ENSP00000264010,ENSP00000264414,ENSP00000299163,ENSP00000308219,ENSP00000314153,ENSP00000320485,ENSP00000330753,ENSP00000334474,ENSP00000336790,ENSP00000340271,ENSP00000346694,ENSP00000357175,ENSP00000358081,ENSP00000362127,ENSP00000362260,ENSP00000362300,ENSP00000362728,ENSP00000362774,ENSP00000364405,ENSP00000369716,ENSP00000374455…	AGO1,ARHGAP35,ARID1A,ASXL2,ATF4,BAG3,BRD2,BRWD1,CBX6,CHD3,CTCF,CUL3,CYR61,DDX3X,DICER1,ETV3,HIF1AN,HNRNPA2B1,HOXB7,KPNA6,MBD3,MDM2,MTF1,MYC,NSD1,RC3H2,RGMB,SLC40A1,SQSTM1,SRCAP,TAF3,TBL1XR1,TMBIM6,TRPS1,WWTR1,ZBTB33,ZC3H11A,ZMIZ1,ZNF367,ZNF711
GO:0031047	gene silencing by RNA	7	76	0.0001	ENSP00000313007,ENSP00000338173,ENSP00000346694,ENSP00000362300,ENSP00000373272,ENSP00000401946,ENSP00000437256	AGO1,DICER1,HNRNPA2B1,PABPC1,PUM2,TNRC6B,TRIM71
GO:0044238	primary metabolic process	90	8808	0.00013	ENSP00000216181,ENSP00000228506,ENSP00000228872,ENSP00000239165,ENSP00000239231,ENSP00000244769,ENSP00000248975,ENSP00000254190,ENSP00000256646,ENSP00000258149,ENSP00000258341,ENSP00000260356,ENSP00000261183,ENSP00000261716,ENSP00000261942,ENSP00000262518,ENSP00000263574,ENSP00000264010,ENSP00000264414,ENSP00000265371,ENSP00000266679,ENSP00000269141,ENSP00000274811,ENSP00000281589,ENSP00000282486…	AGO1,ALDH1A1,APLP2,ARHGAP35,ARID1A,ASPH,ASXL2,ATF4,ATXN1,BRD2,BRWD1,CBX6,CDH2,CDK5R1,CDKN1B,CHD3,CHSY1,COL4A2,CPSF6,CTCF,CUL3,CYR61,DCAF7,DDX3X,DICER1,DYRK1A,DYRK2,EEF1D,EIF1,EIF4G1,ETV3,FAF2,FRS2,HDLBP,HIF1AN,HIPK1,HNRNPA2B1,HOXB7,KLHL15,LAMC1,LDHA,LDLR,MBD3,MBNL1,MDM2,MLEC,MORF4L1,MTF1,MYC,MYH9,MYLIP,NOTCH2,NRP1,NSD1,OSBPL8,PABPC1,PABPC3,PANK3,PHF10,PUM2,QARS,RC3H1,RC3H2,RNF44,SCD,SDC2,SGPL1,SN…
GO:0045595	regulation of cell differentiation	30	1695	0.00015	ENSP00000228872,ENSP00000248975,ENSP00000256646,ENSP00000258149,ENSP00000260356,ENSP00000265371,ENSP00000269141,ENSP00000299163,ENSP00000302114,ENSP00000306330,ENSP00000307046,ENSP00000318486,ENSP00000327077,ENSP00000334474,ENSP00000349298,ENSP00000356669,ENSP00000362300,ENSP00000362774,ENSP00000379065,ENSP00000383920,ENSP00000385720,ENSP00000398736,ENSP00000401946,ENSP00000414786,ENSP00000416255…	AGO1,ARHGAP35,ASXL2,CDH2,CDK5R1,CDKN1B,CYR61,DICER1,EIF4G1,FRS2,HIF1AN,LDLR,MDM2,MYC,MYLIP,NOTCH2,NRP1,PCM1,PRELID1,RC3H1,RC3H2,SDC2,THBS1,TMEM64,TNRC6B,TRPS1,WWTR1,YWHAG,YWHAH,ZMIZ1
GO:0071704	organic substance metabolic process	92	9135	0.00015	ENSP00000216181,ENSP00000228506,ENSP00000228872,ENSP00000239165,ENSP00000239231,ENSP00000244769,ENSP00000248975,ENSP00000254190,ENSP00000256646,ENSP00000258145,ENSP00000258149,ENSP00000258341,ENSP00000260356,ENSP00000261183,ENSP00000261716,ENSP00000261942,ENSP00000262518,ENSP00000263574,ENSP00000264010,ENSP00000264414,ENSP00000265371,ENSP00000266679,ENSP00000269141,ENSP00000274811,ENSP00000275428…	AGO1,ALDH1A1,APLP2,ARHGAP35,ARID1A,ASPH,ASXL2,ATF4,ATXN1,BRD2,BRWD1,CBX6,CDH2,CDK5R1,CDKN1B,CHD3,CHSY1,COL4A2,CPSF6,CTCF,CUL3,CYR61,DCAF7,DDX3X,DICER1,DYRK1A,DYRK2,EEF1D,EIF1,EIF4G1,ETV3,FAF2,FRS2,GGCT,GNS,HDLBP,HIF1AN,HIPK1,HNRNPA2B1,HOXB7,KLHL15,LAMC1,LDHA,LDLR,MBD3,MBNL1,MDM2,MLEC,MORF4L1,MTF1,MYC,MYH9,MYLIP,NOTCH2,NRP1,NSD1,OSBPL8,PABPC1,PABPC3,PANK3,PHF10,PUM2,QARS,RC3H1,RC3H2,RNF44,SCD,SDC2…
GO:0035196	production of miRNAs involved in gene silencing by miRNA	5	28	0.00016	ENSP00000338173,ENSP00000346694,ENSP00000362300,ENSP00000373272,ENSP00000437256	AGO1,DICER1,HNRNPA2B1,PUM2,TRIM71
GO:0009966	regulation of signal transduction	43	3033	0.00019	ENSP00000248975,ENSP00000250405,ENSP00000254190,ENSP00000256646,ENSP00000258149,ENSP00000258439,ENSP00000260356,ENSP00000261183,ENSP00000261716,ENSP00000264414,ENSP00000265371,ENSP00000269141,ENSP00000299163,ENSP00000302114,ENSP00000306330,ENSP00000307567,ENSP00000318486,ENSP00000334474,ENSP00000338173,ENSP00000340271,ENSP00000342105,ENSP00000345528,ENSP00000351777,ENSP00000356669,ENSP00000358571…	AGO1,ARHGAP35,ASPH,ASXL2,BCL2L2,CDH2,CDK5R1,CHSY1,CUL3,CYR61,DDX3X,DYRK1A,DYRK2,FRS2,HIF1AN,HIPK1,IRS4,LEPROT,MDM2,MYC,NOTCH2,NRP1,OSBPL8,PRELID1,PUM2,QARS,RC3H1,RC3H2,SLC35F6,SQSTM1,TAF3,TAOK1,TBL1XR1,THBS1,TMBIM6,TMEM127,TMEM64,TXLNA,VCP,WWTR1,YWHAG,YWHAH,ZMIZ1
GO:1901360	organic cyclic compound metabolic process	60	4963	0.00019	ENSP00000239165,ENSP00000239231,ENSP00000244769,ENSP00000248975,ENSP00000256646,ENSP00000261716,ENSP00000262518,ENSP00000264010,ENSP00000266679,ENSP00000281589,ENSP00000282486,ENSP00000299163,ENSP00000301740,ENSP00000307567,ENSP00000313007,ENSP00000314153,ENSP00000317123,ENSP00000320485,ENSP00000330753,ENSP00000331310,ENSP00000334474,ENSP00000336790,ENSP00000338173,ENSP00000340271,ENSP00000341805…	AGO1,ARHGAP35,ARID1A,ASXL2,ATF4,ATXN1,BRD2,BRWD1,CBX6,CHD3,COL4A2,CPSF6,CTCF,DDX3X,DICER1,EEF1D,EIF4G1,ETV3,HDLBP,HIF1AN,HIPK1,HNRNPA2B1,HOXB7,LDHA,LDLR,MBD3,MBNL1,MORF4L1,MTF1,MYC,NOTCH2,NSD1,PABPC1,PABPC3,PANK3,PHF10,PUM2,QARS,RC3H1,SCD,SGPL1,SNRNP200,SON,SRCAP,SRRM2,SRSF2,TAF3,TAOK1,TBL1XR1,TLE3,TRIM71,TRPS1,VCP,WWTR1,YWHAH,ZBTB33,ZC3H11A,ZMIZ1,ZNF367,ZNF711
GO:0044237	cellular metabolic process	89	8797	0.00023	ENSP00000228872,ENSP00000239165,ENSP00000239231,ENSP00000244769,ENSP00000254190,ENSP00000256646,ENSP00000258145,ENSP00000258149,ENSP00000258341,ENSP00000260356,ENSP00000261183,ENSP00000261716,ENSP00000261942,ENSP00000262518,ENSP00000263574,ENSP00000264010,ENSP00000264414,ENSP00000265371,ENSP00000266679,ENSP00000269141,ENSP00000274811,ENSP00000275428,ENSP00000281589,ENSP00000282486,ENSP00000297785…	AGO1,ALDH1A1,APLP2,ARHGAP35,ARID1A,ASPH,ASXL2,ATF4,ATXN1,BRD2,BRWD1,CBX6,CDH2,CDK5R1,CDKN1B,CHD3,CHSY1,COL4A2,CPSF6,CTCF,CUL3,CYR61,DCAF7,DDX3X,DICER1,DYRK1A,DYRK2,EEF1D,EIF1,EIF4G1,ETV3,FAF2,FRS2,GGCT,GNS,HIF1AN,HIPK1,HNRNPA2B1,HOXB7,KLHL15,LAMC1,LDHA,MBD3,MBNL1,MDM2,MORF4L1,MTF1,MYC,MYLIP,NOTCH2,NRP1,NSD1,OSBPL8,PABPC1,PABPC3,PANK3,PHF10,PUM2,QARS,RC3H1,RC3H2,RNF44,SCD,SDC2,SGPL1,SH3PXD2A,SNRNP…
GO:0034641	cellular nitrogen compound metabolic process	61	5126	0.00024	ENSP00000239165,ENSP00000239231,ENSP00000244769,ENSP00000256646,ENSP00000261716,ENSP00000262518,ENSP00000264010,ENSP00000266679,ENSP00000275428,ENSP00000281589,ENSP00000282486,ENSP00000299163,ENSP00000301740,ENSP00000307567,ENSP00000313007,ENSP00000314153,ENSP00000317123,ENSP00000320485,ENSP00000330753,ENSP00000331310,ENSP00000334474,ENSP00000336790,ENSP00000338173,ENSP00000340271,ENSP00000341805…	AGO1,ARHGAP35,ARID1A,ASXL2,ATF4,ATXN1,BRD2,BRWD1,CBX6,CHD3,COL4A2,CPSF6,CTCF,DDX3X,DICER1,DYRK1A,EEF1D,EIF1,EIF4G1,ETV3,GGCT,HIF1AN,HIPK1,HNRNPA2B1,HOXB7,LDHA,MBD3,MBNL1,MORF4L1,MTF1,MYC,NOTCH2,NSD1,PABPC1,PABPC3,PANK3,PHF10,PUM2,QARS,RC3H1,SCD,SGPL1,SNRNP200,SON,SRCAP,SRRM2,SRSF2,TAF3,TAOK1,TBL1XR1,TLE3,TRIM71,TRPS1,UGCG,VCP,WWTR1,ZBTB33,ZC3H11A,ZMIZ1,ZNF367,ZNF711
GO:0006139	nucleobase-containing compound metabolic process	56	4551	0.00028	ENSP00000239165,ENSP00000239231,ENSP00000244769,ENSP00000256646,ENSP00000261716,ENSP00000262518,ENSP00000264010,ENSP00000266679,ENSP00000281589,ENSP00000282486,ENSP00000299163,ENSP00000301740,ENSP00000307567,ENSP00000313007,ENSP00000314153,ENSP00000317123,ENSP00000320485,ENSP00000330753,ENSP00000331310,ENSP00000334474,ENSP00000336790,ENSP00000338173,ENSP00000340271,ENSP00000341805,ENSP00000346694…	AGO1,ARHGAP35,ARID1A,ASXL2,ATF4,ATXN1,BRD2,BRWD1,CBX6,CHD3,COL4A2,CPSF6,CTCF,DDX3X,DICER1,EEF1D,EIF4G1,ETV3,HIF1AN,HIPK1,HNRNPA2B1,HOXB7,LDHA,MBD3,MBNL1,MORF4L1,MTF1,MYC,NOTCH2,NSD1,PABPC1,PABPC3,PANK3,PHF10,PUM2,QARS,RC3H1,SCD,SNRNP200,SON,SRCAP,SRRM2,SRSF2,TAF3,TAOK1,TBL1XR1,TLE3,TRIM71,TRPS1,VCP,WWTR1,ZBTB33,ZC3H11A,ZMIZ1,ZNF367,ZNF711
GO:0008152	metabolic process	94	9569	0.00029	ENSP00000216181,ENSP00000228506,ENSP00000228872,ENSP00000239165,ENSP00000239231,ENSP00000244769,ENSP00000248975,ENSP00000254190,ENSP00000256646,ENSP00000258145,ENSP00000258149,ENSP00000258341,ENSP00000260356,ENSP00000261183,ENSP00000261716,ENSP00000261942,ENSP00000262518,ENSP00000263574,ENSP00000264010,ENSP00000264414,ENSP00000265371,ENSP00000266679,ENSP00000269141,ENSP00000274811,ENSP00000275428…	AGO1,ALDH1A1,APLP2,ARHGAP35,ARID1A,ASPH,ASXL2,ATF4,ATXN1,BRD2,BRWD1,CBX6,CDH2,CDK5R1,CDKN1B,CHD3,CHSY1,COL4A2,CPSF6,CTCF,CUL3,CYR61,DCAF7,DDX3X,DICER1,DYRK1A,DYRK2,EEF1D,EIF1,EIF4G1,ETV3,FAF2,FRS2,GGCT,GNS,HDLBP,HIF1AN,HIPK1,HNRNPA2B1,HOXB7,KLHL15,LAMC1,LDHA,LDLR,MBD3,MBNL1,MDM2,MLEC,MORF4L1,MTF1,MYC,MYH9,MYLIP,NOTCH2,NRP1,NSD1,OSBPL8,PABPC1,PABPC3,PANK3,PHF10,PUM2,QARS,RC3H1,RC3H2,RNF44,SCD,SDC2…
GO:0045935	positive regulation of nucleobase-containing compound metabolic process	30	1770	0.00029	ENSP00000239165,ENSP00000248975,ENSP00000261024,ENSP00000262518,ENSP00000264010,ENSP00000308219,ENSP00000313007,ENSP00000320485,ENSP00000334474,ENSP00000336790,ENSP00000346694,ENSP00000351777,ENSP00000356669,ENSP00000362127,ENSP00000362260,ENSP00000362300,ENSP00000362728,ENSP00000368767,ENSP00000373272,ENSP00000374455,ENSP00000379065,ENSP00000381932,ENSP00000382840,ENSP00000383920,ENSP00000395929…	AGO1,ARID1A,ASPH,ASXL2,ATF4,CTCF,CYR61,DDX3X,DYRK1A,HNRNPA2B1,HOXB7,KPNA6,MTF1,MYC,NSD1,PABPC1,RC3H1,RGMB,SLC40A1,SQSTM1,SRCAP,TBL1XR1,TNRC6B,TRIM71,TRPS1,VCP,WWTR1,YWHAH,ZMIZ1,ZNF711
GO:0048583	regulation of response to stimulus	50	3882	0.00032	ENSP00000248975,ENSP00000250405,ENSP00000254190,ENSP00000256646,ENSP00000258149,ENSP00000258439,ENSP00000260356,ENSP00000261183,ENSP00000261716,ENSP00000264414,ENSP00000265371,ENSP00000269141,ENSP00000299163,ENSP00000302114,ENSP00000306330,ENSP00000307567,ENSP00000318486,ENSP00000332791,ENSP00000334474,ENSP00000336790,ENSP00000338173,ENSP00000340271,ENSP00000342105,ENSP00000345528,ENSP00000351777…	AGO1,AP1G1,ARHGAP35,ASPH,ASXL2,ATF4,BAG3,BCL2L2,CDH2,CDK5R1,CHSY1,CUL3,CYR61,DDX3X,DYRK1A,DYRK2,EIF4G1,FRS2,HIF1AN,HIPK1,IRS4,KLHL15,LDLR,LEPROT,MATR3,MDM2,MYC,NOTCH2,NRP1,OSBPL8,PRELID1,PUM2,QARS,RC3H1,RC3H2,SLC35F6,SQSTM1,TAF3,TAOK1,TBL1XR1,THBS1,TMBIM6,TMEM127,TMEM64,TXLNA,VCP,WWTR1,YWHAG,YWHAH,ZMIZ1
GO:0051239	regulation of multicellular organismal process	40	2788	0.00032	ENSP00000228872,ENSP00000231061,ENSP00000239165,ENSP00000248975,ENSP00000254190,ENSP00000256646,ENSP00000258149,ENSP00000260356,ENSP00000265371,ENSP00000269141,ENSP00000299163,ENSP00000302114,ENSP00000306330,ENSP00000307046,ENSP00000311502,ENSP00000318486,ENSP00000327077,ENSP00000334474,ENSP00000336790,ENSP00000338173,ENSP00000349298,ENSP00000353654,ENSP00000356669,ENSP00000358571,ENSP00000362298…	AGO1,ARHGAP35,ASPH,ATF4,CDH2,CDK5R1,CDKN1B,CHSY1,COL4A2,CYR61,DDX3X,DICER1,EIF4G1,FRS2,HEG1,HIF1AN,HIPK1,HOXB7,LDLR,MDM2,MYC,MYLIP,NOTCH2,NRP1,PCM1,PRELID1,PUM2,RC3H1,RC3H2,SDC2,SGPL1,SPARC,THBS1,TMEM64,TNRC6B,TRPS1,WWTR1,YWHAG,YWHAH,ZMIZ1
GO:0051254	positive regulation of RNA metabolic process	28	1596	0.00032	ENSP00000239165,ENSP00000248975,ENSP00000261024,ENSP00000262518,ENSP00000264010,ENSP00000308219,ENSP00000313007,ENSP00000320485,ENSP00000334474,ENSP00000336790,ENSP00000356669,ENSP00000362127,ENSP00000362260,ENSP00000362300,ENSP00000362728,ENSP00000368767,ENSP00000373272,ENSP00000374455,ENSP00000379065,ENSP00000381932,ENSP00000382840,ENSP00000383920,ENSP00000395929,ENSP00000398736,ENSP00000401946…	AGO1,ARID1A,ASPH,ASXL2,ATF4,CTCF,CYR61,DDX3X,DYRK1A,HOXB7,KPNA6,MTF1,MYC,NSD1,PABPC1,RC3H1,RGMB,SLC40A1,SQSTM1,SRCAP,TBL1XR1,TNRC6B,TRIM71,TRPS1,WWTR1,YWHAH,ZMIZ1,ZNF711
GO:0009653	anatomical structure morphogenesis	32	1992	0.00037	ENSP00000211998,ENSP00000216181,ENSP00000239165,ENSP00000254190,ENSP00000256646,ENSP00000258149,ENSP00000258341,ENSP00000260356,ENSP00000261024,ENSP00000264414,ENSP00000265371,ENSP00000269141,ENSP00000282486,ENSP00000307046,ENSP00000311502,ENSP00000316543,ENSP00000318486,ENSP00000320485,ENSP00000334474,ENSP00000348215,ENSP00000353654,ENSP00000358571,ENSP00000362298,ENSP00000368767,ENSP00000373272…	ARHGAP35,ARID1A,ASPH,CDH2,CDK5R1,CHSY1,COL4A2,CUL3,CYR61,DICER1,FRS2,HEG1,HIPK1,HOXB7,LAMC1,MBNL1,MDM2,MYC,MYH9,NOTCH2,NRP1,RAPH1,SDC2,SGPL1,SH3PXD2A,SLC40A1,THBS1,TLE3,TRIM71,VCL,WWTR1,ZMIZ1
GO:0010941	regulation of cell death	28	1638	0.0005	ENSP00000228872,ENSP00000248975,ENSP00000250405,ENSP00000256646,ENSP00000258149,ENSP00000260356,ENSP00000261024,ENSP00000261716,ENSP00000265371,ENSP00000302114,ENSP00000306330,ENSP00000307567,ENSP00000318486,ENSP00000336790,ENSP00000345528,ENSP00000348984,ENSP00000351777,ENSP00000358081,ENSP00000360034,ENSP00000374455,ENSP00000382840,ENSP00000389277,ENSP00000398736,ENSP00000410059,ENSP00000416255…	ATF4,BAG3,BCL2L2,CDK5R1,CDKN1B,CYR61,DDX3X,EEF1D,EIF4G1,FRS2,LDHA,MDM2,MYC,NOTCH2,NRP1,PRELID1,QARS,SERBP1,SLC35F6,SLC40A1,SON,SQSTM1,TAOK1,THBS1,TMBIM6,VCP,YWHAG,YWHAH
GO:0040029	regulation of gene expression, epigenetic	10	251	0.00065	ENSP00000264010,ENSP00000320485,ENSP00000331310,ENSP00000338173,ENSP00000346694,ENSP00000362300,ENSP00000373272,ENSP00000401946,ENSP00000412302,ENSP00000437256	AGO1,ARID1A,CTCF,DICER1,HNRNPA2B1,MBD3,MORF4L1,PUM2,TNRC6B,TRIM71
GO:1902531	regulation of intracellular signal transduction	29	1764	0.00068	ENSP00000250405,ENSP00000256646,ENSP00000258149,ENSP00000258439,ENSP00000260356,ENSP00000261183,ENSP00000261716,ENSP00000264414,ENSP00000265371,ENSP00000269141,ENSP00000307567,ENSP00000318486,ENSP00000338173,ENSP00000340271,ENSP00000342105,ENSP00000356669,ENSP00000358571,ENSP00000362300,ENSP00000362774,ENSP00000368767,ENSP00000374455,ENSP00000381932,ENSP00000382840,ENSP00000385720,ENSP00000389277…	AGO1,ARHGAP35,ASPH,BCL2L2,CDH2,CDK5R1,CUL3,CYR61,DDX3X,DYRK1A,DYRK2,FRS2,HIPK1,LEPROT,MDM2,MYC,NOTCH2,NRP1,OSBPL8,PUM2,QARS,RC3H1,RC3H2,SQSTM1,TAF3,TAOK1,THBS1,TMBIM6,TMEM127
GO:0032268	regulation of cellular protein metabolic process	36	2486	0.00082	ENSP00000216181,ENSP00000228872,ENSP00000256646,ENSP00000258149,ENSP00000260356,ENSP00000261183,ENSP00000261716,ENSP00000263574,ENSP00000264414,ENSP00000265371,ENSP00000269141,ENSP00000302114,ENSP00000306330,ENSP00000307567,ENSP00000313007,ENSP00000318486,ENSP00000336790,ENSP00000338173,ENSP00000349298,ENSP00000351777,ENSP00000356669,ENSP00000362300,ENSP00000368767,ENSP00000373272,ENSP00000374455…	AGO1,APLP2,ASPH,ATF4,CDH2,CDK5R1,CDKN1B,CUL3,CYR61,DDX3X,DYRK1A,EIF1,EIF4G1,FRS2,LDLR,MDM2,MYC,MYH9,MYLIP,NOTCH2,NRP1,NSD1,OSBPL8,PABPC1,PRELID1,PUM2,QARS,RC3H1,SQSTM1,TAOK1,THBS1,TNRC6B,TRIM71,VCP,WWTR1,YWHAG
GO:0034248	regulation of cellular amide metabolic process	12	379	0.00082	ENSP00000260356,ENSP00000313007,ENSP00000336790,ENSP00000338173,ENSP00000356669,ENSP00000362300,ENSP00000373272,ENSP00000382840,ENSP00000398736,ENSP00000401946,ENSP00000416255,ENSP00000419449	AGO1,ATF4,CYR61,DDX3X,EIF1,EIF4G1,PABPC1,PUM2,RC3H1,THBS1,TNRC6B,TRIM71
GO:0042981	regulation of apoptotic process	26	1501	0.00082	ENSP00000228872,ENSP00000248975,ENSP00000250405,ENSP00000256646,ENSP00000258149,ENSP00000260356,ENSP00000261024,ENSP00000261716,ENSP00000265371,ENSP00000302114,ENSP00000306330,ENSP00000307567,ENSP00000318486,ENSP00000336790,ENSP00000345528,ENSP00000348984,ENSP00000351777,ENSP00000358081,ENSP00000360034,ENSP00000374455,ENSP00000382840,ENSP00000389277,ENSP00000398736,ENSP00000445175,ENSP00000447241…	ATF4,BAG3,BCL2L2,CDK5R1,CDKN1B,CYR61,DDX3X,FRS2,LDHA,MDM2,MYC,NOTCH2,NRP1,PRELID1,QARS,SERBP1,SLC35F6,SLC40A1,SON,SQSTM1,TAOK1,THBS1,TMBIM6,VCP,YWHAG,YWHAH
GO:0043484	regulation of RNA splicing	7	116	0.00096	ENSP00000282486,ENSP00000346694,ENSP00000348984,ENSP00000367263,ENSP00000376276,ENSP00000381932,ENSP00000389277	AHNAK,DYRK1A,HNRNPA2B1,MBNL1,SON,SRSF2,TMBIM6
GO:0006417	regulation of translation	11	327	0.001	ENSP00000260356,ENSP00000313007,ENSP00000336790,ENSP00000338173,ENSP00000356669,ENSP00000362300,ENSP00000373272,ENSP00000382840,ENSP00000401946,ENSP00000416255,ENSP00000419449	AGO1,ATF4,DDX3X,EIF1,EIF4G1,PABPC1,PUM2,RC3H1,THBS1,TNRC6B,TRIM71
GO:0051093	negative regulation of developmental process	19	910	0.001	ENSP00000228872,ENSP00000231061,ENSP00000248975,ENSP00000258149,ENSP00000260356,ENSP00000265371,ENSP00000318486,ENSP00000327077,ENSP00000349298,ENSP00000353654,ENSP00000356669,ENSP00000362300,ENSP00000362774,ENSP00000414786,ENSP00000419465,ENSP00000437256,ENSP00000447241,ENSP00000454071,ENSP00000479618	AGO1,CDK5R1,CDKN1B,COL4A2,DICER1,FRS2,LDLR,MDM2,MYC,MYLIP,NRP1,PCM1,RC3H1,RC3H2,SPARC,THBS1,TMEM64,WWTR1,YWHAH
GO:0044271	cellular nitrogen compound biosynthetic process	45	3528	0.0012	ENSP00000239165,ENSP00000239231,ENSP00000244769,ENSP00000256646,ENSP00000262518,ENSP00000264010,ENSP00000275428,ENSP00000299163,ENSP00000307567,ENSP00000313007,ENSP00000314153,ENSP00000320485,ENSP00000330753,ENSP00000331310,ENSP00000334474,ENSP00000336790,ENSP00000340271,ENSP00000341805,ENSP00000351777,ENSP00000353654,ENSP00000357175,ENSP00000358571,ENSP00000359380,ENSP00000362127,ENSP00000362260…	AGO1,ARHGAP35,ARID1A,ASXL2,ATF4,ATXN1,BRD2,BRWD1,CBX6,CHD3,COL4A2,CTCF,DDX3X,EEF1D,EIF1,EIF4G1,ETV3,GGCT,HIF1AN,HIPK1,HOXB7,LDHA,MBD3,MORF4L1,MTF1,MYC,NOTCH2,NSD1,PABPC1,PANK3,PHF10,QARS,SCD,SRCAP,TAF3,TBL1XR1,TLE3,TRPS1,UGCG,VCP,WWTR1,ZBTB33,ZMIZ1,ZNF367,ZNF711
GO:2001234	negative regulation of apoptotic signaling pathway	9	218	0.0012	ENSP00000250405,ENSP00000258149,ENSP00000260356,ENSP00000265371,ENSP00000302114,ENSP00000307567,ENSP00000345528,ENSP00000382840,ENSP00000389277	BCL2L2,DDX3X,MDM2,NRP1,PRELID1,QARS,SLC35F6,THBS1,TMBIM6
GO:0031328	positive regulation of cellular biosynthetic process	29	1846	0.0014	ENSP00000239165,ENSP00000248975,ENSP00000260356,ENSP00000261024,ENSP00000262518,ENSP00000264010,ENSP00000308219,ENSP00000313007,ENSP00000320485,ENSP00000334474,ENSP00000336790,ENSP00000342105,ENSP00000346694,ENSP00000351777,ENSP00000362127,ENSP00000362260,ENSP00000362300,ENSP00000362728,ENSP00000368767,ENSP00000374455,ENSP00000379065,ENSP00000382840,ENSP00000383920,ENSP00000395929,ENSP00000398736…	AGO1,ARID1A,ASPH,ASXL2,ATF4,CTCF,CYR61,DDX3X,DYRK2,HNRNPA2B1,HOXB7,KPNA6,LDLR,MTF1,MYC,NSD1,PABPC1,RGMB,SLC40A1,SQSTM1,SRCAP,TBL1XR1,THBS1,TRPS1,VCP,WWTR1,YWHAH,ZMIZ1,ZNF711
GO:0071359	cellular response to dsRNA	5	50	0.0014	ENSP00000338173,ENSP00000346694,ENSP00000362300,ENSP00000373272,ENSP00000437256	AGO1,DICER1,HNRNPA2B1,PUM2,TRIM71
GO:0006996	organelle organization	41	3131	0.0016	ENSP00000216181,ENSP00000244040,ENSP00000248975,ENSP00000258439,ENSP00000261716,ENSP00000261942,ENSP00000262518,ENSP00000264010,ENSP00000264414,ENSP00000265371,ENSP00000275428,ENSP00000306330,ENSP00000307959,ENSP00000318486,ENSP00000320485,ENSP00000321703,ENSP00000327077,ENSP00000330753,ENSP00000331310,ENSP00000338173,ENSP00000345528,ENSP00000346694,ENSP00000348163,ENSP00000348215,ENSP00000348984…	AP1G1,ARHGAP35,ARID1A,BRD2,BRWD1,CBX6,CDK5R1,CHD3,CTCF,CUL3,DDX3X,DST,EIF4G1,FAF2,GGCT,HNRNPA2B1,KIF3B,MBD3,MORF4L1,MYC,MYH9,NAV1,NRP1,NSD1,PCM1,PLS3,PUM2,RAB22A,RC3H1,SH3PXD2A,SLC35F6,SON,SQSTM1,SRCAP,TACC1,TAOK1,TBL1XR1,TMEM127,WWTR1,YWHAG,YWHAH
GO:0009887	animal organ morphogenesis	18	865	0.0016	ENSP00000239165,ENSP00000254190,ENSP00000256646,ENSP00000258149,ENSP00000261024,ENSP00000264414,ENSP00000265371,ENSP00000269141,ENSP00000311502,ENSP00000320485,ENSP00000334474,ENSP00000358571,ENSP00000362298,ENSP00000398736,ENSP00000419465,ENSP00000447241,ENSP00000452871,ENSP00000479618	ARID1A,CDH2,CHSY1,CUL3,CYR61,FRS2,HEG1,HIPK1,HOXB7,MDM2,MYC,NOTCH2,NRP1,SGPL1,SLC40A1,TLE3,WWTR1,ZMIZ1
GO:0048585	negative regulation of response to stimulus	25	1483	0.0016	ENSP00000250405,ENSP00000258149,ENSP00000258439,ENSP00000260356,ENSP00000264414,ENSP00000265371,ENSP00000269141,ENSP00000299163,ENSP00000302114,ENSP00000307567,ENSP00000332791,ENSP00000336790,ENSP00000342105,ENSP00000345528,ENSP00000356669,ENSP00000362774,ENSP00000381932,ENSP00000382840,ENSP00000385720,ENSP00000389277,ENSP00000414786,ENSP00000419465,ENSP00000454071,ENSP00000479618,ENSP00000483521	ARHGAP35,ATF4,BCL2L2,CDH2,CUL3,DDX3X,DYRK1A,DYRK2,HIF1AN,KLHL15,LDLR,LEPROT,MDM2,MYC,NRP1,PRELID1,QARS,RC3H1,RC3H2,SLC35F6,THBS1,TMBIM6,TMEM127,TMEM64,WWTR1
GO:0009987	cellular process	123	14652	0.0017	ENSP00000211998,ENSP00000216181,ENSP00000228506,ENSP00000228872,ENSP00000231061,ENSP00000239165,ENSP00000239231,ENSP00000244040,ENSP00000244769,ENSP00000247461,ENSP00000248975,ENSP00000250405,ENSP00000254190,ENSP00000256646,ENSP00000258145,ENSP00000258149,ENSP00000258341,ENSP00000258439,ENSP00000260356,ENSP00000261024,ENSP00000261183,ENSP00000261716,ENSP00000261942,ENSP00000262518,ENSP00000263574…	AGO1,AHNAK,ALDH1A1,AP1G1,APLP2,ARHGAP35,ARID1A,ASPH,ASXL2,ATF4,ATXN1,BAG3,BCL2L2,BRD2,BRWD1,CANX,CBX6,CD164,CDH2,CDK5R1,CDKN1B,CHD3,CHSY1,COL4A2,CPSF6,CTCF,CUL3,CYR61,DCAF7,DDX3X,DICER1,DST,DYRK1A,DYRK2,EEF1D,EIF1,EIF4G1,ETV3,FAF2,FRS2,GGCT,GNS,HEG1,HIF1AN,HIPK1,HNRNPA2B1,HOXB7,IRS4,KIF3B,KLHL15,LAMC1,LDHA,LDLR,MBD3,MBNL1,MDM2,MLEC,MORF4L1,MTF1,MYC,MYH9,MYLIP,NAV1,NHLRC3,NOTCH2,NRP1,NSD1,OSBPL8,P…
GO:0009991	response to extracellular stimulus	13	486	0.0017	ENSP00000231061,ENSP00000254190,ENSP00000258149,ENSP00000336790,ENSP00000368767,ENSP00000376276,ENSP00000385720,ENSP00000389277,ENSP00000405574,ENSP00000412302,ENSP00000416255,ENSP00000445175,ENSP00000454071	ARHGAP35,ASPH,ATF4,CHSY1,EIF4G1,LDHA,LDLR,MBD3,MDM2,SPARC,SRSF2,TBL1XR1,TMBIM6
GO:0060548	negative regulation of cell death	19	953	0.0017	ENSP00000228872,ENSP00000250405,ENSP00000256646,ENSP00000258149,ENSP00000260356,ENSP00000261024,ENSP00000265371,ENSP00000302114,ENSP00000307567,ENSP00000336790,ENSP00000345528,ENSP00000348984,ENSP00000358081,ENSP00000374455,ENSP00000382840,ENSP00000389277,ENSP00000398736,ENSP00000416255,ENSP00000479618	ATF4,BAG3,BCL2L2,CDKN1B,CYR61,DDX3X,EIF4G1,MDM2,MYC,NOTCH2,NRP1,PRELID1,QARS,SLC35F6,SLC40A1,SON,SQSTM1,THBS1,TMBIM6
GO:0007166	cell surface receptor signaling pathway	32	2198	0.0019	ENSP00000216181,ENSP00000228872,ENSP00000247461,ENSP00000250405,ENSP00000256646,ENSP00000264414,ENSP00000265371,ENSP00000307046,ENSP00000307959,ENSP00000308219,ENSP00000314153,ENSP00000318486,ENSP00000330753,ENSP00000342105,ENSP00000346694,ENSP00000353654,ENSP00000356669,ENSP00000358081,ENSP00000358571,ENSP00000361202,ENSP00000362298,ENSP00000362300,ENSP00000362711,ENSP00000362774,ENSP00000373272…	AGO1,BAG3,BCL2L2,BRWD1,CANX,CDK5R1,CDKN1B,COL4A2,CUL3,DDX3X,DST,DYRK2,FRS2,HIPK1,HNRNPA2B1,IRS4,MYC,MYH9,NOTCH2,NRP1,RC3H1,RC3H2,RGMB,SDC2,SGPL1,SQSTM1,TLE3,TMEM64,TNRC6B,TRIM71,TXLNA,ZBTB33
GO:0044260	cellular macromolecule metabolic process	68	6413	0.0019	ENSP00000228872,ENSP00000239165,ENSP00000244769,ENSP00000254190,ENSP00000256646,ENSP00000258149,ENSP00000258341,ENSP00000260356,ENSP00000261716,ENSP00000261942,ENSP00000262518,ENSP00000263574,ENSP00000264010,ENSP00000264414,ENSP00000265371,ENSP00000269141,ENSP00000274811,ENSP00000299163,ENSP00000307046,ENSP00000307567,ENSP00000313007,ENSP00000314153,ENSP00000318486,ENSP00000320485,ENSP00000330753…	AGO1,APLP2,ARHGAP35,ARID1A,ASPH,ASXL2,ATF4,ATXN1,BRD2,BRWD1,CBX6,CDH2,CDK5R1,CDKN1B,CHD3,CHSY1,COL4A2,CTCF,CUL3,CYR61,DCAF7,DDX3X,DICER1,DYRK1A,DYRK2,EEF1D,EIF1,EIF4G1,ETV3,FAF2,FRS2,HIF1AN,HIPK1,HOXB7,KLHL15,LAMC1,MBD3,MDM2,MORF4L1,MTF1,MYC,MYLIP,NOTCH2,NRP1,NSD1,PABPC1,PHF10,QARS,RC3H1,RC3H2,RNF44,SDC2,SQSTM1,SRCAP,TAF3,TAOK1,TBL1XR1,THBS1,TLE3,TRIM71,TRPS1,UBR4,VCP,WWTR1,ZBTB33,ZMIZ1,ZNF367,ZN…
GO:0061013	regulation of mRNA catabolic process	7	134	0.0019	ENSP00000313007,ENSP00000338173,ENSP00000356669,ENSP00000360034,ENSP00000373272,ENSP00000401946,ENSP00000416255	EIF4G1,PABPC1,PUM2,RC3H1,SERBP1,TNRC6B,TRIM71
GO:0097190	apoptotic signaling pathway	10	295	0.0019	ENSP00000250405,ENSP00000264414,ENSP00000275428,ENSP00000336790,ENSP00000342105,ENSP00000358081,ENSP00000358571,ENSP00000362298,ENSP00000382840,ENSP00000389277	ATF4,BAG3,BCL2L2,CUL3,DDX3X,DYRK2,GGCT,HIPK1,SGPL1,TMBIM6
GO:0009057	macromolecule catabolic process	19	970	0.002	ENSP00000258145,ENSP00000258149,ENSP00000261942,ENSP00000264414,ENSP00000274811,ENSP00000307046,ENSP00000313007,ENSP00000332791,ENSP00000349298,ENSP00000351777,ENSP00000356669,ENSP00000362300,ENSP00000364403,ENSP00000374455,ENSP00000405574,ENSP00000416255,ENSP00000419465,ENSP00000437256,ENSP00000454071	AGO1,CUL3,DICER1,EIF4G1,FAF2,GNS,KLHL15,LDLR,MDM2,MYLIP,PABPC1,RC3H1,RNF44,SDC2,SQSTM1,TBL1XR1,UBR4,VCP,WWTR1
GO:0071310	cellular response to organic substance	32	2219	0.0022	ENSP00000228872,ENSP00000231061,ENSP00000247461,ENSP00000248975,ENSP00000258149,ENSP00000260356,ENSP00000264414,ENSP00000265371,ENSP00000306330,ENSP00000308219,ENSP00000318486,ENSP00000320485,ENSP00000330753,ENSP00000332791,ENSP00000336790,ENSP00000338173,ENSP00000346694,ENSP00000347839,ENSP00000351777,ENSP00000353654,ENSP00000356669,ENSP00000357175,ENSP00000361202,ENSP00000362300,ENSP00000362711…	AGO1,ARID1A,ATF4,BRWD1,CANX,CDK5R1,CDKN1B,COL4A2,CUL3,DICER1,ETV3,FRS2,HNRNPA2B1,IRS4,KLHL15,LDLR,MDM2,MYC,NRP1,PUM2,RAB11FIP2,RC3H1,RGMB,SPARC,SQSTM1,THBS1,TMBIM6,TRIM71,TXLNA,VCP,YWHAG,YWHAH
GO:0010628	positive regulation of gene expression	28	1826	0.0024	ENSP00000216181,ENSP00000239165,ENSP00000248975,ENSP00000258149,ENSP00000260356,ENSP00000261024,ENSP00000264010,ENSP00000308219,ENSP00000313007,ENSP00000320485,ENSP00000334474,ENSP00000336790,ENSP00000362127,ENSP00000362260,ENSP00000362300,ENSP00000362728,ENSP00000368767,ENSP00000374455,ENSP00000379065,ENSP00000381932,ENSP00000382840,ENSP00000383920,ENSP00000395929,ENSP00000398736,ENSP00000405574…	AGO1,ARID1A,ASPH,ASXL2,ATF4,CTCF,CYR61,DDX3X,DYRK1A,HOXB7,KPNA6,LDLR,MDM2,MTF1,MYC,MYH9,NSD1,PABPC1,RGMB,SLC40A1,SQSTM1,TBL1XR1,THBS1,TRPS1,WWTR1,YWHAH,ZMIZ1,ZNF711
GO:1902532	negative regulation of intracellular signal transduction	13	514	0.0026	ENSP00000250405,ENSP00000258149,ENSP00000258439,ENSP00000260356,ENSP00000264414,ENSP00000307567,ENSP00000342105,ENSP00000381932,ENSP00000382840,ENSP00000385720,ENSP00000389277,ENSP00000479618,ENSP00000483521	ARHGAP35,BCL2L2,CUL3,DDX3X,DYRK1A,DYRK2,LEPROT,MDM2,MYC,QARS,THBS1,TMBIM6,TMEM127
GO:0016071	mRNA metabolic process	15	667	0.0027	ENSP00000266679,ENSP00000281589,ENSP00000282486,ENSP00000301740,ENSP00000313007,ENSP00000317123,ENSP00000336790,ENSP00000346694,ENSP00000348984,ENSP00000356669,ENSP00000362300,ENSP00000376276,ENSP00000410059,ENSP00000416255,ENSP00000438527	AGO1,ATF4,CPSF6,EEF1D,EIF4G1,HNRNPA2B1,MBNL1,PABPC1,PABPC3,RC3H1,SNRNP200,SON,SRRM2,SRSF2,ZC3H11A
GO:0070887	cellular response to chemical stimulus	36	2672	0.0027	ENSP00000228872,ENSP00000231061,ENSP00000247461,ENSP00000248975,ENSP00000258149,ENSP00000260356,ENSP00000261024,ENSP00000264414,ENSP00000265371,ENSP00000299163,ENSP00000306330,ENSP00000308219,ENSP00000318486,ENSP00000320485,ENSP00000330753,ENSP00000332791,ENSP00000336790,ENSP00000338173,ENSP00000346694,ENSP00000347839,ENSP00000351777,ENSP00000353654,ENSP00000356669,ENSP00000357175,ENSP00000361202…	AGO1,ARID1A,ASPH,ATF4,BRWD1,CANX,CDK5R1,CDKN1B,COL4A2,CUL3,DDX3X,DICER1,ETV3,FRS2,HIF1AN,HNRNPA2B1,IRS4,KLHL15,LDLR,MDM2,MYC,NRP1,PUM2,RAB11FIP2,RC3H1,RGMB,SLC40A1,SPARC,SQSTM1,THBS1,TMBIM6,TRIM71,TXLNA,VCP,YWHAG,YWHAH
GO:0006351	transcription, DNA-templated	35	2569	0.0028	ENSP00000239165,ENSP00000244769,ENSP00000256646,ENSP00000262518,ENSP00000264010,ENSP00000299163,ENSP00000314153,ENSP00000320485,ENSP00000330753,ENSP00000331310,ENSP00000334474,ENSP00000336790,ENSP00000340271,ENSP00000341805,ENSP00000353654,ENSP00000357175,ENSP00000358571,ENSP00000362127,ENSP00000362260,ENSP00000362300,ENSP00000364405,ENSP00000369716,ENSP00000378704,ENSP00000379065,ENSP00000382840…	AGO1,ARHGAP35,ARID1A,ASXL2,ATF4,ATXN1,BRD2,BRWD1,CBX6,CHD3,COL4A2,CTCF,DDX3X,EEF1D,ETV3,HIF1AN,HIPK1,HOXB7,MBD3,MORF4L1,MTF1,MYC,NOTCH2,NSD1,PHF10,SRCAP,TAF3,TBL1XR1,TLE3,TRPS1,WWTR1,ZBTB33,ZMIZ1,ZNF367,ZNF711
GO:0030154	cell differentiation	43	3457	0.0028	ENSP00000211998,ENSP00000216181,ENSP00000239165,ENSP00000248975,ENSP00000254190,ENSP00000256646,ENSP00000258149,ENSP00000258341,ENSP00000261183,ENSP00000264414,ENSP00000265371,ENSP00000269141,ENSP00000282486,ENSP00000306330,ENSP00000307046,ENSP00000311502,ENSP00000316543,ENSP00000318486,ENSP00000320485,ENSP00000327077,ENSP00000334474,ENSP00000336790,ENSP00000348215,ENSP00000349298,ENSP00000353654…	AP1G1,ARHGAP35,ARID1A,ATF4,CDH2,CDK5R1,CHSY1,COL4A2,CUL3,CYR61,DICER1,EIF4G1,ETV3,FRS2,HEG1,HIPK1,HOXB7,LAMC1,LDLR,MBNL1,MDM2,MYH9,MYLIP,NAV1,NOTCH2,NRP1,OSBPL8,PCM1,RAPH1,RC3H1,RC3H2,SDC2,SGPL1,SH3PXD2A,SQSTM1,TBL1XR1,TMEM64,TRPS1,VCL,WWTR1,YWHAG,YWHAH,ZMIZ1
GO:0010557	positive regulation of macromolecule biosynthetic process	27	1758	0.003	ENSP00000239165,ENSP00000248975,ENSP00000260356,ENSP00000261024,ENSP00000262518,ENSP00000264010,ENSP00000308219,ENSP00000313007,ENSP00000320485,ENSP00000334474,ENSP00000336790,ENSP00000342105,ENSP00000346694,ENSP00000362127,ENSP00000362260,ENSP00000362300,ENSP00000362728,ENSP00000368767,ENSP00000374455,ENSP00000379065,ENSP00000382840,ENSP00000383920,ENSP00000395929,ENSP00000398736,ENSP00000405574…	AGO1,ARID1A,ASPH,ASXL2,ATF4,CTCF,CYR61,DDX3X,DYRK2,HNRNPA2B1,HOXB7,KPNA6,MTF1,MYC,NSD1,PABPC1,RGMB,SLC40A1,SQSTM1,SRCAP,TBL1XR1,THBS1,TRPS1,WWTR1,YWHAH,ZMIZ1,ZNF711
GO:0031667	response to nutrient levels	12	455	0.0031	ENSP00000231061,ENSP00000254190,ENSP00000258149,ENSP00000336790,ENSP00000368767,ENSP00000376276,ENSP00000389277,ENSP00000405574,ENSP00000412302,ENSP00000416255,ENSP00000445175,ENSP00000454071	ASPH,ATF4,CHSY1,EIF4G1,LDHA,LDLR,MBD3,MDM2,SPARC,SRSF2,TBL1XR1,TMBIM6
GO:0034654	nucleobase-containing compound biosynthetic process	39	3031	0.0032	ENSP00000239165,ENSP00000239231,ENSP00000244769,ENSP00000256646,ENSP00000262518,ENSP00000264010,ENSP00000299163,ENSP00000314153,ENSP00000320485,ENSP00000330753,ENSP00000331310,ENSP00000334474,ENSP00000336790,ENSP00000340271,ENSP00000341805,ENSP00000351777,ENSP00000353654,ENSP00000357175,ENSP00000358571,ENSP00000359380,ENSP00000362127,ENSP00000362260,ENSP00000362300,ENSP00000364405,ENSP00000369716…	AGO1,ARHGAP35,ARID1A,ASXL2,ATF4,ATXN1,BRD2,BRWD1,CBX6,CHD3,COL4A2,CTCF,DDX3X,EEF1D,ETV3,HIF1AN,HIPK1,HOXB7,LDHA,MBD3,MORF4L1,MTF1,MYC,NOTCH2,NSD1,PANK3,PHF10,SCD,SRCAP,TAF3,TBL1XR1,TLE3,TRPS1,VCP,WWTR1,ZBTB33,ZMIZ1,ZNF367,ZNF711
GO:2001233	regulation of apoptotic signaling pathway	11	388	0.0032	ENSP00000248975,ENSP00000250405,ENSP00000258149,ENSP00000260356,ENSP00000265371,ENSP00000302114,ENSP00000306330,ENSP00000307567,ENSP00000345528,ENSP00000382840,ENSP00000389277	BCL2L2,DDX3X,MDM2,NRP1,PRELID1,QARS,SLC35F6,THBS1,TMBIM6,YWHAG,YWHAH
GO:0010033	response to organic substance	37	2815	0.0033	ENSP00000228872,ENSP00000231061,ENSP00000247461,ENSP00000248975,ENSP00000258149,ENSP00000260356,ENSP00000261942,ENSP00000264414,ENSP00000265371,ENSP00000306330,ENSP00000308219,ENSP00000318486,ENSP00000320485,ENSP00000330753,ENSP00000332791,ENSP00000336790,ENSP00000338173,ENSP00000346694,ENSP00000347839,ENSP00000351777,ENSP00000353654,ENSP00000356669,ENSP00000357175,ENSP00000361202,ENSP00000362300…	AGO1,ARID1A,ASPH,ATF4,BRWD1,CANX,CDK5R1,CDKN1B,COL4A2,CUL3,DICER1,ETV3,FAF2,FRS2,HNRNPA2B1,IRS4,KLHL15,LDHA,LDLR,MBD3,MDM2,MYC,NRP1,PUM2,RAB11FIP2,RC3H1,RGMB,SPARC,SQSTM1,SRSF2,THBS1,TMBIM6,TRIM71,TXLNA,VCP,YWHAG,YWHAH
GO:0044267	cellular protein metabolic process	44	3603	0.0033	ENSP00000228872,ENSP00000258149,ENSP00000258341,ENSP00000260356,ENSP00000261716,ENSP00000261942,ENSP00000262518,ENSP00000263574,ENSP00000264414,ENSP00000265371,ENSP00000269141,ENSP00000274811,ENSP00000299163,ENSP00000307046,ENSP00000307567,ENSP00000313007,ENSP00000318486,ENSP00000331310,ENSP00000332791,ENSP00000342105,ENSP00000349298,ENSP00000351777,ENSP00000356669,ENSP00000358571,ENSP00000362774…	APLP2,ASPH,ASXL2,CDH2,CDK5R1,CDKN1B,CHD3,CUL3,CYR61,DCAF7,DDX3X,DYRK1A,DYRK2,EEF1D,EIF1,EIF4G1,FAF2,FRS2,HIF1AN,HIPK1,KLHL15,LAMC1,MBD3,MDM2,MORF4L1,MYC,MYLIP,NRP1,NSD1,PABPC1,QARS,RC3H1,RC3H2,RNF44,SDC2,SQSTM1,SRCAP,TAOK1,TBL1XR1,THBS1,TRIM71,UBR4,VCP,WWTR1
GO:0051641	cellular localization	31	2180	0.0033	ENSP00000211998,ENSP00000216181,ENSP00000244769,ENSP00000247461,ENSP00000248975,ENSP00000258149,ENSP00000261183,ENSP00000261942,ENSP00000264010,ENSP00000264414,ENSP00000265371,ENSP00000269141,ENSP00000306330,ENSP00000307959,ENSP00000327077,ENSP00000340271,ENSP00000346694,ENSP00000347839,ENSP00000351777,ENSP00000362728,ENSP00000364864,ENSP00000374455,ENSP00000376276,ENSP00000377148,ENSP00000379065…	AP1G1,ATXN1,CANX,CDH2,CTCF,CUL3,DDX3X,DST,FAF2,HNRNPA2B1,KIF3B,KPNA6,LDLR,LEPROT,MDM2,MYH9,NRP1,OSBPL8,PCM1,RAB11FIP2,SQSTM1,SRSF2,TAF3,TMED7,TNPO2,TRPS1,VCL,VCP,YWHAG,YWHAH,ZC3H11A
GO:0003279	cardiac septum development	6	107	0.0037	ENSP00000256646,ENSP00000258149,ENSP00000265371,ENSP00000311502,ENSP00000398736,ENSP00000447241	CYR61,FRS2,HEG1,MDM2,NOTCH2,NRP1
GO:0035278	miRNA mediated inhibition of translation	3	12	0.0037	ENSP00000362300,ENSP00000373272,ENSP00000401946	AGO1,TNRC6B,TRIM71
GO:0043066	negative regulation of apoptotic process	17	859	0.0037	ENSP00000228872,ENSP00000250405,ENSP00000256646,ENSP00000258149,ENSP00000260356,ENSP00000261024,ENSP00000265371,ENSP00000302114,ENSP00000307567,ENSP00000345528,ENSP00000348984,ENSP00000358081,ENSP00000374455,ENSP00000382840,ENSP00000389277,ENSP00000398736,ENSP00000479618	BAG3,BCL2L2,CDKN1B,CYR61,DDX3X,MDM2,MYC,NOTCH2,NRP1,PRELID1,QARS,SLC35F6,SLC40A1,SON,SQSTM1,THBS1,TMBIM6
GO:0003230	cardiac atrium development	4	35	0.0039	ENSP00000256646,ENSP00000258149,ENSP00000311502,ENSP00000398736	CYR61,HEG1,MDM2,NOTCH2
GO:0007399	nervous system development	31	2206	0.0039	ENSP00000211998,ENSP00000244769,ENSP00000248975,ENSP00000256646,ENSP00000258149,ENSP00000261716,ENSP00000265371,ENSP00000269141,ENSP00000282486,ENSP00000306330,ENSP00000307046,ENSP00000307567,ENSP00000316543,ENSP00000318486,ENSP00000320485,ENSP00000321703,ENSP00000327077,ENSP00000336790,ENSP00000341805,ENSP00000349298,ENSP00000356265,ENSP00000358081,ENSP00000358571,ENSP00000373272,ENSP00000381932…	ARHGAP35,ARID1A,ATF4,ATXN1,BAG3,CDH2,CDK5R1,DICER1,DYRK1A,EIF4G1,FRS2,HIPK1,LDLR,MBD3,MBNL1,MDM2,MYLIP,NAV1,NOTCH2,NRP1,PCM1,PHF10,QARS,RAPH1,SDC2,TACC1,TAOK1,TRIM71,VCL,YWHAG,YWHAH
GO:0097193	intrinsic apoptotic signaling pathway	7	158	0.0041	ENSP00000250405,ENSP00000264414,ENSP00000336790,ENSP00000342105,ENSP00000358571,ENSP00000382840,ENSP00000389277	ATF4,BCL2L2,CUL3,DDX3X,DYRK2,HIPK1,TMBIM6
GO:0097201	negative regulation of transcription from RNA polymerase II promoter in response to stress	3	13	0.0042	ENSP00000299163,ENSP00000358081,ENSP00000389277	BAG3,HIF1AN,TMBIM6
GO:0043488	regulation of mRNA stability	6	113	0.0045	ENSP00000313007,ENSP00000338173,ENSP00000356669,ENSP00000360034,ENSP00000373272,ENSP00000416255	EIF4G1,PABPC1,PUM2,RC3H1,SERBP1,TRIM71
GO:0003205	cardiac chamber development	7	166	0.0052	ENSP00000256646,ENSP00000258149,ENSP00000265371,ENSP00000311502,ENSP00000320485,ENSP00000398736,ENSP00000447241	ARID1A,CYR61,FRS2,HEG1,MDM2,NOTCH2,NRP1
GO:0009968	negative regulation of signal transduction	20	1160	0.0052	ENSP00000250405,ENSP00000258149,ENSP00000258439,ENSP00000260356,ENSP00000264414,ENSP00000265371,ENSP00000269141,ENSP00000299163,ENSP00000302114,ENSP00000307567,ENSP00000342105,ENSP00000345528,ENSP00000381932,ENSP00000382840,ENSP00000385720,ENSP00000389277,ENSP00000414786,ENSP00000419465,ENSP00000479618,ENSP00000483521	ARHGAP35,BCL2L2,CDH2,CUL3,DDX3X,DYRK1A,DYRK2,HIF1AN,LEPROT,MDM2,MYC,NRP1,PRELID1,QARS,SLC35F6,THBS1,TMBIM6,TMEM127,TMEM64,WWTR1
GO:0017148	negative regulation of translation	6	117	0.0053	ENSP00000336790,ENSP00000356669,ENSP00000362300,ENSP00000373272,ENSP00000382840,ENSP00000401946	AGO1,ATF4,DDX3X,RC3H1,TNRC6B,TRIM71
GO:0061014	positive regulation of mRNA catabolic process	4	40	0.0056	ENSP00000313007,ENSP00000356669,ENSP00000373272,ENSP00000401946	PABPC1,RC3H1,TNRC6B,TRIM71
GO:1901698	response to nitrogen compound	18	988	0.0056	ENSP00000228872,ENSP00000231061,ENSP00000258149,ENSP00000261942,ENSP00000306330,ENSP00000318486,ENSP00000336790,ENSP00000338173,ENSP00000346694,ENSP00000351777,ENSP00000361202,ENSP00000362300,ENSP00000368767,ENSP00000373272,ENSP00000389277,ENSP00000437256,ENSP00000445175,ENSP00000454071	AGO1,ASPH,ATF4,CDK5R1,CDKN1B,DICER1,FAF2,HNRNPA2B1,IRS4,LDHA,LDLR,MDM2,PUM2,SPARC,TMBIM6,TRIM71,VCP,YWHAG
GO:1903829	positive regulation of cellular protein localization	9	287	0.0056	ENSP00000248975,ENSP00000258149,ENSP00000306330,ENSP00000318486,ENSP00000327077,ENSP00000347839,ENSP00000358081,ENSP00000368767,ENSP00000374455	ASPH,BAG3,CDK5R1,MDM2,PCM1,RAB11FIP2,SQSTM1,YWHAG,YWHAH
GO:0033036	macromolecule localization	31	2268	0.0058	ENSP00000211998,ENSP00000216181,ENSP00000244040,ENSP00000247461,ENSP00000248975,ENSP00000258149,ENSP00000261183,ENSP00000261942,ENSP00000264010,ENSP00000265371,ENSP00000269141,ENSP00000271375,ENSP00000302114,ENSP00000306330,ENSP00000327077,ENSP00000340271,ENSP00000346694,ENSP00000347839,ENSP00000351777,ENSP00000362728,ENSP00000364864,ENSP00000374455,ENSP00000375836,ENSP00000376276,ENSP00000377148…	AP1G1,CANX,CDH2,CTCF,DDX3X,FAF2,HDLBP,HNRNPA2B1,KIF3B,KPNA6,LDLR,MDM2,MYH9,NRP1,OSBPL8,PCM1,PRELID1,RAB11FIP2,RAB22A,SFT2D2,SQSTM1,SRSF2,TAF3,TMED7,TNPO2,TRPS1,VCL,VCP,YWHAG,YWHAH,ZC3H11A
GO:0035966	response to topologically incorrect protein	7	172	0.006	ENSP00000260356,ENSP00000261942,ENSP00000264414,ENSP00000332791,ENSP00000336790,ENSP00000351777,ENSP00000389277	ATF4,CUL3,FAF2,KLHL15,THBS1,TMBIM6,VCP
GO:0048513	animal organ development	37	2926	0.006	ENSP00000216181,ENSP00000228872,ENSP00000231061,ENSP00000239165,ENSP00000244769,ENSP00000250405,ENSP00000254190,ENSP00000256646,ENSP00000258149,ENSP00000261024,ENSP00000264414,ENSP00000265371,ENSP00000269141,ENSP00000307567,ENSP00000309376,ENSP00000311502,ENSP00000318486,ENSP00000320485,ENSP00000321703,ENSP00000327077,ENSP00000334474,ENSP00000348163,ENSP00000348215,ENSP00000356669,ENSP00000358081…	ARHGAP35,ARID1A,ATXN1,BAG3,BCL2L2,CD164,CDH2,CDK5R1,CDKN1B,CHSY1,CUL3,CYR61,FRS2,HEG1,HIPK1,HOXB7,LDHA,MBD3,MDM2,MYC,MYH9,NOTCH2,NRP1,PCM1,PLS3,QARS,RC3H1,RC3H2,SGPL1,SH3PXD2A,SLC40A1,SPARC,TACC1,TBL1XR1,TLE3,WWTR1,ZMIZ1
GO:0008104	protein localization	28	1966	0.0062	ENSP00000211998,ENSP00000216181,ENSP00000244040,ENSP00000247461,ENSP00000248975,ENSP00000258149,ENSP00000261183,ENSP00000261942,ENSP00000264010,ENSP00000265371,ENSP00000269141,ENSP00000271375,ENSP00000306330,ENSP00000327077,ENSP00000340271,ENSP00000346694,ENSP00000347839,ENSP00000351777,ENSP00000362728,ENSP00000364864,ENSP00000374455,ENSP00000376276,ENSP00000377148,ENSP00000379065,ENSP00000382840…	AP1G1,CANX,CDH2,CTCF,DDX3X,FAF2,HNRNPA2B1,KIF3B,KPNA6,MDM2,MYH9,NRP1,OSBPL8,PCM1,RAB11FIP2,RAB22A,SFT2D2,SQSTM1,SRSF2,TAF3,TMED7,TNPO2,TRPS1,VCL,VCP,YWHAG,YWHAH,ZC3H11A
GO:0042264	peptidyl-aspartic acid hydroxylation	2	2	0.0062	ENSP00000299163,ENSP00000368767	ASPH,HIF1AN
GO:0006915	apoptotic process	17	915	0.0064	ENSP00000250405,ENSP00000256646,ENSP00000261716,ENSP00000264414,ENSP00000275428,ENSP00000302114,ENSP00000336790,ENSP00000342105,ENSP00000358081,ENSP00000358571,ENSP00000362298,ENSP00000374455,ENSP00000382840,ENSP00000389277,ENSP00000398736,ENSP00000437256,ENSP00000479618	ATF4,BAG3,BCL2L2,CUL3,CYR61,DDX3X,DICER1,DYRK2,GGCT,HIPK1,MYC,NOTCH2,PRELID1,SGPL1,SQSTM1,TAOK1,TMBIM6
GO:0010942	positive regulation of cell death	14	663	0.0064	ENSP00000228872,ENSP00000248975,ENSP00000260356,ENSP00000302114,ENSP00000306330,ENSP00000318486,ENSP00000336790,ENSP00000351777,ENSP00000374455,ENSP00000382840,ENSP00000398736,ENSP00000416255,ENSP00000445175,ENSP00000479618	ATF4,CDK5R1,CDKN1B,CYR61,DDX3X,EIF4G1,LDHA,MYC,PRELID1,SQSTM1,THBS1,VCP,YWHAG,YWHAH
GO:0051241	negative regulation of multicellular organismal process	19	1098	0.0066	ENSP00000228872,ENSP00000231061,ENSP00000248975,ENSP00000254190,ENSP00000258149,ENSP00000260356,ENSP00000265371,ENSP00000318486,ENSP00000327077,ENSP00000349298,ENSP00000353654,ENSP00000356669,ENSP00000362300,ENSP00000362774,ENSP00000414786,ENSP00000437256,ENSP00000447241,ENSP00000454071,ENSP00000479618	AGO1,CDK5R1,CDKN1B,CHSY1,COL4A2,DICER1,FRS2,LDLR,MDM2,MYC,MYLIP,NRP1,PCM1,RC3H1,RC3H2,SPARC,THBS1,TMEM64,YWHAH
GO:0050896	response to stimulus	76	7824	0.0069	ENSP00000211998,ENSP00000216181,ENSP00000228506,ENSP00000228872,ENSP00000231061,ENSP00000247461,ENSP00000248975,ENSP00000250405,ENSP00000254190,ENSP00000256646,ENSP00000258145,ENSP00000258149,ENSP00000260356,ENSP00000261024,ENSP00000261716,ENSP00000261942,ENSP00000263574,ENSP00000264414,ENSP00000265371,ENSP00000275428,ENSP00000299163,ENSP00000302114,ENSP00000306330,ENSP00000307046,ENSP00000307959…	AGO1,AP1G1,APLP2,ARHGAP35,ARID1A,ASPH,ATF4,BAG3,BCL2L2,BRWD1,CANX,CD164,CDK5R1,CDKN1B,CHSY1,COL4A2,CUL3,CYR61,DDX3X,DICER1,DST,DYRK2,EEF1D,EIF4G1,ETV3,FAF2,FRS2,GGCT,GNS,HIF1AN,HIPK1,HNRNPA2B1,IRS4,KLHL15,LDHA,LDLR,MATR3,MBD3,MDM2,MLEC,MORF4L1,MTF1,MYC,MYH9,NHLRC3,NOTCH2,NRP1,PRELID1,PUM2,RAB11FIP2,RAPH1,RC3H1,RC3H2,RGMB,SDC2,SGPL1,SLC40A1,SPARC,SQSTM1,SRSF2,TAOK1,TBL1XR1,THBS1,TLE3,TMBIM6,TMEM64…
GO:0051128	regulation of cellular component organization	31	2306	0.0072	ENSP00000216181,ENSP00000228872,ENSP00000231061,ENSP00000248975,ENSP00000258149,ENSP00000260356,ENSP00000261716,ENSP00000264010,ENSP00000264414,ENSP00000265371,ENSP00000269141,ENSP00000302114,ENSP00000306330,ENSP00000307046,ENSP00000318486,ENSP00000330753,ENSP00000345528,ENSP00000346694,ENSP00000349298,ENSP00000351777,ENSP00000358081,ENSP00000368767,ENSP00000374455,ENSP00000381932,ENSP00000382840…	ARHGAP35,ASPH,BAG3,BRWD1,CDH2,CDK5R1,CDKN1B,CTCF,CUL3,CYR61,DDX3X,DYRK1A,EIF4G1,HNRNPA2B1,LDLR,MDM2,MYC,MYH9,MYLIP,NRP1,NSD1,PRELID1,SDC2,SLC35F6,SPARC,SQSTM1,TAOK1,THBS1,VCP,YWHAG,YWHAH
GO:0044265	cellular macromolecule catabolic process	16	842	0.0073	ENSP00000258149,ENSP00000261942,ENSP00000264414,ENSP00000274811,ENSP00000313007,ENSP00000332791,ENSP00000349298,ENSP00000351777,ENSP00000356669,ENSP00000362300,ENSP00000364403,ENSP00000374455,ENSP00000405574,ENSP00000416255,ENSP00000419465,ENSP00000437256	AGO1,CUL3,DICER1,EIF4G1,FAF2,KLHL15,MDM2,MYLIP,PABPC1,RC3H1,RNF44,SQSTM1,TBL1XR1,UBR4,VCP,WWTR1
GO:0051247	positive regulation of protein metabolic process	24	1587	0.0073	ENSP00000216181,ENSP00000228872,ENSP00000256646,ENSP00000258149,ENSP00000260356,ENSP00000261183,ENSP00000261716,ENSP00000264414,ENSP00000265371,ENSP00000269141,ENSP00000302114,ENSP00000313007,ENSP00000318486,ENSP00000349298,ENSP00000351777,ENSP00000368767,ENSP00000374455,ENSP00000381932,ENSP00000382840,ENSP00000398736,ENSP00000416255,ENSP00000447241,ENSP00000454071,ENSP00000479618	ASPH,CDH2,CDK5R1,CDKN1B,CUL3,CYR61,DDX3X,DYRK1A,EIF4G1,FRS2,LDLR,MDM2,MYC,MYH9,MYLIP,NOTCH2,NRP1,OSBPL8,PABPC1,PRELID1,SQSTM1,TAOK1,THBS1,VCP
GO:0051179	localization	56	5233	0.0075	ENSP00000211998,ENSP00000216181,ENSP00000228506,ENSP00000228872,ENSP00000231061,ENSP00000244040,ENSP00000244769,ENSP00000247461,ENSP00000248975,ENSP00000258145,ENSP00000258149,ENSP00000258341,ENSP00000260356,ENSP00000261024,ENSP00000261183,ENSP00000261942,ENSP00000263574,ENSP00000264010,ENSP00000264414,ENSP00000265371,ENSP00000269141,ENSP00000271375,ENSP00000302114,ENSP00000306330,ENSP00000307046…	AP1G1,APLP2,ARHGAP35,ARID1A,ASPH,ATXN1,CANX,CDH2,CDK5R1,CDKN1B,CTCF,CUL3,CYR61,DDX3X,DST,FAF2,GNS,HDLBP,HNRNPA2B1,KIF3B,KPNA6,LAMC1,LDLR,LEPROT,MDM2,MLEC,MYC,MYH9,NAV1,NHLRC3,NRP1,OSBPL8,PCM1,PRELID1,RAB11FIP2,RAB22A,SDC2,SFT2D2,SGPL1,SLC35F6,SLC40A1,SPARC,SQSTM1,SRSF2,TAF3,THBS1,TMED7,TNPO2,TRPS1,TXLNA,UBR4,VCL,VCP,YWHAG,YWHAH,ZC3H11A
GO:0032270	positive regulation of cellular protein metabolic process	23	1496	0.0076	ENSP00000216181,ENSP00000228872,ENSP00000256646,ENSP00000258149,ENSP00000260356,ENSP00000261183,ENSP00000261716,ENSP00000264414,ENSP00000265371,ENSP00000269141,ENSP00000302114,ENSP00000313007,ENSP00000318486,ENSP00000351777,ENSP00000368767,ENSP00000374455,ENSP00000381932,ENSP00000382840,ENSP00000398736,ENSP00000416255,ENSP00000447241,ENSP00000454071,ENSP00000479618	ASPH,CDH2,CDK5R1,CDKN1B,CUL3,CYR61,DDX3X,DYRK1A,EIF4G1,FRS2,LDLR,MDM2,MYC,MYH9,NOTCH2,NRP1,OSBPL8,PABPC1,PRELID1,SQSTM1,TAOK1,THBS1,VCP
GO:0042127	regulation of cell population proliferation	24	1594	0.0076	ENSP00000228872,ENSP00000231061,ENSP00000258149,ENSP00000258341,ENSP00000258439,ENSP00000260356,ENSP00000264010,ENSP00000264414,ENSP00000265371,ENSP00000269141,ENSP00000309376,ENSP00000334474,ENSP00000345528,ENSP00000356669,ENSP00000357175,ENSP00000358571,ENSP00000368767,ENSP00000373272,ENSP00000398736,ENSP00000416255,ENSP00000419465,ENSP00000437256,ENSP00000447241,ENSP00000479618	ASPH,CD164,CDH2,CDKN1B,CTCF,CUL3,CYR61,DICER1,EIF4G1,ETV3,FRS2,HIPK1,LAMC1,MDM2,MYC,NRP1,RC3H1,SLC35F6,SPARC,THBS1,TMEM127,TRIM71,WWTR1,ZMIZ1
GO:0045596	negative regulation of cell differentiation	14	683	0.0081	ENSP00000248975,ENSP00000258149,ENSP00000265371,ENSP00000318486,ENSP00000327077,ENSP00000349298,ENSP00000356669,ENSP00000362774,ENSP00000414786,ENSP00000419465,ENSP00000437256,ENSP00000447241,ENSP00000454071,ENSP00000479618	CDK5R1,DICER1,FRS2,LDLR,MDM2,MYC,MYLIP,NRP1,PCM1,RC3H1,RC3H2,TMEM64,WWTR1,YWHAH
GO:0006464	cellular protein modification process	37	2999	0.0087	ENSP00000228872,ENSP00000258149,ENSP00000258341,ENSP00000260356,ENSP00000261716,ENSP00000262518,ENSP00000263574,ENSP00000264414,ENSP00000265371,ENSP00000269141,ENSP00000274811,ENSP00000299163,ENSP00000307046,ENSP00000318486,ENSP00000331310,ENSP00000332791,ENSP00000342105,ENSP00000349298,ENSP00000351777,ENSP00000356669,ENSP00000358571,ENSP00000362774,ENSP00000364403,ENSP00000368767,ENSP00000369716…	APLP2,ASPH,ASXL2,CDH2,CDK5R1,CDKN1B,CHD3,CUL3,CYR61,DCAF7,DYRK1A,DYRK2,FRS2,HIF1AN,HIPK1,KLHL15,LAMC1,MBD3,MDM2,MORF4L1,MYC,MYLIP,NRP1,NSD1,RC3H1,RC3H2,RNF44,SDC2,SQSTM1,SRCAP,TAOK1,TBL1XR1,THBS1,TRIM71,UBR4,VCP,WWTR1
GO:0009059	macromolecule biosynthetic process	42	3576	0.0087	ENSP00000239165,ENSP00000244769,ENSP00000254190,ENSP00000256646,ENSP00000262518,ENSP00000264010,ENSP00000299163,ENSP00000307046,ENSP00000307567,ENSP00000313007,ENSP00000314153,ENSP00000320485,ENSP00000330753,ENSP00000331310,ENSP00000334474,ENSP00000336790,ENSP00000340271,ENSP00000341805,ENSP00000351777,ENSP00000353654,ENSP00000357175,ENSP00000358571,ENSP00000362127,ENSP00000362260,ENSP00000362300…	AGO1,ARHGAP35,ARID1A,ASXL2,ATF4,ATXN1,BRD2,BRWD1,CBX6,CHD3,CHSY1,COL4A2,CTCF,DDX3X,EEF1D,EIF1,EIF4G1,ETV3,HIF1AN,HIPK1,HOXB7,MBD3,MORF4L1,MTF1,MYC,NOTCH2,NSD1,PABPC1,PHF10,QARS,SDC2,SRCAP,TAF3,TBL1XR1,TLE3,TRPS1,VCP,WWTR1,ZBTB33,ZMIZ1,ZNF367,ZNF711
GO:0012501	programmed cell death	18	1042	0.0089	ENSP00000228872,ENSP00000250405,ENSP00000256646,ENSP00000261716,ENSP00000264414,ENSP00000275428,ENSP00000302114,ENSP00000336790,ENSP00000342105,ENSP00000358081,ENSP00000358571,ENSP00000362298,ENSP00000374455,ENSP00000382840,ENSP00000389277,ENSP00000398736,ENSP00000437256,ENSP00000479618	ATF4,BAG3,BCL2L2,CDKN1B,CUL3,CYR61,DDX3X,DICER1,DYRK2,GGCT,HIPK1,MYC,NOTCH2,PRELID1,SGPL1,SQSTM1,TAOK1,TMBIM6
GO:0044346	fibroblast apoptotic process	2	3	0.0089	ENSP00000264414,ENSP00000479618	CUL3,MYC
GO:0060322	head development	14	692	0.0089	ENSP00000244769,ENSP00000265371,ENSP00000269141,ENSP00000307567,ENSP00000318486,ENSP00000320485,ENSP00000321703,ENSP00000327077,ENSP00000358081,ENSP00000362298,ENSP00000368767,ENSP00000385720,ENSP00000412302,ENSP00000447241	ARHGAP35,ARID1A,ASPH,ATXN1,BAG3,CDH2,CDK5R1,FRS2,MBD3,NRP1,PCM1,QARS,SGPL1,TACC1
GO:0071630	nuclear protein quality control by the ubiquitin-proteasome system	2	3	0.0089	ENSP00000264414,ENSP00000332791	CUL3,KLHL15
GO:1901564	organonitrogen compound metabolic process	56	5281	0.0089	ENSP00000216181,ENSP00000228872,ENSP00000239231,ENSP00000254190,ENSP00000258145,ENSP00000258149,ENSP00000258341,ENSP00000260356,ENSP00000261183,ENSP00000261716,ENSP00000261942,ENSP00000262518,ENSP00000263574,ENSP00000264414,ENSP00000265371,ENSP00000269141,ENSP00000274811,ENSP00000275428,ENSP00000299163,ENSP00000307046,ENSP00000307567,ENSP00000313007,ENSP00000318486,ENSP00000331310,ENSP00000332791…	APLP2,ASPH,ASXL2,ATF4,CDH2,CDK5R1,CDKN1B,CHD3,CHSY1,CUL3,CYR61,DCAF7,DDX3X,DYRK1A,DYRK2,EEF1D,EIF1,EIF4G1,FAF2,FRS2,GGCT,GNS,HIF1AN,HIPK1,KLHL15,LAMC1,LDHA,LDLR,MBD3,MDM2,MORF4L1,MYC,MYH9,MYLIP,NRP1,NSD1,OSBPL8,PABPC1,PANK3,QARS,RC3H1,RC3H2,RNF44,SCD,SDC2,SGPL1,SQSTM1,SRCAP,TAOK1,TBL1XR1,THBS1,TRIM71,UBR4,UGCG,VCP,WWTR1
GO:1903508	positive regulation of nucleic acid-templated transcription	23	1520	0.0089	ENSP00000239165,ENSP00000248975,ENSP00000261024,ENSP00000262518,ENSP00000264010,ENSP00000308219,ENSP00000320485,ENSP00000334474,ENSP00000336790,ENSP00000362127,ENSP00000362260,ENSP00000362300,ENSP00000362728,ENSP00000368767,ENSP00000374455,ENSP00000379065,ENSP00000382840,ENSP00000383920,ENSP00000395929,ENSP00000398736,ENSP00000405574,ENSP00000419465,ENSP00000479618	AGO1,ARID1A,ASPH,ASXL2,ATF4,CTCF,CYR61,DDX3X,HOXB7,KPNA6,MTF1,MYC,NSD1,RGMB,SLC40A1,SQSTM1,SRCAP,TBL1XR1,TRPS1,WWTR1,YWHAH,ZMIZ1,ZNF711
GO:0035239	tube morphogenesis	13	615	0.0091	ENSP00000216181,ENSP00000260356,ENSP00000265371,ENSP00000269141,ENSP00000311502,ENSP00000320485,ENSP00000334474,ENSP00000353654,ENSP00000362298,ENSP00000373272,ENSP00000385720,ENSP00000398736,ENSP00000479618	ARHGAP35,ARID1A,CDH2,COL4A2,CYR61,HEG1,MYC,MYH9,NRP1,SGPL1,THBS1,TRIM71,ZMIZ1
GO:0006511	ubiquitin-dependent protein catabolic process	11	461	0.0094	ENSP00000258149,ENSP00000261942,ENSP00000264414,ENSP00000274811,ENSP00000332791,ENSP00000349298,ENSP00000351777,ENSP00000364403,ENSP00000374455,ENSP00000405574,ENSP00000419465	CUL3,FAF2,KLHL15,MDM2,MYLIP,RNF44,SQSTM1,TBL1XR1,UBR4,VCP,WWTR1
GO:0014070	response to organic cyclic compound	16	873	0.0094	ENSP00000228872,ENSP00000231061,ENSP00000248975,ENSP00000258149,ENSP00000260356,ENSP00000320485,ENSP00000336790,ENSP00000338173,ENSP00000346694,ENSP00000362300,ENSP00000368767,ENSP00000373272,ENSP00000376276,ENSP00000412302,ENSP00000437256,ENSP00000445175	AGO1,ARID1A,ASPH,ATF4,CDKN1B,DICER1,HNRNPA2B1,LDHA,MBD3,MDM2,PUM2,SPARC,SRSF2,THBS1,TRIM71,YWHAH
GO:0019538	protein metabolic process	47	4194	0.0094	ENSP00000216181,ENSP00000228872,ENSP00000254190,ENSP00000258149,ENSP00000258341,ENSP00000260356,ENSP00000261716,ENSP00000261942,ENSP00000262518,ENSP00000263574,ENSP00000264414,ENSP00000265371,ENSP00000269141,ENSP00000274811,ENSP00000299163,ENSP00000307046,ENSP00000307567,ENSP00000313007,ENSP00000318486,ENSP00000331310,ENSP00000332791,ENSP00000342105,ENSP00000349298,ENSP00000351777,ENSP00000356669…	APLP2,ASPH,ASXL2,CDH2,CDK5R1,CDKN1B,CHD3,CHSY1,CUL3,CYR61,DCAF7,DDX3X,DYRK1A,DYRK2,EEF1D,EIF1,EIF4G1,FAF2,FRS2,HIF1AN,HIPK1,KLHL15,LAMC1,LDLR,MBD3,MDM2,MORF4L1,MYC,MYH9,MYLIP,NRP1,NSD1,PABPC1,QARS,RC3H1,RC3H2,RNF44,SDC2,SQSTM1,SRCAP,TAOK1,TBL1XR1,THBS1,TRIM71,UBR4,VCP,WWTR1
GO:0022603	regulation of anatomical structure morphogenesis	17	961	0.0094	ENSP00000216181,ENSP00000231061,ENSP00000239165,ENSP00000248975,ENSP00000260356,ENSP00000265371,ENSP00000299163,ENSP00000307046,ENSP00000318486,ENSP00000330753,ENSP00000353654,ENSP00000356669,ENSP00000358571,ENSP00000362300,ENSP00000385720,ENSP00000447241,ENSP00000479618	AGO1,ARHGAP35,BRWD1,CDK5R1,COL4A2,FRS2,HIF1AN,HIPK1,HOXB7,MYC,MYH9,NRP1,RC3H1,SDC2,SPARC,THBS1,YWHAH
GO:0001568	blood vessel development	11	464	0.0095	ENSP00000216181,ENSP00000258149,ENSP00000260356,ENSP00000265371,ENSP00000269141,ENSP00000311502,ENSP00000320485,ENSP00000334474,ENSP00000353654,ENSP00000362298,ENSP00000398736	ARID1A,CDH2,COL4A2,CYR61,HEG1,MDM2,MYH9,NRP1,SGPL1,THBS1,ZMIZ1
GO:0003283	atrial septum development	3	20	0.0095	ENSP00000256646,ENSP00000258149,ENSP00000398736	CYR61,MDM2,NOTCH2
GO:0010586	miRNA metabolic process	3	20	0.0095	ENSP00000362300,ENSP00000373272,ENSP00000437256	AGO1,DICER1,TRIM71
GO:0045893	positive regulation of transcription, DNA-templated	22	1435	0.0095	ENSP00000239165,ENSP00000248975,ENSP00000261024,ENSP00000264010,ENSP00000308219,ENSP00000320485,ENSP00000334474,ENSP00000336790,ENSP00000362127,ENSP00000362260,ENSP00000362300,ENSP00000362728,ENSP00000368767,ENSP00000374455,ENSP00000379065,ENSP00000382840,ENSP00000383920,ENSP00000395929,ENSP00000398736,ENSP00000405574,ENSP00000419465,ENSP00000479618	AGO1,ARID1A,ASPH,ASXL2,ATF4,CTCF,CYR61,DDX3X,HOXB7,KPNA6,MTF1,MYC,NSD1,RGMB,SLC40A1,SQSTM1,TBL1XR1,TRPS1,WWTR1,YWHAH,ZMIZ1,ZNF711
GO:1903827	regulation of cellular protein localization	11	465	0.0096	ENSP00000248975,ENSP00000258149,ENSP00000269141,ENSP00000306330,ENSP00000318486,ENSP00000327077,ENSP00000347839,ENSP00000358081,ENSP00000368767,ENSP00000374455,ENSP00000483521	ASPH,BAG3,CDH2,CDK5R1,LEPROT,MDM2,PCM1,RAB11FIP2,SQSTM1,YWHAG,YWHAH
GO:0000226	microtubule cytoskeleton organization	10	393	0.0099	ENSP00000216181,ENSP00000261716,ENSP00000307959,ENSP00000318486,ENSP00000321703,ENSP00000327077,ENSP00000348984,ENSP00000356265,ENSP00000364864,ENSP00000369716	CDK5R1,CHD3,DST,KIF3B,MYH9,NAV1,PCM1,SON,TACC1,TAOK1
GO:0035295	tube development	15	793	0.0099	ENSP00000216181,ENSP00000231061,ENSP00000260356,ENSP00000265371,ENSP00000269141,ENSP00000311502,ENSP00000320485,ENSP00000334474,ENSP00000353654,ENSP00000362298,ENSP00000362774,ENSP00000373272,ENSP00000385720,ENSP00000398736,ENSP00000479618	ARHGAP35,ARID1A,CDH2,COL4A2,CYR61,HEG1,MYC,MYH9,NRP1,RC3H2,SGPL1,SPARC,THBS1,TRIM71,ZMIZ1
GO:0043161	proteasome-mediated ubiquitin-dependent protein catabolic process	8	257	0.0099	ENSP00000258149,ENSP00000261942,ENSP00000264414,ENSP00000274811,ENSP00000332791,ENSP00000351777,ENSP00000405574,ENSP00000419465	CUL3,FAF2,KLHL15,MDM2,RNF44,TBL1XR1,VCP,WWTR1
GO:0006607	NLS-bearing protein import into nucleus	3	21	0.0103	ENSP00000362728,ENSP00000379065,ENSP00000407182	KPNA6,TNPO2,TRPS1
GO:0007413	axonal fasciculation	3	21	0.0103	ENSP00000265371,ENSP00000318486,ENSP00000385720	ARHGAP35,CDK5R1,NRP1
GO:0050768	negative regulation of neurogenesis	8	260	0.0103	ENSP00000248975,ENSP00000258149,ENSP00000265371,ENSP00000318486,ENSP00000327077,ENSP00000349298,ENSP00000437256,ENSP00000454071	CDK5R1,DICER1,LDLR,MDM2,MYLIP,NRP1,PCM1,YWHAH
GO:2000637	positive regulation of gene silencing by miRNA	3	21	0.0103	ENSP00000338173,ENSP00000373272,ENSP00000416255	EIF4G1,PUM2,TRIM71
GO:0009790	embryo development	16	890	0.0104	ENSP00000216181,ENSP00000239165,ENSP00000264414,ENSP00000265371,ENSP00000282486,ENSP00000311502,ENSP00000318486,ENSP00000320485,ENSP00000334474,ENSP00000353654,ENSP00000358571,ENSP00000373272,ENSP00000385720,ENSP00000398736,ENSP00000412302,ENSP00000447241	ARHGAP35,ARID1A,CDK5R1,COL4A2,CUL3,CYR61,FRS2,HEG1,HIPK1,HOXB7,MBD3,MBNL1,MYH9,NRP1,TRIM71,ZMIZ1
GO:0009896	positive regulation of catabolic process	10	399	0.0104	ENSP00000228872,ENSP00000258149,ENSP00000264414,ENSP00000313007,ENSP00000349298,ENSP00000351777,ENSP00000356669,ENSP00000373272,ENSP00000401946,ENSP00000454071	CDKN1B,CUL3,LDLR,MDM2,MYLIP,PABPC1,RC3H1,TNRC6B,TRIM71,VCP
GO:0034645	cellular macromolecule biosynthetic process	41	3518	0.0104	ENSP00000239165,ENSP00000244769,ENSP00000254190,ENSP00000256646,ENSP00000262518,ENSP00000264010,ENSP00000299163,ENSP00000307567,ENSP00000313007,ENSP00000314153,ENSP00000320485,ENSP00000330753,ENSP00000331310,ENSP00000334474,ENSP00000336790,ENSP00000340271,ENSP00000341805,ENSP00000351777,ENSP00000353654,ENSP00000357175,ENSP00000358571,ENSP00000362127,ENSP00000362260,ENSP00000362300,ENSP00000364405…	AGO1,ARHGAP35,ARID1A,ASXL2,ATF4,ATXN1,BRD2,BRWD1,CBX6,CHD3,CHSY1,COL4A2,CTCF,DDX3X,EEF1D,EIF1,EIF4G1,ETV3,HIF1AN,HIPK1,HOXB7,MBD3,MORF4L1,MTF1,MYC,NOTCH2,NSD1,PABPC1,PHF10,QARS,SRCAP,TAF3,TBL1XR1,TLE3,TRPS1,VCP,WWTR1,ZBTB33,ZMIZ1,ZNF367,ZNF711
GO:0051129	negative regulation of cellular component organization	13	632	0.0104	ENSP00000248975,ENSP00000258149,ENSP00000260356,ENSP00000261716,ENSP00000265371,ENSP00000302114,ENSP00000318486,ENSP00000345528,ENSP00000349298,ENSP00000358081,ENSP00000381932,ENSP00000382840,ENSP00000454071	BAG3,CDK5R1,DDX3X,DYRK1A,LDLR,MDM2,MYLIP,NRP1,PRELID1,SLC35F6,TAOK1,THBS1,YWHAH
GO:0032501	multicellular organismal process	65	6507	0.0106	ENSP00000211998,ENSP00000216181,ENSP00000228872,ENSP00000231061,ENSP00000239165,ENSP00000244769,ENSP00000248975,ENSP00000250405,ENSP00000254190,ENSP00000256646,ENSP00000258149,ENSP00000260356,ENSP00000261024,ENSP00000261716,ENSP00000264414,ENSP00000265371,ENSP00000269141,ENSP00000282486,ENSP00000302114,ENSP00000306330,ENSP00000307046,ENSP00000307567,ENSP00000309376,ENSP00000311502,ENSP00000316543…	ARHGAP35,ARID1A,ASPH,ATF4,ATXN1,BAG3,BCL2L2,BRD2,CD164,CDH2,CDK5R1,CDKN1B,CHSY1,COL4A2,CUL3,CYR61,DCAF7,DICER1,DYRK1A,EIF4G1,FRS2,HDLBP,HEG1,HIPK1,HOXB7,KIF3B,KPNA6,LDHA,LDLR,MBD3,MBNL1,MDM2,MYC,MYH9,MYLIP,NAV1,NOTCH2,NRP1,PCM1,PHF10,PLS3,PRELID1,QARS,RAB11FIP2,RAPH1,RC3H1,RC3H2,SDC2,SGPL1,SH3PXD2A,SLC40A1,SPARC,TACC1,TAOK1,TBL1XR1,THBS1,TLE3,TMEM64,TRIM71,TRPS1,VCL,WWTR1,YWHAG,YWHAH,ZMIZ1
GO:0071218	cellular response to misfolded protein	3	22	0.0109	ENSP00000264414,ENSP00000332791,ENSP00000351777	CUL3,KLHL15,VCP
GO:0072359	circulatory system development	15	807	0.0109	ENSP00000216181,ENSP00000231061,ENSP00000256646,ENSP00000258149,ENSP00000260356,ENSP00000265371,ENSP00000269141,ENSP00000311502,ENSP00000320485,ENSP00000334474,ENSP00000353654,ENSP00000362298,ENSP00000398736,ENSP00000412302,ENSP00000447241	ARID1A,CDH2,COL4A2,CYR61,FRS2,HEG1,MBD3,MDM2,MYH9,NOTCH2,NRP1,SGPL1,SPARC,THBS1,ZMIZ1
GO:0022618	ribonucleoprotein complex assembly	7	203	0.011	ENSP00000266679,ENSP00000317123,ENSP00000338173,ENSP00000356669,ENSP00000362300,ENSP00000382840,ENSP00000437256	AGO1,CPSF6,DDX3X,DICER1,PUM2,RC3H1,SNRNP200
GO:0034613	cellular protein localization	21	1367	0.011	ENSP00000211998,ENSP00000248975,ENSP00000258149,ENSP00000261183,ENSP00000261942,ENSP00000264010,ENSP00000265371,ENSP00000269141,ENSP00000306330,ENSP00000327077,ENSP00000340271,ENSP00000346694,ENSP00000351777,ENSP00000362728,ENSP00000364864,ENSP00000376276,ENSP00000377148,ENSP00000379065,ENSP00000382840,ENSP00000407182,ENSP00000438527	AP1G1,CDH2,CTCF,DDX3X,FAF2,HNRNPA2B1,KIF3B,KPNA6,MDM2,NRP1,OSBPL8,PCM1,SRSF2,TAF3,TNPO2,TRPS1,VCL,VCP,YWHAG,YWHAH,ZC3H11A
GO:0061470	T follicular helper cell differentiation	2	4	0.011	ENSP00000356669,ENSP00000362774	RC3H1,RC3H2
GO:0010821	regulation of mitochondrion organization	6	148	0.0117	ENSP00000248975,ENSP00000302114,ENSP00000306330,ENSP00000345528,ENSP00000358081,ENSP00000374455	BAG3,PRELID1,SLC35F6,SQSTM1,YWHAG,YWHAH
GO:0065008	regulation of biological quality	41	3559	0.0122	ENSP00000216181,ENSP00000244040,ENSP00000248975,ENSP00000258149,ENSP00000260356,ENSP00000261024,ENSP00000261183,ENSP00000261716,ENSP00000264414,ENSP00000265371,ENSP00000269141,ENSP00000297785,ENSP00000302114,ENSP00000306330,ENSP00000311502,ENSP00000313007,ENSP00000318486,ENSP00000330753,ENSP00000336790,ENSP00000338173,ENSP00000340271,ENSP00000345528,ENSP00000346694,ENSP00000347839,ENSP00000349298…	ALDH1A1,ARHGAP35,ASPH,ATF4,BAG3,BRWD1,CDH2,CDK5R1,CUL3,EIF4G1,HEG1,HNRNPA2B1,LDLR,MDM2,MYC,MYH9,MYLIP,NRP1,OSBPL8,PABPC1,PRELID1,PUM2,RAB11FIP2,RAB22A,RC3H1,RC3H2,SERBP1,SGPL1,SLC35F6,SLC40A1,SQSTM1,TAF3,TAOK1,THBS1,TMBIM6,TMEM64,TRIM71,VCP,WWTR1,YWHAG,YWHAH
GO:0009792	embryo development ending in birth or egg hatching	12	568	0.0123	ENSP00000216181,ENSP00000239165,ENSP00000264414,ENSP00000282486,ENSP00000311502,ENSP00000318486,ENSP00000320485,ENSP00000334474,ENSP00000373272,ENSP00000385720,ENSP00000398736,ENSP00000412302	ARHGAP35,ARID1A,CDK5R1,CUL3,CYR61,HEG1,HOXB7,MBD3,MBNL1,MYH9,TRIM71,ZMIZ1
GO:1903706	regulation of hemopoiesis	10	412	0.0123	ENSP00000256646,ENSP00000260356,ENSP00000302114,ENSP00000334474,ENSP00000356669,ENSP00000362300,ENSP00000362774,ENSP00000401946,ENSP00000414786,ENSP00000479618	AGO1,MYC,NOTCH2,PRELID1,RC3H1,RC3H2,THBS1,TMEM64,TNRC6B,ZMIZ1
GO:0048596	embryonic camera-type eye morphogenesis	3	24	0.0129	ENSP00000320485,ENSP00000358571,ENSP00000447241	ARID1A,FRS2,HIPK1
GO:0016575	histone deacetylation	4	57	0.013	ENSP00000331310,ENSP00000369716,ENSP00000405574,ENSP00000412302	CHD3,MBD3,MORF4L1,TBL1XR1
GO:0009967	positive regulation of signal transduction	22	1493	0.0133	ENSP00000248975,ENSP00000254190,ENSP00000256646,ENSP00000260356,ENSP00000261183,ENSP00000261716,ENSP00000265371,ENSP00000269141,ENSP00000306330,ENSP00000334474,ENSP00000338173,ENSP00000351777,ENSP00000356669,ENSP00000361202,ENSP00000362300,ENSP00000362774,ENSP00000368767,ENSP00000382840,ENSP00000383920,ENSP00000398736,ENSP00000405574,ENSP00000447241	AGO1,ASPH,ASXL2,CDH2,CHSY1,CYR61,DDX3X,FRS2,IRS4,NOTCH2,NRP1,OSBPL8,PUM2,RC3H1,RC3H2,TAOK1,TBL1XR1,THBS1,VCP,YWHAG,YWHAH,ZMIZ1
GO:0016192	vesicle-mediated transport	24	1699	0.0135	ENSP00000211998,ENSP00000216181,ENSP00000228506,ENSP00000231061,ENSP00000244040,ENSP00000247461,ENSP00000258145,ENSP00000260356,ENSP00000261942,ENSP00000263574,ENSP00000264414,ENSP00000271375,ENSP00000347839,ENSP00000351777,ENSP00000362711,ENSP00000364403,ENSP00000364864,ENSP00000368920,ENSP00000374455,ENSP00000377148,ENSP00000382840,ENSP00000405926,ENSP00000454071,ENSP00000483521	AP1G1,APLP2,CANX,CUL3,DDX3X,FAF2,GNS,KIF3B,LDLR,LEPROT,MLEC,MYH9,NHLRC3,RAB11FIP2,RAB22A,SFT2D2,SPARC,SQSTM1,THBS1,TMED7,TXLNA,UBR4,VCL,VCP
GO:0048646	anatomical structure formation involved in morphogenesis	15	831	0.0135	ENSP00000216181,ENSP00000260356,ENSP00000261024,ENSP00000264414,ENSP00000265371,ENSP00000318486,ENSP00000320485,ENSP00000348215,ENSP00000353654,ENSP00000358571,ENSP00000373272,ENSP00000385720,ENSP00000398736,ENSP00000437256,ENSP00000447241	ARHGAP35,ARID1A,CDK5R1,COL4A2,CUL3,CYR61,DICER1,FRS2,HIPK1,MYH9,NRP1,SH3PXD2A,SLC40A1,THBS1,TRIM71
GO:0045862	positive regulation of proteolysis	9	347	0.0136	ENSP00000216181,ENSP00000258149,ENSP00000264414,ENSP00000302114,ENSP00000351777,ENSP00000368767,ENSP00000382840,ENSP00000398736,ENSP00000479618	ASPH,CUL3,CYR61,DDX3X,MDM2,MYC,MYH9,PRELID1,VCP
GO:0000904	cell morphogenesis involved in differentiation	11	498	0.0137	ENSP00000211998,ENSP00000216181,ENSP00000258341,ENSP00000264414,ENSP00000265371,ENSP00000307046,ENSP00000311502,ENSP00000316543,ENSP00000318486,ENSP00000385720,ENSP00000447241	ARHGAP35,CDK5R1,CUL3,FRS2,HEG1,LAMC1,MYH9,NRP1,RAPH1,SDC2,VCL
GO:0022607	cellular component assembly	30	2343	0.0139	ENSP00000211998,ENSP00000258149,ENSP00000258341,ENSP00000264010,ENSP00000264414,ENSP00000265371,ENSP00000266679,ENSP00000269141,ENSP00000306330,ENSP00000307959,ENSP00000311502,ENSP00000317123,ENSP00000327077,ENSP00000338173,ENSP00000348163,ENSP00000348215,ENSP00000351777,ENSP00000356669,ENSP00000358571,ENSP00000362300,ENSP00000364864,ENSP00000367263,ENSP00000374455,ENSP00000378704,ENSP00000379065…	AGO1,AHNAK,BRD2,CDH2,CPSF6,CTCF,CUL3,DDX3X,DICER1,DST,HEG1,HIPK1,KIF3B,LAMC1,MDM2,MYC,NRP1,PCM1,PLS3,PUM2,RC3H1,SH3PXD2A,SNRNP200,SQSTM1,TLE3,TRPS1,VCL,VCP,WWTR1,YWHAG
GO:0051716	cellular response to stimulus	62	6212	0.0144	ENSP00000216181,ENSP00000228872,ENSP00000231061,ENSP00000247461,ENSP00000248975,ENSP00000250405,ENSP00000256646,ENSP00000258149,ENSP00000260356,ENSP00000261024,ENSP00000261716,ENSP00000261942,ENSP00000263574,ENSP00000264414,ENSP00000265371,ENSP00000275428,ENSP00000299163,ENSP00000306330,ENSP00000307046,ENSP00000307959,ENSP00000308219,ENSP00000309376,ENSP00000314153,ENSP00000316543,ENSP00000318486…	AGO1,AP1G1,APLP2,ARHGAP35,ARID1A,ASPH,ATF4,BAG3,BCL2L2,BRWD1,CANX,CD164,CDK5R1,CDKN1B,COL4A2,CUL3,DDX3X,DICER1,DST,DYRK2,EEF1D,EIF4G1,ETV3,FAF2,FRS2,GGCT,HIF1AN,HIPK1,HNRNPA2B1,IRS4,KLHL15,LDLR,MDM2,MORF4L1,MYC,MYH9,NOTCH2,NRP1,PUM2,RAB11FIP2,RAPH1,RC3H1,RC3H2,RGMB,SDC2,SGPL1,SLC40A1,SPARC,SQSTM1,TAOK1,THBS1,TLE3,TMBIM6,TMEM64,TNRC6B,TRIM71,TXLNA,VCP,WWTR1,YWHAG,YWHAH,ZBTB33
GO:1901575	organic substance catabolic process	23	1609	0.0144	ENSP00000248975,ENSP00000258145,ENSP00000258149,ENSP00000261942,ENSP00000264414,ENSP00000274811,ENSP00000297785,ENSP00000307046,ENSP00000313007,ENSP00000332791,ENSP00000349298,ENSP00000351777,ENSP00000356669,ENSP00000362298,ENSP00000362300,ENSP00000364403,ENSP00000374455,ENSP00000405574,ENSP00000416255,ENSP00000419465,ENSP00000437256,ENSP00000445175,ENSP00000454071	AGO1,ALDH1A1,CUL3,DICER1,EIF4G1,FAF2,GNS,KLHL15,LDHA,LDLR,MDM2,MYLIP,PABPC1,RC3H1,RNF44,SDC2,SGPL1,SQSTM1,TBL1XR1,UBR4,VCP,WWTR1,YWHAH
GO:0006515	protein quality control for misfolded or incompletely synthesized proteins	3	26	0.0149	ENSP00000264414,ENSP00000332791,ENSP00000351777	CUL3,KLHL15,VCP
GO:0033119	negative regulation of RNA splicing	3	26	0.0149	ENSP00000346694,ENSP00000381932,ENSP00000389277	DYRK1A,HNRNPA2B1,TMBIM6
GO:0051649	establishment of localization in cell	23	1616	0.0149	ENSP00000216181,ENSP00000244769,ENSP00000247461,ENSP00000248975,ENSP00000261942,ENSP00000264414,ENSP00000306330,ENSP00000307959,ENSP00000327077,ENSP00000346694,ENSP00000347839,ENSP00000351777,ENSP00000362728,ENSP00000364864,ENSP00000374455,ENSP00000376276,ENSP00000377148,ENSP00000379065,ENSP00000405926,ENSP00000407182,ENSP00000438527,ENSP00000454071,ENSP00000483521	AP1G1,ATXN1,CANX,CUL3,DST,FAF2,HNRNPA2B1,KIF3B,KPNA6,LDLR,LEPROT,MYH9,PCM1,RAB11FIP2,SQSTM1,SRSF2,TMED7,TNPO2,TRPS1,VCP,YWHAG,YWHAH,ZC3H11A
GO:0060828	regulation of canonical Wnt signaling pathway	7	218	0.0149	ENSP00000264414,ENSP00000269141,ENSP00000351777,ENSP00000382840,ENSP00000405574,ENSP00000414786,ENSP00000419465	CDH2,CUL3,DDX3X,TBL1XR1,TMEM64,VCP,WWTR1
GO:0010950	positive regulation of endopeptidase activity	6	159	0.015	ENSP00000302114,ENSP00000351777,ENSP00000368767,ENSP00000382840,ENSP00000398736,ENSP00000479618	ASPH,CYR61,DDX3X,MYC,PRELID1,VCP
GO:0010647	positive regulation of cell communication	23	1631	0.0166	ENSP00000248975,ENSP00000254190,ENSP00000256646,ENSP00000260356,ENSP00000261183,ENSP00000261716,ENSP00000265371,ENSP00000269141,ENSP00000306330,ENSP00000334474,ENSP00000338173,ENSP00000351777,ENSP00000356669,ENSP00000361202,ENSP00000362300,ENSP00000362774,ENSP00000368767,ENSP00000374455,ENSP00000382840,ENSP00000383920,ENSP00000398736,ENSP00000405574,ENSP00000447241	AGO1,ASPH,ASXL2,CDH2,CHSY1,CYR61,DDX3X,FRS2,IRS4,NOTCH2,NRP1,OSBPL8,PUM2,RC3H1,RC3H2,SQSTM1,TAOK1,TBL1XR1,THBS1,VCP,YWHAG,YWHAH,ZMIZ1
GO:1905475	regulation of protein localization to membrane	6	163	0.0169	ENSP00000248975,ENSP00000269141,ENSP00000306330,ENSP00000318486,ENSP00000347839,ENSP00000374455	CDH2,CDK5R1,RAB11FIP2,SQSTM1,YWHAG,YWHAH
GO:0034504	protein localization to nucleus	6	164	0.0173	ENSP00000258149,ENSP00000261183,ENSP00000340271,ENSP00000362728,ENSP00000379065,ENSP00000407182	KPNA6,MDM2,OSBPL8,TAF3,TNPO2,TRPS1
GO:0023056	positive regulation of signaling	23	1638	0.0174	ENSP00000248975,ENSP00000254190,ENSP00000256646,ENSP00000260356,ENSP00000261183,ENSP00000261716,ENSP00000265371,ENSP00000269141,ENSP00000306330,ENSP00000334474,ENSP00000338173,ENSP00000351777,ENSP00000356669,ENSP00000361202,ENSP00000362300,ENSP00000362774,ENSP00000368767,ENSP00000374455,ENSP00000382840,ENSP00000383920,ENSP00000398736,ENSP00000405574,ENSP00000447241	AGO1,ASPH,ASXL2,CDH2,CHSY1,CYR61,DDX3X,FRS2,IRS4,NOTCH2,NRP1,OSBPL8,PUM2,RC3H1,RC3H2,SQSTM1,TAOK1,TBL1XR1,THBS1,VCP,YWHAG,YWHAH,ZMIZ1
GO:0051234	establishment of localization	46	4248	0.0174	ENSP00000211998,ENSP00000216181,ENSP00000228506,ENSP00000228872,ENSP00000231061,ENSP00000244040,ENSP00000244769,ENSP00000247461,ENSP00000248975,ENSP00000258145,ENSP00000258149,ENSP00000260356,ENSP00000261024,ENSP00000261183,ENSP00000261942,ENSP00000263574,ENSP00000264414,ENSP00000265371,ENSP00000271375,ENSP00000302114,ENSP00000306330,ENSP00000307959,ENSP00000320485,ENSP00000327077,ENSP00000345528…	AP1G1,APLP2,ARID1A,ASPH,ATXN1,CANX,CDKN1B,CUL3,DDX3X,DST,FAF2,GNS,HDLBP,HNRNPA2B1,KIF3B,KPNA6,LDLR,LEPROT,MDM2,MLEC,MYC,MYH9,NHLRC3,NRP1,OSBPL8,PCM1,PRELID1,RAB11FIP2,RAB22A,SFT2D2,SLC35F6,SLC40A1,SPARC,SQSTM1,SRSF2,THBS1,TMED7,TNPO2,TRPS1,TXLNA,UBR4,VCL,VCP,YWHAG,YWHAH,ZC3H11A
GO:1900087	positive regulation of G1/S transition of mitotic cell cycle	3	28	0.0174	ENSP00000258149,ENSP00000382840,ENSP00000416255	DDX3X,EIF4G1,MDM2
GO:0006810	transport	45	4130	0.0177	ENSP00000211998,ENSP00000216181,ENSP00000228506,ENSP00000228872,ENSP00000231061,ENSP00000244040,ENSP00000244769,ENSP00000247461,ENSP00000248975,ENSP00000258145,ENSP00000260356,ENSP00000261024,ENSP00000261183,ENSP00000261942,ENSP00000263574,ENSP00000264414,ENSP00000265371,ENSP00000271375,ENSP00000302114,ENSP00000306330,ENSP00000307959,ENSP00000320485,ENSP00000327077,ENSP00000345528,ENSP00000346694…	AP1G1,APLP2,ARID1A,ASPH,ATXN1,CANX,CDKN1B,CUL3,DDX3X,DST,FAF2,GNS,HDLBP,HNRNPA2B1,KIF3B,KPNA6,LDLR,LEPROT,MLEC,MYC,MYH9,NHLRC3,NRP1,OSBPL8,PCM1,PRELID1,RAB11FIP2,RAB22A,SFT2D2,SLC35F6,SLC40A1,SPARC,SQSTM1,SRSF2,THBS1,TMED7,TNPO2,TRPS1,TXLNA,UBR4,VCL,VCP,YWHAG,YWHAH,ZC3H11A
GO:0043065	positive regulation of apoptotic process	12	604	0.0182	ENSP00000248975,ENSP00000260356,ENSP00000302114,ENSP00000306330,ENSP00000318486,ENSP00000336790,ENSP00000351777,ENSP00000374455,ENSP00000382840,ENSP00000398736,ENSP00000445175,ENSP00000479618	ATF4,CDK5R1,CYR61,DDX3X,LDHA,MYC,PRELID1,SQSTM1,THBS1,VCP,YWHAG,YWHAH
GO:1901992	positive regulation of mitotic cell cycle phase transition	4	65	0.0184	ENSP00000258149,ENSP00000264414,ENSP00000382840,ENSP00000416255	CUL3,DDX3X,EIF4G1,MDM2
GO:1903313	positive regulation of mRNA metabolic process	4	66	0.0192	ENSP00000313007,ENSP00000356669,ENSP00000373272,ENSP00000401946	PABPC1,RC3H1,TNRC6B,TRIM71
GO:0033043	regulation of organelle organization	18	1155	0.0193	ENSP00000228872,ENSP00000248975,ENSP00000261716,ENSP00000264010,ENSP00000264414,ENSP00000265371,ENSP00000269141,ENSP00000302114,ENSP00000306330,ENSP00000318486,ENSP00000345528,ENSP00000346694,ENSP00000358081,ENSP00000374455,ENSP00000381932,ENSP00000385720,ENSP00000395929,ENSP00000479618	ARHGAP35,BAG3,CDH2,CDK5R1,CDKN1B,CTCF,CUL3,DYRK1A,HNRNPA2B1,MYC,NRP1,NSD1,PRELID1,SLC35F6,SQSTM1,TAOK1,YWHAG,YWHAH
GO:0050684	regulation of mRNA processing	5	114	0.0195	ENSP00000266679,ENSP00000346694,ENSP00000348984,ENSP00000376276,ENSP00000381932	CPSF6,DYRK1A,HNRNPA2B1,SON,SRSF2
GO:0043618	regulation of transcription from RNA polymerase II promoter in response to stress	4	67	0.0199	ENSP00000299163,ENSP00000336790,ENSP00000358081,ENSP00000389277	ATF4,BAG3,HIF1AN,TMBIM6
GO:1901576	organic substance biosynthetic process	49	4656	0.0202	ENSP00000239165,ENSP00000239231,ENSP00000244769,ENSP00000254190,ENSP00000256646,ENSP00000262518,ENSP00000264010,ENSP00000275428,ENSP00000299163,ENSP00000307046,ENSP00000307567,ENSP00000313007,ENSP00000314153,ENSP00000320485,ENSP00000330753,ENSP00000331310,ENSP00000334474,ENSP00000336790,ENSP00000340271,ENSP00000341805,ENSP00000351777,ENSP00000353654,ENSP00000357175,ENSP00000358571,ENSP00000359380…	AGO1,ARHGAP35,ARID1A,ASXL2,ATF4,ATXN1,BRD2,BRWD1,CBX6,CHD3,CHSY1,COL4A2,CTCF,DDX3X,EEF1D,EIF1,EIF4G1,ETV3,FRS2,GGCT,HIF1AN,HIPK1,HOXB7,LDHA,MBD3,MORF4L1,MTF1,MYC,NOTCH2,NSD1,PABPC1,PANK3,PHF10,QARS,SCD,SDC2,SGPL1,SRCAP,TAF3,TBL1XR1,TLE3,TRPS1,UGCG,VCP,WWTR1,ZBTB33,ZMIZ1,ZNF367,ZNF711
GO:0030163	protein catabolic process	12	615	0.0203	ENSP00000258149,ENSP00000261942,ENSP00000264414,ENSP00000274811,ENSP00000332791,ENSP00000349298,ENSP00000351777,ENSP00000364403,ENSP00000374455,ENSP00000405574,ENSP00000419465,ENSP00000454071	CUL3,FAF2,KLHL15,LDLR,MDM2,MYLIP,RNF44,SQSTM1,TBL1XR1,UBR4,VCP,WWTR1
GO:0016055	Wnt signaling pathway	8	303	0.0204	ENSP00000264414,ENSP00000314153,ENSP00000362300,ENSP00000382840,ENSP00000401946,ENSP00000414786,ENSP00000452871,ENSP00000479618	AGO1,CUL3,DDX3X,MYC,TLE3,TMEM64,TNRC6B,ZBTB33
GO:0035280	miRNA loading onto RISC involved in gene silencing by miRNA	2	7	0.021	ENSP00000362300,ENSP00000437256	AGO1,DICER1
GO:0042921	glucocorticoid receptor signaling pathway	2	7	0.021	ENSP00000248975,ENSP00000320485	ARID1A,YWHAH
GO:1905477	positive regulation of protein localization to membrane	5	117	0.021	ENSP00000248975,ENSP00000306330,ENSP00000318486,ENSP00000347839,ENSP00000374455	CDK5R1,RAB11FIP2,SQSTM1,YWHAG,YWHAH
GO:0003209	cardiac atrium morphogenesis	3	31	0.0211	ENSP00000256646,ENSP00000311502,ENSP00000398736	CYR61,HEG1,NOTCH2
GO:0032388	positive regulation of intracellular transport	6	174	0.0211	ENSP00000258149,ENSP00000266679,ENSP00000318486,ENSP00000327077,ENSP00000358081,ENSP00000368767	ASPH,BAG3,CDK5R1,CPSF6,MDM2,PCM1
GO:0048514	blood vessel morphogenesis	9	381	0.0217	ENSP00000216181,ENSP00000260356,ENSP00000265371,ENSP00000269141,ENSP00000311502,ENSP00000334474,ENSP00000353654,ENSP00000362298,ENSP00000398736	CDH2,COL4A2,CYR61,HEG1,MYH9,NRP1,SGPL1,THBS1,ZMIZ1
GO:0003281	ventricular septum development	4	70	0.0221	ENSP00000258149,ENSP00000311502,ENSP00000398736,ENSP00000447241	CYR61,FRS2,HEG1,MDM2
GO:0000902	cell morphogenesis	12	626	0.0223	ENSP00000211998,ENSP00000216181,ENSP00000258341,ENSP00000264414,ENSP00000265371,ENSP00000307046,ENSP00000311502,ENSP00000316543,ENSP00000318486,ENSP00000385720,ENSP00000437256,ENSP00000447241	ARHGAP35,CDK5R1,CUL3,DICER1,FRS2,HEG1,LAMC1,MYH9,NRP1,RAPH1,SDC2,VCL
GO:0044249	cellular biosynthetic process	48	4567	0.0225	ENSP00000239165,ENSP00000239231,ENSP00000244769,ENSP00000254190,ENSP00000256646,ENSP00000262518,ENSP00000264010,ENSP00000275428,ENSP00000299163,ENSP00000307567,ENSP00000313007,ENSP00000314153,ENSP00000320485,ENSP00000330753,ENSP00000331310,ENSP00000334474,ENSP00000336790,ENSP00000340271,ENSP00000341805,ENSP00000351777,ENSP00000353654,ENSP00000357175,ENSP00000358571,ENSP00000359380,ENSP00000362127…	AGO1,ARHGAP35,ARID1A,ASXL2,ATF4,ATXN1,BRD2,BRWD1,CBX6,CHD3,CHSY1,COL4A2,CTCF,DDX3X,EEF1D,EIF1,EIF4G1,ETV3,FRS2,GGCT,HIF1AN,HIPK1,HOXB7,LDHA,MBD3,MORF4L1,MTF1,MYC,NOTCH2,NSD1,PABPC1,PANK3,PHF10,QARS,SCD,SGPL1,SRCAP,TAF3,TBL1XR1,TLE3,TRPS1,UGCG,VCP,WWTR1,ZBTB33,ZMIZ1,ZNF367,ZNF711
GO:0006446	regulation of translational initiation	4	71	0.0229	ENSP00000336790,ENSP00000382840,ENSP00000416255,ENSP00000419449	ATF4,DDX3X,EIF1,EIF4G1
GO:0031110	regulation of microtubule polymerization or depolymerization	4	71	0.0229	ENSP00000228872,ENSP00000261716,ENSP00000318486,ENSP00000381932	CDK5R1,CDKN1B,DYRK1A,TAOK1
GO:2000116	regulation of cysteine-type endopeptidase activity	7	243	0.0232	ENSP00000258149,ENSP00000260356,ENSP00000351777,ENSP00000368767,ENSP00000382840,ENSP00000398736,ENSP00000479618	ASPH,CYR61,DDX3X,MDM2,MYC,THBS1,VCP
GO:0043009	chordate embryonic development	11	550	0.0243	ENSP00000216181,ENSP00000239165,ENSP00000264414,ENSP00000282486,ENSP00000311502,ENSP00000320485,ENSP00000334474,ENSP00000373272,ENSP00000385720,ENSP00000398736,ENSP00000412302	ARHGAP35,ARID1A,CUL3,CYR61,HEG1,HOXB7,MBD3,MBNL1,MYH9,TRIM71,ZMIZ1
GO:0046907	intracellular transport	20	1390	0.0243	ENSP00000244769,ENSP00000248975,ENSP00000261942,ENSP00000264414,ENSP00000306330,ENSP00000307959,ENSP00000327077,ENSP00000346694,ENSP00000351777,ENSP00000362728,ENSP00000364864,ENSP00000374455,ENSP00000376276,ENSP00000377148,ENSP00000379065,ENSP00000405926,ENSP00000407182,ENSP00000438527,ENSP00000454071,ENSP00000483521	AP1G1,ATXN1,CUL3,DST,FAF2,HNRNPA2B1,KIF3B,KPNA6,LDLR,LEPROT,PCM1,SQSTM1,SRSF2,TMED7,TNPO2,TRPS1,VCP,YWHAG,YWHAH,ZC3H11A
GO:0048536	spleen development	3	34	0.0253	ENSP00000261024,ENSP00000356669,ENSP00000362774	RC3H1,RC3H2,SLC40A1
GO:0052548	regulation of endopeptidase activity	9	393	0.0253	ENSP00000258149,ENSP00000260356,ENSP00000263574,ENSP00000302114,ENSP00000351777,ENSP00000368767,ENSP00000382840,ENSP00000398736,ENSP00000479618	APLP2,ASPH,CYR61,DDX3X,MDM2,MYC,PRELID1,THBS1,VCP
GO:0060411	cardiac septum morphogenesis	4	74	0.0253	ENSP00000256646,ENSP00000258149,ENSP00000265371,ENSP00000398736	CYR61,MDM2,NOTCH2,NRP1
GO:0050767	regulation of neurogenesis	13	730	0.026	ENSP00000248975,ENSP00000258149,ENSP00000265371,ENSP00000269141,ENSP00000306330,ENSP00000307046,ENSP00000318486,ENSP00000327077,ENSP00000349298,ENSP00000385720,ENSP00000416255,ENSP00000437256,ENSP00000454071	ARHGAP35,CDH2,CDK5R1,DICER1,EIF4G1,LDLR,MDM2,MYLIP,NRP1,PCM1,SDC2,YWHAG,YWHAH
GO:0090316	positive regulation of intracellular protein transport	5	126	0.0264	ENSP00000258149,ENSP00000318486,ENSP00000327077,ENSP00000358081,ENSP00000368767	ASPH,BAG3,CDK5R1,MDM2,PCM1
GO:0016567	protein ubiquitination	12	645	0.0267	ENSP00000258149,ENSP00000264414,ENSP00000274811,ENSP00000332791,ENSP00000349298,ENSP00000351777,ENSP00000356669,ENSP00000362774,ENSP00000364403,ENSP00000373272,ENSP00000419465,ENSP00000483236	CUL3,DCAF7,KLHL15,MDM2,MYLIP,RC3H1,RC3H2,RNF44,TRIM71,UBR4,VCP,WWTR1
GO:0048675	axon extension	3	35	0.0267	ENSP00000211998,ENSP00000265371,ENSP00000316543	NRP1,RAPH1,VCL
GO:0006396	RNA processing	14	825	0.027	ENSP00000244769,ENSP00000266679,ENSP00000282486,ENSP00000301740,ENSP00000313007,ENSP00000317123,ENSP00000338173,ENSP00000346694,ENSP00000348984,ENSP00000362300,ENSP00000373272,ENSP00000376276,ENSP00000437256,ENSP00000438527	AGO1,ATXN1,CPSF6,DICER1,HNRNPA2B1,MBNL1,PABPC1,PUM2,SNRNP200,SON,SRRM2,SRSF2,TRIM71,ZC3H11A
GO:0003206	cardiac chamber morphogenesis	5	128	0.0277	ENSP00000256646,ENSP00000258149,ENSP00000265371,ENSP00000311502,ENSP00000398736	CYR61,HEG1,MDM2,NOTCH2,NRP1
GO:0007420	brain development	12	650	0.028	ENSP00000244769,ENSP00000265371,ENSP00000269141,ENSP00000307567,ENSP00000318486,ENSP00000320485,ENSP00000321703,ENSP00000327077,ENSP00000358081,ENSP00000385720,ENSP00000412302,ENSP00000447241	ARHGAP35,ARID1A,ATXN1,BAG3,CDH2,CDK5R1,FRS2,MBD3,NRP1,PCM1,QARS,TACC1
GO:0048024	regulation of mRNA splicing, via spliceosome	4	77	0.0281	ENSP00000346694,ENSP00000348984,ENSP00000376276,ENSP00000381932	DYRK1A,HNRNPA2B1,SON,SRSF2
GO:1901796	regulation of signal transduction by p53 class mediator	5	129	0.0282	ENSP00000258149,ENSP00000340271,ENSP00000342105,ENSP00000358571,ENSP00000381932	DYRK1A,DYRK2,HIPK1,MDM2,TAF3
GO:2000320	negative regulation of T-helper 17 cell differentiation	2	9	0.0282	ENSP00000356669,ENSP00000362774	RC3H1,RC3H2
GO:0007507	heart development	10	485	0.0286	ENSP00000231061,ENSP00000256646,ENSP00000258149,ENSP00000265371,ENSP00000311502,ENSP00000320485,ENSP00000334474,ENSP00000398736,ENSP00000412302,ENSP00000447241	ARID1A,CYR61,FRS2,HEG1,MBD3,MDM2,NOTCH2,NRP1,SPARC,ZMIZ1
GO:0031124	mRNA 3'-end processing	4	78	0.0286	ENSP00000266679,ENSP00000313007,ENSP00000376276,ENSP00000438527	CPSF6,PABPC1,SRSF2,ZC3H11A
GO:0031329	regulation of cellular catabolic process	13	743	0.0286	ENSP00000258149,ENSP00000264414,ENSP00000313007,ENSP00000318486,ENSP00000338173,ENSP00000349298,ENSP00000351777,ENSP00000356669,ENSP00000360034,ENSP00000373272,ENSP00000401946,ENSP00000416255,ENSP00000454071	CDK5R1,CUL3,EIF4G1,LDLR,MDM2,MYLIP,PABPC1,PUM2,RC3H1,SERBP1,TNRC6B,TRIM71,VCP
GO:0048584	positive regulation of response to stimulus	26	2054	0.0286	ENSP00000248975,ENSP00000254190,ENSP00000256646,ENSP00000260356,ENSP00000261183,ENSP00000261716,ENSP00000265371,ENSP00000269141,ENSP00000306330,ENSP00000334474,ENSP00000338173,ENSP00000351777,ENSP00000354346,ENSP00000356669,ENSP00000361202,ENSP00000362300,ENSP00000362774,ENSP00000368767,ENSP00000377148,ENSP00000382840,ENSP00000383920,ENSP00000398736,ENSP00000405574,ENSP00000447241,ENSP00000454071…	AGO1,AP1G1,ASPH,ASXL2,CDH2,CHSY1,CYR61,DDX3X,FRS2,IRS4,LDLR,MATR3,MYC,NOTCH2,NRP1,OSBPL8,PUM2,RC3H1,RC3H2,TAOK1,TBL1XR1,THBS1,VCP,YWHAG,YWHAH,ZMIZ1
GO:0060964	regulation of gene silencing by miRNA	4	78	0.0286	ENSP00000338173,ENSP00000362300,ENSP00000373272,ENSP00000416255	AGO1,EIF4G1,PUM2,TRIM71
GO:0009894	regulation of catabolic process	14	840	0.03	ENSP00000228872,ENSP00000258149,ENSP00000264414,ENSP00000313007,ENSP00000318486,ENSP00000338173,ENSP00000349298,ENSP00000351777,ENSP00000356669,ENSP00000360034,ENSP00000373272,ENSP00000401946,ENSP00000416255,ENSP00000454071	CDK5R1,CDKN1B,CUL3,EIF4G1,LDLR,MDM2,MYLIP,PABPC1,PUM2,RC3H1,SERBP1,TNRC6B,TRIM71,VCP
GO:0035967	cellular response to topologically incorrect protein	5	132	0.03	ENSP00000264414,ENSP00000332791,ENSP00000336790,ENSP00000351777,ENSP00000389277	ATF4,CUL3,KLHL15,TMBIM6,VCP
GO:1902105	regulation of leukocyte differentiation	7	261	0.0307	ENSP00000256646,ENSP00000302114,ENSP00000334474,ENSP00000356669,ENSP00000362774,ENSP00000414786,ENSP00000479618	MYC,NOTCH2,PRELID1,RC3H1,RC3H2,TMEM64,ZMIZ1
GO:0060284	regulation of cell development	14	846	0.0315	ENSP00000248975,ENSP00000256646,ENSP00000258149,ENSP00000265371,ENSP00000269141,ENSP00000306330,ENSP00000307046,ENSP00000318486,ENSP00000327077,ENSP00000349298,ENSP00000385720,ENSP00000416255,ENSP00000437256,ENSP00000454071	ARHGAP35,CDH2,CDK5R1,DICER1,EIF4G1,LDLR,MDM2,MYLIP,NOTCH2,NRP1,PCM1,SDC2,YWHAG,YWHAH
GO:0006913	nucleocytoplasmic transport	7	263	0.0316	ENSP00000244769,ENSP00000346694,ENSP00000362728,ENSP00000376276,ENSP00000379065,ENSP00000407182,ENSP00000438527	ATXN1,HNRNPA2B1,KPNA6,SRSF2,TNPO2,TRPS1,ZC3H11A
GO:0009056	catabolic process	24	1859	0.0316	ENSP00000248975,ENSP00000258145,ENSP00000258149,ENSP00000261942,ENSP00000264414,ENSP00000274811,ENSP00000297785,ENSP00000307046,ENSP00000313007,ENSP00000332791,ENSP00000349298,ENSP00000351777,ENSP00000356669,ENSP00000362298,ENSP00000362300,ENSP00000364403,ENSP00000374455,ENSP00000389277,ENSP00000405574,ENSP00000416255,ENSP00000419465,ENSP00000437256,ENSP00000445175,ENSP00000454071	AGO1,ALDH1A1,CUL3,DICER1,EIF4G1,FAF2,GNS,KLHL15,LDHA,LDLR,MDM2,MYLIP,PABPC1,RC3H1,RNF44,SDC2,SGPL1,SQSTM1,TBL1XR1,TMBIM6,UBR4,VCP,WWTR1,YWHAH
GO:2000628	regulation of miRNA metabolic process	2	10	0.0316	ENSP00000356669,ENSP00000362774	RC3H1,RC3H2
GO:0034329	cell junction assembly	5	135	0.0318	ENSP00000211998,ENSP00000258341,ENSP00000307959,ENSP00000311502,ENSP00000358571	DST,HEG1,HIPK1,LAMC1,VCL
GO:0034330	cell junction organization	6	197	0.0322	ENSP00000211998,ENSP00000258341,ENSP00000269141,ENSP00000307959,ENSP00000311502,ENSP00000358571	CDH2,DST,HEG1,HIPK1,LAMC1,VCL
GO:0035264	multicellular organism growth	4	82	0.0322	ENSP00000311502,ENSP00000362774,ENSP00000405574,ENSP00000419465	HEG1,RC3H2,TBL1XR1,WWTR1
GO:0010038	response to metal ion	8	339	0.0325	ENSP00000228872,ENSP00000231061,ENSP00000258149,ENSP00000260356,ENSP00000261024,ENSP00000336790,ENSP00000362127,ENSP00000368767	ASPH,ATF4,CDKN1B,MDM2,MTF1,SLC40A1,SPARC,THBS1
GO:0010977	negative regulation of neuron projection development	5	136	0.0325	ENSP00000248975,ENSP00000258149,ENSP00000265371,ENSP00000318486,ENSP00000349298	CDK5R1,MDM2,MYLIP,NRP1,YWHAH
GO:0048589	developmental growth	8	340	0.0329	ENSP00000211998,ENSP00000265371,ENSP00000311502,ENSP00000316543,ENSP00000334474,ENSP00000362774,ENSP00000405574,ENSP00000419465	HEG1,NRP1,RAPH1,RC3H2,TBL1XR1,VCL,WWTR1,ZMIZ1
GO:0007010	cytoskeleton organization	15	953	0.0341	ENSP00000216181,ENSP00000261716,ENSP00000264414,ENSP00000265371,ENSP00000307959,ENSP00000318486,ENSP00000321703,ENSP00000327077,ENSP00000330753,ENSP00000348163,ENSP00000348984,ENSP00000356265,ENSP00000364864,ENSP00000369716,ENSP00000385720	ARHGAP35,BRWD1,CDK5R1,CHD3,CUL3,DST,KIF3B,MYH9,NAV1,NRP1,PCM1,PLS3,SON,TACC1,TAOK1
GO:0007229	integrin-mediated signaling pathway	4	84	0.0341	ENSP00000216181,ENSP00000264414,ENSP00000265371,ENSP00000307959	CUL3,DST,MYH9,NRP1
GO:0008283	cell population proliferation	12	676	0.0341	ENSP00000250405,ENSP00000264993,ENSP00000318486,ENSP00000321703,ENSP00000327077,ENSP00000331310,ENSP00000356669,ENSP00000362711,ENSP00000362774,ENSP00000373272,ENSP00000398736,ENSP00000447241	BCL2L2,CDK5R1,CDV3,CYR61,FRS2,MORF4L1,PCM1,RC3H1,RC3H2,TACC1,TRIM71,TXLNA
GO:0031331	positive regulation of cellular catabolic process	8	343	0.0341	ENSP00000258149,ENSP00000264414,ENSP00000313007,ENSP00000351777,ENSP00000356669,ENSP00000373272,ENSP00000401946,ENSP00000454071	CUL3,LDLR,MDM2,PABPC1,RC3H1,TNRC6B,TRIM71,VCP
GO:0060341	regulation of cellular localization	13	766	0.0341	ENSP00000248975,ENSP00000258149,ENSP00000266679,ENSP00000269141,ENSP00000306330,ENSP00000318486,ENSP00000327077,ENSP00000347839,ENSP00000358081,ENSP00000368767,ENSP00000374455,ENSP00000389277,ENSP00000483521	ASPH,BAG3,CDH2,CDK5R1,CPSF6,LEPROT,MDM2,PCM1,RAB11FIP2,SQSTM1,TMBIM6,YWHAG,YWHAH
GO:2001056	positive regulation of cysteine-type endopeptidase activity	5	139	0.0345	ENSP00000351777,ENSP00000368767,ENSP00000382840,ENSP00000398736,ENSP00000479618	ASPH,CYR61,DDX3X,MYC,VCP
GO:0071407	cellular response to organic cyclic compound	10	505	0.0346	ENSP00000228872,ENSP00000248975,ENSP00000258149,ENSP00000320485,ENSP00000336790,ENSP00000338173,ENSP00000346694,ENSP00000362300,ENSP00000373272,ENSP00000437256	AGO1,ARID1A,ATF4,CDKN1B,DICER1,HNRNPA2B1,MDM2,PUM2,TRIM71,YWHAH
GO:0060213	positive regulation of nuclear-transcribed mRNA poly(A) tail shortening	2	11	0.0351	ENSP00000313007,ENSP00000401946	PABPC1,TNRC6B
GO:1901565	organonitrogen compound catabolic process	15	958	0.0351	ENSP00000258145,ENSP00000258149,ENSP00000261942,ENSP00000264414,ENSP00000274811,ENSP00000307046,ENSP00000332791,ENSP00000349298,ENSP00000351777,ENSP00000362298,ENSP00000364403,ENSP00000374455,ENSP00000405574,ENSP00000419465,ENSP00000454071	CUL3,FAF2,GNS,KLHL15,LDLR,MDM2,MYLIP,RNF44,SDC2,SGPL1,SQSTM1,TBL1XR1,UBR4,VCP,WWTR1
GO:0090068	positive regulation of cell cycle process	7	273	0.0358	ENSP00000228872,ENSP00000258149,ENSP00000264414,ENSP00000318486,ENSP00000364864,ENSP00000382840,ENSP00000416255	CDK5R1,CDKN1B,CUL3,DDX3X,EIF4G1,KIF3B,MDM2
GO:0006325	chromatin organization	12	683	0.036	ENSP00000262518,ENSP00000264010,ENSP00000320485,ENSP00000330753,ENSP00000331310,ENSP00000369716,ENSP00000378704,ENSP00000384490,ENSP00000395929,ENSP00000405574,ENSP00000412302,ENSP00000479618	ARID1A,BRD2,BRWD1,CBX6,CHD3,CTCF,MBD3,MORF4L1,MYC,NSD1,SRCAP,TBL1XR1
GO:0006887	exocytosis	13	774	0.036	ENSP00000211998,ENSP00000228506,ENSP00000231061,ENSP00000258145,ENSP00000260356,ENSP00000261942,ENSP00000263574,ENSP00000347839,ENSP00000351777,ENSP00000362711,ENSP00000364403,ENSP00000368920,ENSP00000382840	APLP2,DDX3X,FAF2,GNS,MLEC,NHLRC3,RAB11FIP2,SPARC,THBS1,TXLNA,UBR4,VCL,VCP
GO:0045184	establishment of protein localization	20	1467	0.0367	ENSP00000216181,ENSP00000244040,ENSP00000247461,ENSP00000248975,ENSP00000258149,ENSP00000261942,ENSP00000271375,ENSP00000306330,ENSP00000327077,ENSP00000346694,ENSP00000347839,ENSP00000351777,ENSP00000362728,ENSP00000364864,ENSP00000376276,ENSP00000377148,ENSP00000379065,ENSP00000405926,ENSP00000407182,ENSP00000438527	AP1G1,CANX,FAF2,HNRNPA2B1,KIF3B,KPNA6,MDM2,MYH9,PCM1,RAB11FIP2,RAB22A,SFT2D2,SRSF2,TMED7,TNPO2,TRPS1,VCP,YWHAG,YWHAH,ZC3H11A
GO:0031648	protein destabilization	3	42	0.0368	ENSP00000258149,ENSP00000264414,ENSP00000349298	CUL3,MDM2,MYLIP
GO:0034284	response to monosaccharide	5	143	0.0374	ENSP00000228872,ENSP00000231061,ENSP00000260356,ENSP00000347839,ENSP00000445175	CDKN1B,LDHA,RAB11FIP2,SPARC,THBS1
GO:1901990	regulation of mitotic cell cycle phase transition	8	351	0.0374	ENSP00000228872,ENSP00000258149,ENSP00000261716,ENSP00000264414,ENSP00000306330,ENSP00000327077,ENSP00000382840,ENSP00000416255	CDKN1B,CUL3,DDX3X,EIF4G1,MDM2,PCM1,TAOK1,YWHAG
GO:0007584	response to nutrient	6	208	0.0385	ENSP00000231061,ENSP00000258149,ENSP00000368767,ENSP00000376276,ENSP00000389277,ENSP00000445175	ASPH,LDHA,MDM2,SPARC,SRSF2,TMBIM6
GO:0045055	regulated exocytosis	12	691	0.0385	ENSP00000211998,ENSP00000228506,ENSP00000231061,ENSP00000258145,ENSP00000260356,ENSP00000261942,ENSP00000263574,ENSP00000347839,ENSP00000351777,ENSP00000364403,ENSP00000368920,ENSP00000382840	APLP2,DDX3X,FAF2,GNS,MLEC,NHLRC3,RAB11FIP2,SPARC,THBS1,UBR4,VCL,VCP
GO:1901028	regulation of mitochondrial outer membrane permeabilization involved in apoptotic signaling pathway	3	43	0.0385	ENSP00000248975,ENSP00000306330,ENSP00000345528	SLC35F6,YWHAG,YWHAH
GO:0031581	hemidesmosome assembly	2	12	0.039	ENSP00000258341,ENSP00000307959	DST,LAMC1
GO:0043281	regulation of cysteine-type endopeptidase activity involved in apoptotic process	6	209	0.039	ENSP00000258149,ENSP00000260356,ENSP00000351777,ENSP00000382840,ENSP00000398736,ENSP00000479618	CYR61,DDX3X,MDM2,MYC,THBS1,VCP
GO:0060900	embryonic camera-type eye formation	2	12	0.039	ENSP00000320485,ENSP00000447241	ARID1A,FRS2
GO:0051248	negative regulation of protein metabolic process	16	1075	0.0398	ENSP00000228872,ENSP00000258149,ENSP00000260356,ENSP00000263574,ENSP00000306330,ENSP00000307567,ENSP00000336790,ENSP00000356669,ENSP00000362300,ENSP00000373272,ENSP00000382840,ENSP00000401946,ENSP00000416255,ENSP00000419465,ENSP00000454071,ENSP00000479618	AGO1,APLP2,ATF4,CDKN1B,DDX3X,EIF4G1,LDLR,MDM2,MYC,QARS,RC3H1,THBS1,TNRC6B,TRIM71,WWTR1,YWHAG
GO:0048729	tissue morphogenesis	10	522	0.0409	ENSP00000211998,ENSP00000258149,ENSP00000265371,ENSP00000311502,ENSP00000320485,ENSP00000373272,ENSP00000385720,ENSP00000398736,ENSP00000447241,ENSP00000479618	ARHGAP35,ARID1A,CYR61,FRS2,HEG1,MDM2,MYC,NRP1,TRIM71,VCL
GO:0007050	cell cycle arrest	5	149	0.0428	ENSP00000228872,ENSP00000256646,ENSP00000260356,ENSP00000264414,ENSP00000479618	CDKN1B,CUL3,MYC,NOTCH2,THBS1
GO:0022402	cell cycle process	14	890	0.0429	ENSP00000216181,ENSP00000228872,ENSP00000256646,ENSP00000258149,ENSP00000260356,ENSP00000261716,ENSP00000264414,ENSP00000306330,ENSP00000327077,ENSP00000348984,ENSP00000364864,ENSP00000369716,ENSP00000373272,ENSP00000479618	CDKN1B,CHD3,CUL3,KIF3B,MDM2,MYC,MYH9,NOTCH2,PCM1,SON,TAOK1,THBS1,TRIM71,YWHAG
GO:0015031	protein transport	19	1391	0.0433	ENSP00000216181,ENSP00000244040,ENSP00000247461,ENSP00000248975,ENSP00000261942,ENSP00000271375,ENSP00000306330,ENSP00000327077,ENSP00000346694,ENSP00000347839,ENSP00000351777,ENSP00000362728,ENSP00000364864,ENSP00000376276,ENSP00000377148,ENSP00000379065,ENSP00000405926,ENSP00000407182,ENSP00000438527	AP1G1,CANX,FAF2,HNRNPA2B1,KIF3B,KPNA6,MYH9,PCM1,RAB11FIP2,RAB22A,SFT2D2,SRSF2,TMED7,TNPO2,TRPS1,VCP,YWHAG,YWHAH,ZC3H11A
GO:0051050	positive regulation of transport	14	892	0.0434	ENSP00000248975,ENSP00000258149,ENSP00000261183,ENSP00000266679,ENSP00000269141,ENSP00000302114,ENSP00000306330,ENSP00000318486,ENSP00000327077,ENSP00000336790,ENSP00000358081,ENSP00000368767,ENSP00000377148,ENSP00000454071	AP1G1,ASPH,ATF4,BAG3,CDH2,CDK5R1,CPSF6,LDLR,MDM2,OSBPL8,PCM1,PRELID1,YWHAG,YWHAH
GO:0002366	leukocyte activation involved in immune response	11	616	0.0436	ENSP00000211998,ENSP00000228506,ENSP00000256646,ENSP00000258145,ENSP00000261942,ENSP00000351777,ENSP00000356669,ENSP00000362774,ENSP00000364403,ENSP00000368920,ENSP00000382840	DDX3X,FAF2,GNS,MLEC,NHLRC3,NOTCH2,RC3H1,RC3H2,UBR4,VCL,VCP
GO:0031054	pre-miRNA processing	2	13	0.0436	ENSP00000362300,ENSP00000437256	AGO1,DICER1
GO:0042221	response to chemical	43	4153	0.0436	ENSP00000228872,ENSP00000231061,ENSP00000247461,ENSP00000248975,ENSP00000258149,ENSP00000260356,ENSP00000261024,ENSP00000261942,ENSP00000264414,ENSP00000265371,ENSP00000299163,ENSP00000306330,ENSP00000308219,ENSP00000318486,ENSP00000320485,ENSP00000330753,ENSP00000332791,ENSP00000336790,ENSP00000338173,ENSP00000346694,ENSP00000347839,ENSP00000351777,ENSP00000353654,ENSP00000356669,ENSP00000357175…	AGO1,ARHGAP35,ARID1A,ASPH,ATF4,BRWD1,CANX,CDK5R1,CDKN1B,COL4A2,CUL3,CYR61,DDX3X,DICER1,ETV3,FAF2,FRS2,HIF1AN,HNRNPA2B1,IRS4,KLHL15,LDHA,LDLR,MBD3,MDM2,MTF1,MYC,NRP1,PUM2,RAB11FIP2,RC3H1,RGMB,SLC40A1,SPARC,SQSTM1,SRSF2,THBS1,TMBIM6,TRIM71,TXLNA,VCP,YWHAG,YWHAH
GO:0061158	3'-UTR-mediated mRNA destabilization	2	13	0.0436	ENSP00000356669,ENSP00000373272	RC3H1,TRIM71
GO:0097191	extrinsic apoptotic signaling pathway	4	93	0.0437	ENSP00000250405,ENSP00000358081,ENSP00000358571,ENSP00000382840	BAG3,BCL2L2,DDX3X,HIPK1
GO:0003179	heart valve morphogenesis	3	46	0.0439	ENSP00000256646,ENSP00000258149,ENSP00000398736	CYR61,MDM2,NOTCH2
GO:0031113	regulation of microtubule polymerization	3	46	0.0439	ENSP00000228872,ENSP00000318486,ENSP00000381932	CDK5R1,CDKN1B,DYRK1A
GO:0045732	positive regulation of protein catabolic process	6	217	0.0443	ENSP00000228872,ENSP00000258149,ENSP00000264414,ENSP00000349298,ENSP00000351777,ENSP00000454071	CDKN1B,CUL3,LDLR,MDM2,MYLIP,VCP
GO:0030900	forebrain development	8	366	0.0446	ENSP00000265371,ENSP00000269141,ENSP00000318486,ENSP00000320485,ENSP00000321703,ENSP00000327077,ENSP00000385720,ENSP00000447241	ARHGAP35,ARID1A,CDH2,CDK5R1,FRS2,NRP1,PCM1,TACC1
GO:0006986	response to unfolded protein	5	153	0.0459	ENSP00000260356,ENSP00000261942,ENSP00000336790,ENSP00000351777,ENSP00000389277	ATF4,FAF2,THBS1,TMBIM6,VCP
GO:1903747	regulation of establishment of protein localization to mitochondrion	3	47	0.0459	ENSP00000248975,ENSP00000306330,ENSP00000358081	BAG3,YWHAG,YWHAH
GO:0051276	chromosome organization	15	999	0.046	ENSP00000262518,ENSP00000264010,ENSP00000264414,ENSP00000320485,ENSP00000330753,ENSP00000331310,ENSP00000346694,ENSP00000369716,ENSP00000378704,ENSP00000382840,ENSP00000384490,ENSP00000395929,ENSP00000405574,ENSP00000412302,ENSP00000479618	ARID1A,BRD2,BRWD1,CBX6,CHD3,CTCF,CUL3,DDX3X,HNRNPA2B1,MBD3,MORF4L1,MYC,NSD1,SRCAP,TBL1XR1
GO:2001243	negative regulation of intrinsic apoptotic signaling pathway	4	96	0.0473	ENSP00000250405,ENSP00000258149,ENSP00000382840,ENSP00000389277	BCL2L2,DDX3X,MDM2,TMBIM6
GO:0043518	negative regulation of DNA damage response, signal transduction by p53 class mediator	2	14	0.0476	ENSP00000258149,ENSP00000381932	DYRK1A,MDM2
GO:0071696	ectodermal placode development	2	14	0.0476	ENSP00000265371,ENSP00000447241	FRS2,NRP1
GO:0016477	cell migration	13	812	0.0479	ENSP00000216181,ENSP00000258341,ENSP00000260356,ENSP00000264414,ENSP00000265371,ENSP00000269141,ENSP00000307046,ENSP00000318486,ENSP00000327077,ENSP00000356265,ENSP00000362298,ENSP00000385720,ENSP00000398736	ARHGAP35,CDH2,CDK5R1,CUL3,CYR61,LAMC1,MYH9,NAV1,NRP1,PCM1,SDC2,SGPL1,THBS1
GO:0000278	mitotic cell cycle	11	628	0.048	ENSP00000228872,ENSP00000258149,ENSP00000261716,ENSP00000264414,ENSP00000306330,ENSP00000327077,ENSP00000348984,ENSP00000364864,ENSP00000373272,ENSP00000376276,ENSP00000479618	CDKN1B,CUL3,KIF3B,MDM2,MYC,PCM1,SON,SRSF2,TAOK1,TRIM71,YWHAG
GO:0006397	mRNA processing	9	456	0.0489	ENSP00000266679,ENSP00000282486,ENSP00000301740,ENSP00000313007,ENSP00000317123,ENSP00000346694,ENSP00000348984,ENSP00000376276,ENSP00000438527	CPSF6,HNRNPA2B1,MBNL1,PABPC1,SNRNP200,SON,SRRM2,SRSF2,ZC3H11A
